# Supplementary material for: 4′-(2-Meth­oxy­phen­yl)-2,2′:6′,2′′-terpyridine
Source: IUCrdata. 2024 Nov 28;9(Pt 11):x241143. doi: 10.1107/S241431462401143X (PMC11618872; doi:10.1107/S241431462401143X)
Supplement: Supplementary file 1 [file x-09-x241143-sup1.cif]

##############################################################################
#                                                                            #
# This CIF contains the data for a data article accepted for                 #
# publication in IUCrData. It conforms to the requirements of                #
# Notes for Authors for IUCrData, and has been                               #
# peer reviewed under the auspices of IUCrData.                              #
#                                                                            #
# Full details of the Crystallographic Information File format               #
# are given in the paper "The Crystallographic Information File (CIF):       #
# a New Standard Archive File for Crystallography" by S. R. Hall, F. H.      #
# Allen and I. D. Brown [Acta Cryst. (1991), A47, 655-685].                  #
#                                                                            #
# The current version of the core CIF dictionary is obtainable from          #
# ftp://ftp.iucr.org/pub/cif_core.dic.                                       #
#                                                                            #
# Software is freely available for graphical display of the structure(s)     #
# in this CIF. For information consult the CIF software page                 #
# http://www.iucr.org/resources/cif/software.                                #
#                                                                            #
# This file may be used for bona fide research purposes within the           #
# scientific community so long as proper attribution is given to the data    # 
# article from which it was obtained.                                        #
#                                                                            #
##############################################################################
data_I
_audit_creation_method
;
Olex2 1.5
(compiled 2024.02.16 svn.r378c4104 for OlexSys, GUI svn.r6928)
;
_journal_date_recd_electronic     2024-11-21
_journal_date_accepted     2024-11-25
_journal_name_full     'IUCrData'
_journal_year     2024
_journal_volume     9
_journal_issue      1
_journal_page_first     0
_journal_page_last     0
_journal_paper_category     HO
_journal_paper_doi     10.1107/S241431462401143X
_journal_coeditor_code     HB4497
_publ_contact_author_name     'David O. Juma'
_publ_contact_author_address
;
School of Chemistry and Physics
University of KwaZulu Natal
Private Bag X54001
Westville
Durban, 4000
South Africa
;
_publ_contact_author_email     '224098093@stu.ukzn.ac.za'
_publ_contact_author_fax     ?
_publ_contact_author_phone     ?
_publ_section_title
;
4'-(2-Methoxyphenyl)-2,2':6',2''-terpyridine
;
loop_
    _publ_author_name
    _publ_author_footnote
    _publ_author_address
    'Njogu, Eric M.' .
;
Multimedia University of Kenya
PO Box 15653-00503
Nairobi
Kenya
;
    'Juma, David O.' .
;
School of Chemistry and Physics
University of KwaZulu Natal
Private Bag X54001
Westville
Durban, 4000
South Africa
;
    'Zamisa, Sizwe J.' .
;
School of Chemistry and Physics
University of KwaZulu Natal
Private Bag X54001
Westville
Durban, 4000
South Africa
;
    'Omondi, Bernard' .
;
School of Chemistry and Physics
University of KwaZulu Natal
Private Bag X54001
Westville
Durban, 4000
South Africa
;
    'Nyamori, Vincent O.' .
;
School of Chemistry and Physics
University of KwaZulu Natal
Private Bag X54001
Westville
Durban, 4000
South Africa
;
_publ_section_synopsis
;
In the title compound, the dihedral angles between the central pyridine ring
and the peripheral rings are 22.24(4) and 2.38(4)\%. In the crystal, pairwise
C---H...N hydrogen bonds form inversion dimers described by an
<i>R</i>^2^~2~(6) graph set descriptor, which further interact through
C---H...\p and \p--\p interactions, creating a two-dimensional supramolecular
network propagating in the <i>bc</i> plane.
;
_chemical_name_systematic
;
4'-(2-Methoxyphenyl)-2,2':6',2''-terpyridine
;
_chemical_name_common     ?
_chemical_formula_moiety     'C22 H17 N3 O'
_chemical_formula_sum     'C22 H17 N3 O'
_chemical_formula_iupac     'C22 H17 N3 O'
_chemical_formula_weight     339.38
_chemical_melting_point     ?
_space_group_crystal_system     monoclinic
_space_group_name_H-M_alt     'P 1 21/c 1'
_space_group_name_Hall     '-P 2ybc'
loop_
    _space_group_symop_operation_xyz
    'x, y, z'
    '-x, y+1/2, -z+1/2'
    '-x, -y, -z'
    'x, -y-1/2, z-1/2'
_cell_length_a     7.7366(3)
_cell_length_b     29.5787(10)
_cell_length_c     7.3852(3)
_cell_angle_alpha     90
_cell_angle_beta     91.962(2)
_cell_angle_gamma     90
_cell_volume     1689.03(11)
_cell_formula_units_Z     4
_cell_measurement_reflns_used     9871
_cell_measurement_theta_min     2.63
_cell_measurement_theta_max     28.42
_cell_measurement_temperature     100.0(10)
_exptl_crystal_description     'block'
_exptl_crystal_colour     yellow
_exptl_crystal_size_max     0.431
_exptl_crystal_size_mid     0.278
_exptl_crystal_size_min     0.262
_exptl_crystal_density_diffrn     1.335
_exptl_crystal_density_meas     .
_exptl_crystal_density_method     ?
_exptl_crystal_F_000     712
_exptl_absorpt_coefficient_mu     0.084
_exptl_absorpt_correction_type     multi-scan
_exptl_absorpt_process_details
;
(SADABS; Krause <i>et al.</i>,  2015)
;
_exptl_absorpt_correction_T_min     0.955
_exptl_absorpt_correction_T_max     0.988
_exptl_special_details     ?
_diffrn_ambient_temperature     100
_diffrn_source     'microfocus sealed X-ray tube'
_diffrn_radiation_type     MoK\a
_diffrn_radiation_wavelength     0.71073
_diffrn_radiation_monochromator     graphite
_diffrn_measurement_device_type     'Bruker SMART APEX2 area detector'
_diffrn_measurement_device     'three-circle diffractometer'
_diffrn_measurement_method     '\w and \f scans'
_diffrn_detector     'Bruker APEXII area detector'
_diffrn_detector_area_resol_mean     7.9
_diffrn_reflns_number     36956
_diffrn_reflns_av_R_equivalents     0.0239
_diffrn_reflns_av_unetI/netI     0.0136
_diffrn_reflns_theta_min     2.634
_diffrn_reflns_theta_max     28.440
_diffrn_reflns_theta_full     25.242
_diffrn_measured_fraction_theta_max     0.994
_diffrn_measured_fraction_theta_full     1.000
_diffrn_reflns_limit_h_min     -10
_diffrn_reflns_limit_h_max     10
_diffrn_reflns_limit_k_min     -39
_diffrn_reflns_limit_k_max     39
_diffrn_reflns_limit_l_min     -9
_diffrn_reflns_limit_l_max     9
_diffrn_standards_number     0
_diffrn_radiation_probe     x-ray
_refine_special_details     ?
_reflns_number_total     4227
_reflns_number_gt     3728
_reflns_threshold_expression     'I > 2\s(I)'
_refine_ls_structure_factor_coef     Fsqd
_refine_ls_matrix_type     full
_refine_ls_R_factor_all     0.0470
_refine_ls_R_factor_gt     0.0410
_refine_ls_wR_factor_gt     0.1141
_refine_ls_wR_factor_ref     0.1189
_refine_ls_goodness_of_fit_ref     1.028
_refine_ls_restrained_S_all     1.028
_refine_ls_number_reflns     4227
_refine_ls_number_parameters     236
_refine_ls_number_restraints     0
_refine_ls_hydrogen_treatment     constr
_refine_ls_weighting_scheme     calc
_refine_ls_weighting_details
              'w=1/[\s^2^(Fo^2^)+(0.0697P)^2^+0.6110P] where P=(Fo^2^+2Fc^2^)/3'
_atom_sites_solution_hydrogens     geom
_atom_sites_solution_primary     direct
_atom_sites_solution_secondary     ?
_refine_ls_shift/su_max     0.001
_refine_ls_shift/su_mean     0.000
_refine_diff_density_max     0.373
_refine_diff_density_min     -0.239
_refine_ls_extinction_method     none
_refine_ls_extinction_coef     .
loop_
    _atom_type_symbol
    _atom_type_description
    _atom_type_scat_dispersion_real
    _atom_type_scat_dispersion_imag
    _atom_type_scat_source
    'C' 'C' 0.0033 0.0016
                         'International Tables Vol C Tables 4.2.6.8 and 6.1.1.4'
    'H' 'H' 0.0000 0.0000
                         'International Tables Vol C Tables 4.2.6.8 and 6.1.1.4'
    'N' 'N' 0.0061 0.0033
                         'International Tables Vol C Tables 4.2.6.8 and 6.1.1.4'
    'O' 'O' 0.0106 0.0060
                         'International Tables Vol C Tables 4.2.6.8 and 6.1.1.4'
_computing_data_collection
;
<i>APEX2</i> (Bruker, 2010)
;
_computing_cell_refinement
;
<i>SAINT</i> (Bruker, 2010)
;
_computing_data_reduction
;
<i>SAINT</i> (Bruker, 2010)
;
_computing_structure_solution
;
SHELXS  (Sheldrick, 2008)
;
_computing_structure_refinement
;
<i>SHELXL2019/3</i> (Sheldrick, 2015)
;
_computing_molecular_graphics
;
Olex2 1.5 (Dolomanov <i>et al.</i>,  2009)
;
_computing_publication_material
;
Olex2 1.5 (Dolomanov <i>et al.</i>,  2009)
;
loop_
    _atom_site_type_symbol
    _atom_site_label
    _atom_site_fract_x
    _atom_site_fract_y
    _atom_site_fract_z
    _atom_site_U_iso_or_equiv
    _atom_site_adp_type
    _atom_site_calc_flag
    _atom_site_occupancy
    _atom_site_disorder_assembly
    _atom_site_disorder_group
    O O1 0.47285(11) 0.30543(3) 1.08916(12) 0.02170(19) Uani d 1 . .
    N N1 0.14529(13) 0.35669(3) 0.52813(13) 0.0196(2) Uani d 1 . .
    N N2 0.41380(12) 0.44519(3) 0.71159(13) 0.01598(19) Uani d 1 . .
    N N3 0.78678(13) 0.50369(3) 0.89892(14) 0.0217(2) Uani d 1 . .
    C C1 -0.12572(16) 0.38731(5) 0.41546(18) 0.0264(3) Uani d 1 . .
    H H1 -0.231198 0.382780 0.348239 0.032 Uiso calc 1 . .
    C C2 -0.00699(16) 0.35250(4) 0.43771(17) 0.0235(2) Uani d 1 . .
    H H2 -0.035260 0.323951 0.385741 0.028 Uiso calc 1 . .
    C C3 0.18315(14) 0.39749(4) 0.59943(15) 0.0167(2) Uani d 1 . .
    C C4 0.35441(14) 0.40258(3) 0.69551(14) 0.0158(2) Uani d 1 . .
    C C5 0.44371(14) 0.36519(3) 0.76556(15) 0.0166(2) Uani d 1 . .
    H H5 0.397404 0.335618 0.750921 0.020 Uiso calc 1 . .
    C C6 0.60216(14) 0.37190(3) 0.85748(14) 0.0156(2) Uani d 1 . .
    C C7 0.70993(14) 0.33454(3) 0.93456(14) 0.0158(2) Uani d 1 . .
    C C8 0.88534(14) 0.33331(4) 0.89734(15) 0.0181(2) Uani d 1 . .
    H H8 0.932059 0.356180 0.823112 0.022 Uiso calc 1 . .
    C C9 0.99367(15) 0.29944(4) 0.96611(16) 0.0196(2) Uani d 1 . .
    H H9 1.112894 0.299176 0.939317 0.024 Uiso calc 1 . .
    C C10 0.92535(15) 0.26616(4) 1.07407(16) 0.0199(2) Uani d 1 . .
    H H10 0.997718 0.242459 1.119075 0.024 Uiso calc 1 . .
    C C11 0.41225(17) 0.27917(5) 1.23632(19) 0.0307(3) Uani d 1 . .
    H H11A 0.407983 0.247215 1.201421 0.046 Uiso calc 1 . .
    H H11B 0.296187 0.289352 1.266515 0.046 Uiso calc 1 . .
    H H11C 0.490993 0.282929 1.342035 0.046 Uiso calc 1 . .
    C C12 0.64395(14) 0.30124(3) 1.04914(15) 0.0169(2) Uani d 1 . .
    C C13 0.75168(15) 0.26701(4) 1.11749(15) 0.0188(2) Uani d 1 . .
    H H13 0.706583 0.244292 1.193593 0.023 Uiso calc 1 . .
    C C14 -0.08713(16) 0.42885(4) 0.49347(18) 0.0252(3) Uani d 1 . .
    H H14 -0.166839 0.453225 0.483221 0.030 Uiso calc 1 . .
    C C15 0.07000(15) 0.43416(4) 0.58670(16) 0.0206(2) Uani d 1 . .
    H H15 0.100200 0.462304 0.641067 0.025 Uiso calc 1 . .
    C C16 0.56678(14) 0.45144(3) 0.79773(14) 0.0153(2) Uani d 1 . .
    C C17 0.63187(14) 0.49871(3) 0.81402(14) 0.0155(2) Uani d 1 . .
    C C18 0.53607(15) 0.53500(4) 0.74648(16) 0.0196(2) Uani d 1 . .
    H H18 0.427971 0.530273 0.684452 0.024 Uiso calc 1 . .
    C C19 0.60155(15) 0.57845(4) 0.77145(17) 0.0209(2) Uani d 1 . .
    H H19 0.538544 0.603934 0.727027 0.025 Uiso calc 1 . .
    C C20 0.75910(15) 0.58400(4) 0.86153(16) 0.0199(2) Uani d 1 . .
    H H20 0.805831 0.613325 0.882233 0.024 Uiso calc 1 . .
    C C21 0.84764(16) 0.54583(4) 0.92113(18) 0.0238(3) Uani d 1 . .
    H H21 0.957322 0.549703 0.980925 0.029 Uiso calc 1 . .
    C C22 0.66411(14) 0.41587(4) 0.87251(15) 0.0164(2) Uani d 1 . .
    H H22 0.772010 0.421713 0.933282 0.020 Uiso calc 1 . .
loop_
    _atom_site_aniso_label
    _atom_site_aniso_U_11
    _atom_site_aniso_U_22
    _atom_site_aniso_U_33
    _atom_site_aniso_U_12
    _atom_site_aniso_U_13
    _atom_site_aniso_U_23
    O1 0.0192(4) 0.0219(4) 0.0242(4) 0.0007(3) 0.0036(3) 0.0082(3)
    N1 0.0222(5) 0.0204(5) 0.0163(5) -0.0044(3) 0.0005(4) -0.0007(3)
    N2 0.0178(4) 0.0157(4) 0.0146(4) -0.0014(3) 0.0013(3) 0.0004(3)
    N3 0.0207(5) 0.0164(4) 0.0276(5) -0.0017(3) -0.0043(4) 0.0011(4)
    C1 0.0196(6) 0.0363(7) 0.0230(6) -0.0054(5) -0.0042(4) 0.0016(5)
    C2 0.0249(6) 0.0264(6) 0.0193(6) -0.0081(4) -0.0002(4) -0.0026(4)
    C3 0.0179(5) 0.0180(5) 0.0140(5) -0.0023(4) 0.0008(4) 0.0019(4)
    C4 0.0182(5) 0.0156(5) 0.0139(5) -0.0010(4) 0.0015(4) -0.0004(4)
    C5 0.0196(5) 0.0138(5) 0.0163(5) -0.0016(4) 0.0010(4) -0.0003(4)
    C6 0.0183(5) 0.0144(5) 0.0144(5) 0.0012(4) 0.0023(4) 0.0008(4)
    C7 0.0195(5) 0.0131(4) 0.0147(5) 0.0001(4) -0.0011(4) -0.0008(4)
    C8 0.0207(5) 0.0169(5) 0.0168(5) -0.0014(4) 0.0008(4) -0.0001(4)
    C9 0.0185(5) 0.0217(5) 0.0186(5) 0.0017(4) -0.0011(4) -0.0029(4)
    C10 0.0240(5) 0.0178(5) 0.0176(5) 0.0041(4) -0.0035(4) -0.0014(4)
    C11 0.0263(6) 0.0348(7) 0.0315(7) 0.0028(5) 0.0078(5) 0.0155(5)
    C12 0.0186(5) 0.0162(5) 0.0158(5) -0.0009(4) -0.0003(4) -0.0011(4)
    C13 0.0249(5) 0.0157(5) 0.0156(5) -0.0002(4) -0.0015(4) 0.0021(4)
    C14 0.0200(6) 0.0298(6) 0.0255(6) 0.0028(4) -0.0014(5) 0.0035(5)
    C15 0.0205(5) 0.0207(5) 0.0205(6) -0.0007(4) -0.0007(4) 0.0009(4)
    C16 0.0176(5) 0.0139(5) 0.0144(5) -0.0008(4) 0.0020(4) 0.0007(4)
    C17 0.0173(5) 0.0148(5) 0.0144(5) -0.0007(4) 0.0018(4) 0.0006(4)
    C18 0.0185(5) 0.0169(5) 0.0232(6) -0.0007(4) -0.0020(4) 0.0029(4)
    C19 0.0231(6) 0.0153(5) 0.0246(6) 0.0013(4) 0.0020(4) 0.0035(4)
    C20 0.0255(6) 0.0147(5) 0.0199(6) -0.0046(4) 0.0043(4) -0.0008(4)
    C21 0.0226(6) 0.0207(6) 0.0277(6) -0.0043(4) -0.0054(5) 0.0004(4)
    C22 0.0165(5) 0.0161(5) 0.0167(5) -0.0009(4) -0.0002(4) 0.0010(4)
_geom_special_details
;
 All esds (except the esd in the dihedral angle between two l.s. planes)
 are estimated using the full covariance matrix.  The cell esds are taken
 into account individually in the estimation of esds in distances, angles
 and torsion angles; correlations between esds in cell parameters are only
 used when they are defined by crystal symmetry.  An approximate (isotropic)
 treatment of cell esds is used for estimating esds involving l.s. planes.
;
loop_
    _geom_bond_atom_site_label_1
    _geom_bond_atom_site_label_2
    _geom_bond_site_symmetry_2
    _geom_bond_distance
    _geom_bond_publ_flag
    O1 C11 . 1.4279(14) ?
    O1 C12 . 1.3718(14) ?
    N1 C2 . 1.3400(15) ?
    N1 C3 . 1.3449(14) ?
    N2 C4 . 1.3454(13) ?
    N2 C16 . 1.3372(14) ?
    N3 C17 . 1.3415(14) ?
    N3 C21 . 1.3403(14) ?
    C1 H1 . 0.9500 ?
    C1 C2 . 1.3858(18) ?
    C1 C14 . 1.3855(18) ?
    C2 H2 . 0.9500 ?
    C3 C4 . 1.4891(15) ?
    C3 C15 . 1.3949(15) ?
    C4 C5 . 1.3942(15) ?
    C5 H5 . 0.9500 ?
    C5 C6 . 1.3950(15) ?
    C6 C7 . 1.4858(14) ?
    C6 C22 . 1.3893(14) ?
    C7 C8 . 1.3943(15) ?
    C7 C12 . 1.4060(15) ?
    C8 H8 . 0.9500 ?
    C8 C9 . 1.3909(15) ?
    C9 H9 . 0.9500 ?
    C9 C10 . 1.3832(17) ?
    C10 H10 . 0.9500 ?
    C10 C13 . 1.3922(16) ?
    C11 H11A . 0.9800 ?
    C11 H11B . 0.9800 ?
    C11 H11C . 0.9800 ?
    C12 C13 . 1.3949(15) ?
    C13 H13 . 0.9500 ?
    C14 H14 . 0.9500 ?
    C14 C15 . 1.3854(16) ?
    C15 H15 . 0.9500 ?
    C16 C17 . 1.4896(14) ?
    C16 C22 . 1.3965(14) ?
    C17 C18 . 1.3874(15) ?
    C18 H18 . 0.9500 ?
    C18 C19 . 1.3915(15) ?
    C19 H19 . 0.9500 ?
    C19 C20 . 1.3783(16) ?
    C20 H20 . 0.9500 ?
    C20 C21 . 1.3848(16) ?
    C21 H21 . 0.9500 ?
    C22 H22 . 0.9500 ?
loop_
    _geom_angle_atom_site_label_1
    _geom_angle_atom_site_label_2
    _geom_angle_atom_site_label_3
    _geom_angle_site_symmetry_1
    _geom_angle_site_symmetry_3
    _geom_angle
    _geom_angle_publ_flag
    C12 O1 C11 . . 117.34(9) ?
    C2 N1 C3 . . 117.01(10) ?
    C16 N2 C4 . . 117.74(9) ?
    C21 N3 C17 . . 117.64(10) ?
    C2 C1 H1 . . 120.8 ?
    C14 C1 H1 . . 120.8 ?
    C14 C1 C2 . . 118.50(11) ?
    N1 C2 C1 . . 123.94(11) ?
    N1 C2 H2 . . 118.0 ?
    C1 C2 H2 . . 118.0 ?
    N1 C3 C4 . . 117.10(9) ?
    N1 C3 C15 . . 122.92(10) ?
    C15 C3 C4 . . 119.97(10) ?
    N2 C4 C3 . . 115.62(9) ?
    N2 C4 C5 . . 123.16(10) ?
    C5 C4 C3 . . 121.21(9) ?
    C4 C5 H5 . . 120.5 ?
    C4 C5 C6 . . 118.93(9) ?
    C6 C5 H5 . . 120.5 ?
    C5 C6 C7 . . 123.57(9) ?
    C22 C6 C5 . . 117.84(9) ?
    C22 C6 C7 . . 118.56(9) ?
    C8 C7 C6 . . 118.76(9) ?
    C8 C7 C12 . . 118.43(10) ?
    C12 C7 C6 . . 122.76(10) ?
    C7 C8 H8 . . 119.2 ?
    C9 C8 C7 . . 121.69(10) ?
    C9 C8 H8 . . 119.2 ?
    C8 C9 H9 . . 120.5 ?
    C10 C9 C8 . . 119.06(11) ?
    C10 C9 H9 . . 120.5 ?
    C9 C10 H10 . . 119.6 ?
    C9 C10 C13 . . 120.71(10) ?
    C13 C10 H10 . . 119.6 ?
    O1 C11 H11A . . 109.5 ?
    O1 C11 H11B . . 109.5 ?
    O1 C11 H11C . . 109.5 ?
    H11A C11 H11B . . 109.5 ?
    H11A C11 H11C . . 109.5 ?
    H11B C11 H11C . . 109.5 ?
    O1 C12 C7 . . 116.06(9) ?
    O1 C12 C13 . . 123.82(10) ?
    C13 C12 C7 . . 120.11(10) ?
    C10 C13 C12 . . 119.95(10) ?
    C10 C13 H13 . . 120.0 ?
    C12 C13 H13 . . 120.0 ?
    C1 C14 H14 . . 120.7 ?
    C15 C14 C1 . . 118.69(11) ?
    C15 C14 H14 . . 120.7 ?
    C3 C15 H15 . . 120.5 ?
    C14 C15 C3 . . 118.91(11) ?
    C14 C15 H15 . . 120.5 ?
    N2 C16 C17 . . 117.35(9) ?
    N2 C16 C22 . . 122.72(9) ?
    C22 C16 C17 . . 119.93(10) ?
    N3 C17 C16 . . 115.79(9) ?
    N3 C17 C18 . . 122.73(10) ?
    C18 C17 C16 . . 121.48(10) ?
    C17 C18 H18 . . 120.7 ?
    C17 C18 C19 . . 118.64(10) ?
    C19 C18 H18 . . 120.7 ?
    C18 C19 H19 . . 120.5 ?
    C20 C19 C18 . . 119.08(10) ?
    C20 C19 H19 . . 120.5 ?
    C19 C20 H20 . . 120.8 ?
    C19 C20 C21 . . 118.42(10) ?
    C21 C20 H20 . . 120.8 ?
    N3 C21 C20 . . 123.46(11) ?
    N3 C21 H21 . . 118.3 ?
    C20 C21 H21 . . 118.3 ?
    C6 C22 C16 . . 119.59(10) ?
    C6 C22 H22 . . 120.2 ?
    C16 C22 H22 . . 120.2 ?
loop_
    _geom_torsion_atom_site_label_1
    _geom_torsion_atom_site_label_2
    _geom_torsion_atom_site_label_3
    _geom_torsion_atom_site_label_4
    _geom_torsion_site_symmetry_1
    _geom_torsion_site_symmetry_2
    _geom_torsion_site_symmetry_3
    _geom_torsion_site_symmetry_4
    _geom_torsion
    _geom_torsion_publ_flag
    O1 C12 C13 C10 . . . . -178.02(10) ?
    N1 C3 C4 N2 . . . . 158.59(10) ?
    N1 C3 C4 C5 . . . . -22.36(15) ?
    N1 C3 C15 C14 . . . . -1.38(17) ?
    N2 C4 C5 C6 . . . . 0.20(17) ?
    N2 C16 C17 N3 . . . . -179.09(10) ?
    N2 C16 C17 C18 . . . . 1.50(16) ?
    N2 C16 C22 C6 . . . . 0.33(16) ?
    N3 C17 C18 C19 . . . . -1.50(18) ?
    C1 C14 C15 C3 . . . . -0.31(18) ?
    C2 N1 C3 C4 . . . . -178.33(10) ?
    C2 N1 C3 C15 . . . . 1.75(16) ?
    C2 C1 C14 C15 . . . . 1.48(18) ?
    C3 N1 C2 C1 . . . . -0.47(17) ?
    C3 C4 C5 C6 . . . . -178.77(10) ?
    C4 N2 C16 C17 . . . . 179.69(9) ?
    C4 N2 C16 C22 . . . . -0.92(16) ?
    C4 C3 C15 C14 . . . . 178.70(10) ?
    C4 C5 C6 C7 . . . . -178.80(10) ?
    C4 C5 C6 C22 . . . . -0.78(16) ?
    C5 C6 C7 C8 . . . . 131.01(11) ?
    C5 C6 C7 C12 . . . . -51.41(16) ?
    C5 C6 C22 C16 . . . . 0.53(16) ?
    C6 C7 C8 C9 . . . . 179.61(10) ?
    C6 C7 C12 O1 . . . . -0.99(15) ?
    C6 C7 C12 C13 . . . . -179.93(10) ?
    C7 C6 C22 C16 . . . . 178.65(10) ?
    C7 C8 C9 C10 . . . . 0.04(17) ?
    C7 C12 C13 C10 . . . . 0.84(16) ?
    C8 C7 C12 O1 . . . . 176.60(9) ?
    C8 C7 C12 C13 . . . . -2.34(16) ?
    C8 C9 C10 C13 . . . . -1.61(17) ?
    C9 C10 C13 C12 . . . . 1.18(17) ?
    C11 O1 C12 C7 . . . . -165.58(11) ?
    C11 O1 C12 C13 . . . . 13.32(16) ?
    C12 C7 C8 C9 . . . . 1.92(16) ?
    C14 C1 C2 N1 . . . . -1.13(19) ?
    C15 C3 C4 N2 . . . . -21.48(15) ?
    C15 C3 C4 C5 . . . . 157.57(11) ?
    C16 N2 C4 C3 . . . . 179.67(9) ?
    C16 N2 C4 C5 . . . . 0.65(16) ?
    C16 C17 C18 C19 . . . . 177.86(10) ?
    C17 N3 C21 C20 . . . . 0.10(19) ?
    C17 C16 C22 C6 . . . . 179.71(10) ?
    C17 C18 C19 C20 . . . . 0.23(17) ?
    C18 C19 C20 C21 . . . . 1.09(17) ?
    C19 C20 C21 N3 . . . . -1.31(19) ?
    C21 N3 C17 C16 . . . . -178.07(10) ?
    C21 N3 C17 C18 . . . . 1.33(17) ?
    C22 C6 C7 C8 . . . . -46.99(14) ?
    C22 C6 C7 C12 . . . . 130.59(11) ?
    C22 C16 C17 N3 . . . . 1.50(15) ?
    C22 C16 C17 C18 . . . . -177.91(10) ?
loop_
    _geom_hbond_atom_site_label_D
    _geom_hbond_atom_site_label_H
    _geom_hbond_atom_site_label_A
    _geom_hbond_site_symmetry_A
    _geom_hbond_distance_DH
    _geom_hbond_distance_HA
    _geom_hbond_distance_DA
    _geom_hbond_angle_DHA
    C21 H21 N3 3_767 0.95 2.66 3.4138(16) 137
    C8 H8 Cg1 1_655 0.95 2.68 3.5698(12) 155
    C13 H13 Cg4 4_555 0.95 2.77 3.5182(12) 136
_shelx_space_group_comment
;
The symmetry employed for this shelxl refinement is uniquely defined
by the following loop, which should always be used as a source of
symmetry information in preference to the above space-group names.
They are only intended as comments.
;
_shelx_estimated_absorpt_T_min     0.965
_shelx_estimated_absorpt_T_max     0.978
_shelx_hkl_file
;
   0   0  -1    0.00    0.01
   0   0  -1    0.01    0.01
   0   0  -1    0.00    0.01
   0   0   1    0.00    0.01
   0   0   1    0.00    0.01
   0   0   1    0.00    0.01
   0   0   1    0.00    0.01
   0   0  -2    2.23    0.05
   0   0  -2    2.10    0.05
   0   0  -2    2.14    0.06
   0   0  -2    2.18    0.06
   0   0  -2    2.18    0.05
   0   0   2    2.20    0.06
   0   0   2    2.18    0.06
   0   0   2    2.21    0.05
   0   0   2    2.13    0.06
   0   0   2    2.11    0.06
   0   0  -3   -0.02    0.01
   0   0  -3   -0.04    0.02
   0   0  -3   -0.05    0.01
   0   0  -3   -0.03    0.01
   0   0  -3   -0.04    0.01
   0   0   3   -0.02    0.02
   0   0   3   -0.04    0.01
   0   0   3   -0.06    0.02
   0   0   3   -0.07    0.02
   0   0  -4    2.89    0.07
   0   0  -4    2.97    0.08
   0   0  -4    2.92    0.07
   0   0   4    2.75    0.08
   0   0   4    2.80    0.07
   0   0   4    2.95    0.08
   0   0   4    2.79    0.09
   0   0  -5    0.02    0.02
   0   0  -5   -0.02    0.01
   0   0   5    0.00    0.02
   0   0   5    0.00    0.02
   0   0   5   -0.01    0.02
   0   0  -6   25.14    0.55
   0   0  -6   27.10    0.53
   0   0   6   27.07    0.52
   0   0   6   26.77    0.57
   0   0   6   26.04    0.56
   0   0  -7   -0.01    0.03
   0   0   7   -0.02    0.02
   0   0   7   -0.04    0.03
   0   0   7   -0.01    0.03
   0   0  -8    0.09    0.04
   0   0   8    0.01    0.03
   0   0   8    0.04    0.04
   0   0   9   -0.02    0.04
  -1   0   9    0.01    0.04
   1   0  -9    0.03    0.04
  -1   0   8    3.22    0.13
  -1   0   8    3.43    0.13
   1   0  -8    3.74    0.13
  -1   0   7   -0.02    0.03
  -1   0   7    0.02    0.03
   1   0  -7   -0.01    0.03
  -1   0   6    0.08    0.02
  -1   0   6    0.03    0.03
  -1   0   6    0.10    0.03
   1   0  -6    0.04    0.03
  -1   0   5    0.01    0.02
  -1   0   5   -0.01    0.01
  -1   0   5    0.02    0.02
   1   0  -5    0.04    0.02
  -1   0   4    7.90    0.18
  -1   0   4    8.01    0.16
  -1   0   4    8.00    0.19
   1   0  -4    7.90    0.16
   1   0  -4    7.63    0.19
   1   0  -4    8.06    0.16
  -1   0   3    0.01    0.02
  -1   0   3   -0.01    0.02
  -1   0   3   -0.05    0.01
  -1   0   3   -0.02    0.01
   1   0  -3    0.03    0.01
   1   0  -3   -0.02    0.01
   1   0  -3    0.00    0.02
  -1   0   2 1000.00   17.55
  -1   0   2  868.30   16.54
  -1   0   2  885.36   18.04
  -1   0   2  825.83   17.65
  -1   0   2  884.71   18.67
  -1   0   2  901.44   16.61
  -1   0   2  871.39   17.24
   1   0  -2  904.23   18.23
   1   0  -2  827.66   16.53
   1   0  -2  879.37   17.24
   1   0  -2  852.50   17.78
  -1   0   1    0.01    0.01
  -1   0   1    0.00    0.01
  -1   0   1    0.01    0.01
  -1   0   1    0.00    0.01
  -1   0   1    0.01    0.01
  -1   0   1   -0.02    0.01
  -1   0   1    0.00    0.01
  -1   0   1    0.01    0.01
   1   0  -1    0.00    0.01
   1   0  -1   -0.01    0.01
   1   0  -1    0.00    0.01
  -1   0   0   17.82    0.35
  -1   0   0   18.21    0.35
  -1   0   0   17.76    0.33
  -1   0   0   17.83    0.35
  -1   0   0   17.10    0.35
  -1   0   0   17.01    0.34
  -1   0   0   17.45    0.35
   1   0   0   17.81    0.35
   1   0   0   17.06    0.34
   1   0   0   17.75    0.33
  -1   0  -1   -0.02    0.01
  -1   0  -1    0.01    0.01
  -1   0  -1    0.01    0.01
  -1   0  -1    0.00    0.01
   1   0   1   -0.03    0.01
   1   0   1    0.00    0.01
   1   0   1   -0.01    0.01
  -1   0  -2   16.29    0.33
  -1   0  -2   16.40    0.32
  -1   0  -2   16.00    0.33
  -1   0  -2   16.47    0.33
   1   0   2   16.34    0.31
   1   0   2   16.54    0.33
   1   0   2   15.53    0.33
   1   0   2   16.22    0.33
   1   0   2   16.71    0.32
   1   0   2   16.54    0.33
   1   0   2   16.82    0.33
  -1   0  -3    0.01    0.01
   1   0   3    0.01    0.01
   1   0   3   -0.01    0.01
   1   0   3    0.01    0.01
   1   0   3    0.00    0.02
   1   0   3    0.02    0.01
   1   0   3    0.01    0.01
   1   0   3    0.02    0.01
  -1   0  -4   12.67    0.27
   1   0   4   13.14    0.26
   1   0   4   12.70    0.28
   1   0   4   12.93    0.28
   1   0   4   13.11    0.26
   1   0   4   12.75    0.28
  -1   0  -5   -0.01    0.02
  -1   0  -5   -0.01    0.02
   1   0   5    0.00    0.02
   1   0   5   -0.01    0.02
   1   0   5    0.00    0.02
   1   0   5   -0.03    0.02
  -1   0  -6    0.18    0.03
  -1   0  -6    0.18    0.03
   1   0   6    0.13    0.04
   1   0   6    0.19    0.03
   1   0   6    0.15    0.03
  -1   0  -7   -0.01    0.02
   1   0   7    0.03    0.03
   1   0   7   -0.01    0.02
   1   0   7   -0.03    0.03
   1   0   8    0.67    0.07
   1   0   9    0.02    0.04
  -2   0   9    0.05    0.04
  -2   0   9   -0.03    0.03
   2   0  -9    0.02    0.04
  -2   0   8    0.07    0.04
  -2   0   8    0.05    0.04
   2   0  -8    0.14    0.04
  -2   0   7   -0.03    0.03
  -2   0   7   -0.04    0.03
   2   0  -7   -0.03    0.03
  -2   0   6    7.01    0.20
  -2   0   6    6.97    0.18
   2   0  -6    7.01    0.19
  -2   0   5   -0.04    0.02
  -2   0   5   -0.01    0.01
  -2   0   5    0.03    0.02
   2   0  -5    0.02    0.01
   2   0  -5    0.04    0.03
  -2   0   4  165.82    3.19
  -2   0   4  162.75    2.95
  -2   0   4  156.64    3.09
   2   0  -4  163.44    2.95
   2   0  -4  149.03    3.12
  -2   0   3    0.03    0.01
  -2   0   3    0.02    0.01
  -2   0   3    0.04    0.02
  -2   0   3   -0.02    0.01
  -2   0   3   -0.05    0.02
  -2   0   3   -0.06    0.02
   2   0  -3    0.01    0.01
   2   0  -3    0.00    0.01
   2   0  -3    0.01    0.02
  -2   0   2    5.43    0.13
  -2   0   2    5.20    0.11
  -2   0   2    5.40    0.11
  -2   0   2    5.29    0.13
  -2   0   2    5.36    0.12
  -2   0   2    5.31    0.11
  -2   0   2    5.21    0.11
   2   0  -2    5.25    0.11
   2   0  -2    5.22    0.13
   2   0  -2    5.38    0.12
  -2   0   1   -0.04    0.02
  -2   0   1    0.00    0.02
  -2   0   1    0.00    0.01
  -2   0   1   -0.02    0.01
  -2   0   1    0.04    0.01
  -2   0   1    0.01    0.01
  -2   0   1    0.05    0.01
   2   0  -1   -0.03    0.01
   2   0  -1    0.02    0.01
   2   0  -1    0.00    0.02
  -2   0   0   30.81    0.57
  -2   0   0   29.83    0.60
  -2   0   0   31.29    0.61
  -2   0   0   30.92    0.60
  -2   0   0   29.92    0.61
  -2   0   0   29.86    0.60
   2   0   0   30.18    0.57
   2   0   0   30.44    0.60
   2   0   0   29.46    0.60
  -2   0  -1   -0.01    0.01
  -2   0  -1   -0.03    0.01
  -2   0  -1   -0.02    0.01
  -2   0  -1   -0.03    0.01
  -2   0  -1    0.00    0.01
  -2   0  -1   -0.01    0.02
   2   0   1   -0.03    0.01
   2   0   1   -0.02    0.01
   2   0   1   -0.02    0.02
   2   0   1    0.00    0.02
  -2   0  -2    8.79    0.19
  -2   0  -2    8.59    0.18
   2   0   2    8.61    0.19
   2   0   2    8.72    0.18
   2   0   2    8.69    0.19
   2   0   2    8.93    0.18
  -2   0  -3    0.01    0.01
   2   0   3    0.02    0.02
   2   0   3    0.00    0.02
   2   0   3    0.00    0.01
   2   0   3    0.01    0.01
   2   0   3   -0.01    0.01
   2   0   3    0.01    0.01
   2   0   3    0.08    0.02
  -2   0  -4    6.37    0.14
   2   0   4    6.38    0.16
   2   0   4    6.38    0.15
   2   0   4    6.29    0.14
   2   0   4    6.49    0.13
   2   0   4    6.47    0.14
   2   0   4    6.38    0.15
  -2   0  -5   -0.04    0.02
   2   0   5    0.03    0.03
   2   0   5   -0.03    0.01
   2   0   5    0.00    0.02
   2   0   5    0.01    0.02
   2   0   5   -0.03    0.02
  -2   0  -6    0.02    0.02
  -2   0  -6    0.00    0.02
   2   0   6   -0.02    0.03
   2   0   6    0.00    0.02
   2   0   6    0.02    0.02
  -2   0  -7   -0.01    0.02
  -2   0  -7    0.00    0.03
   2   0   7    0.00    0.02
   2   0   7   -0.01    0.03
   2   0   8    0.62    0.07
   2   0   9   -0.06    0.04
  -3   0   9   -0.06    0.03
   3   0  -9    0.01    0.04
  -3   0   8    8.21    0.24
  -3   0   8    8.15    0.22
   3   0  -8    8.12    0.23
  -3   0   7    0.05    0.03
  -3   0   7    0.00    0.03
   3   0  -7   -0.04    0.03
  -3   0   6   11.64    0.27
  -3   0   6   11.83    0.30
   3   0  -6   11.33    0.28
  -3   0   5   -0.05    0.03
  -3   0   5    0.00    0.01
  -3   0   5    0.00    0.02
   3   0  -5    0.04    0.03
  -3   0   4    2.18    0.05
  -3   0   4    2.15    0.07
  -3   0   4    2.18    0.05
  -3   0   4    2.29    0.05
  -3   0   4    2.19    0.09
  -3   0   4    2.19    0.05
   3   0  -4    2.10    0.08
   3   0  -4    2.10    0.05
  -3   0   3   -0.07    0.02
  -3   0   3    0.00    0.01
  -3   0   3    0.01    0.01
  -3   0   3    0.02    0.01
  -3   0   3    0.02    0.02
  -3   0   3    0.02    0.01
   3   0  -3    0.00    0.01
   3   0  -3   -0.01    0.02
  -3   0   2   14.67    0.31
  -3   0   2   14.55    0.32
  -3   0   2   14.09    0.30
  -3   0   2   14.09    0.28
  -3   0   2   14.38    0.28
   3   0  -2   13.71    0.31
   3   0  -2   14.26    0.29
  -3   0   1    0.00    0.01
  -3   0   1    0.00    0.02
  -3   0   1   -0.01    0.01
  -3   0   1    0.00    0.02
  -3   0   1   -0.03    0.01
   3   0  -1    0.01    0.02
   3   0  -1    0.00    0.01
   3   0  -1   -0.01    0.01
  -3   0   0    1.37    0.05
  -3   0   0    1.44    0.04
  -3   0   0    1.43    0.05
  -3   0   0    1.44    0.05
  -3   0   0    1.37    0.05
   3   0   0    1.32    0.05
   3   0   0    1.28    0.05
   3   0   0    1.41    0.05
  -3   0  -1    0.00    0.01
  -3   0  -1   -0.02    0.01
  -3   0  -1    0.00    0.01
  -3   0  -1   -0.02    0.01
   3   0   1   -0.01    0.02
   3   0   1   -0.02    0.02
   3   0   1   -0.02    0.01
   3   0   1    0.01    0.01
  -3   0  -2   31.79    0.63
   3   0   2   30.85    0.65
   3   0   2   32.48    0.63
   3   0   2   31.87    0.64
   3   0   2   32.26    0.62
  -3   0  -3    0.02    0.01
   3   0   3   -0.02    0.02
   3   0   3    0.01    0.02
   3   0   3    0.03    0.01
   3   0   3    0.05    0.02
  -3   0  -4   12.91    0.26
   3   0   4   13.08    0.29
   3   0   4   10.92    0.28
   3   0   4   12.64    0.27
  -3   0  -5    0.02    0.02
   3   0   5   -0.01    0.01
   3   0   5   -0.01    0.01
   3   0   5    0.01    0.03
   3   0   5    0.01    0.02
  -3   0  -6    1.42    0.07
  -3   0  -6    1.61    0.06
   3   0   6    1.58    0.07
   3   0   6    1.48    0.08
  -3   0  -7   -0.02    0.03
   3   0   7    0.02    0.03
   3   0   7   -0.02    0.03
   3   0   8    0.05    0.04
   3   0   8    0.04    0.04
  -4   0   9   -0.01    0.04
   4   0  -9    0.01    0.04
  -4   0   8    2.38    0.11
   4   0  -8    2.43    0.12
  -4   0   7   -0.01    0.03
  -4   0   7    0.02    0.04
   4   0  -7   -0.01    0.03
  -4   0   6    2.14    0.11
  -4   0   6    2.29    0.09
   4   0  -6    2.19    0.10
  -4   0   5   -0.09    0.03
  -4   0   5    0.04    0.03
   4   0  -5    0.00    0.03
  -4   0   4    3.65    0.08
  -4   0   4    3.49    0.10
  -4   0   4    3.43    0.12
  -4   0   4    3.52    0.08
  -4   0   4    3.53    0.08
   4   0  -4    3.67    0.11
   4   0  -4    3.69    0.09
  -4   0   3   -0.03    0.01
  -4   0   3   -0.02    0.01
  -4   0   3   -0.01    0.02
  -4   0   3    0.03    0.02
   4   0  -3    0.00    0.02
   4   0  -3    0.02    0.02
  -4   0   2    1.87    0.07
   4   0  -2    1.90    0.06
   4   0  -2    1.84    0.05
   4   0  -2    1.90    0.07
  -4   0   1   -0.03    0.02
  -4   0   1    0.00    0.02
  -4   0   1   -0.03    0.02
   4   0  -1    0.02    0.02
   4   0  -1    0.04    0.02
   4   0  -1    0.01    0.02
  -4   0   0   17.12    0.37
  -4   0   0   17.68    0.37
  -4   0   0   17.39    0.36
   4   0   0   17.58    0.37
   4   0   0   17.44    0.37
   4   0   0   17.17    0.35
  -4   0  -1    0.00    0.02
  -4   0  -1    0.00    0.01
  -4   0  -1    0.06    0.02
  -4   0  -1    0.00    0.01
   4   0   1    0.00    0.02
   4   0   1    0.05    0.02
   4   0   1    0.08    0.02
  -4   0  -2   21.26    0.43
   4   0   2   21.94    0.45
   4   0   2   21.07    0.45
   4   0   2   21.37    0.43
   4   0   2   20.95    0.43
  -4   0  -3    0.02    0.01
   4   0   3    0.03    0.02
   4   0   3    0.00    0.02
   4   0   3    0.01    0.02
   4   0   3    0.01    0.02
  -4   0  -4    1.21    0.04
   4   0   4    1.19    0.06
   4   0   4    1.12    0.07
   4   0   4    1.21    0.06
   4   0   5    0.00    0.03
   4   0   5   -0.01    0.03
   4   0   5   -0.02    0.03
   4   0   6    0.05    0.03
   4   0   6    0.00    0.03
  -4   0  -7   -0.01    0.03
   4   0   7    0.01    0.04
   4   0   7   -0.02    0.03
   4   0   8   -0.01    0.03
   4   0   8    0.04    0.05
  -5   0   8    0.19    0.05
   5   0  -8    0.09    0.05
  -5   0   7    0.08    0.05
  -5   0   7    0.05    0.04
   5   0  -7   -0.02    0.03
  -5   0   6    0.64    0.07
  -5   0   6    0.83    0.06
   5   0  -6    0.92    0.07
  -5   0   5    0.03    0.04
  -5   0   5   -0.01    0.03
   5   0  -5    0.03    0.03
  -5   0   4    2.28    0.10
  -5   0   4    2.03    0.08
  -5   0   4    2.28    0.06
  -5   0   4    2.40    0.07
   5   0  -4    2.21    0.07
   5   0  -4    2.33    0.09
  -5   0   3   -0.02    0.02
  -5   0   3   -0.02    0.02
  -5   0   3    0.02    0.02
  -5   0   3   -0.03    0.02
   5   0  -3    0.00    0.02
   5   0  -3   -0.01    0.02
  -5   0   2   19.52    0.42
  -5   0   2   20.40    0.45
   5   0  -2   20.48    0.43
   5   0  -2   20.07    0.40
  -5   0   1   -0.01    0.02
  -5   0   1   -0.02    0.02
   5   0  -1    0.03    0.02
   5   0  -1    0.03    0.02
   5   0  -1    0.02    0.02
  -5   0   0    7.20    0.18
  -5   0   0    7.23    0.18
  -5   0   0    7.67    0.17
   5   0   0    7.39    0.18
   5   0   0    7.15    0.17
   5   0   0    7.33    0.18
  -5   0  -1   -0.02    0.02
  -5   0  -1   -0.01    0.01
  -5   0  -1   -0.03    0.01
  -5   0  -1   -0.01    0.01
  -5   0  -1    0.00    0.01
   5   0   1   -0.02    0.02
   5   0   1   -0.01    0.02
   5   0   1    0.03    0.02
  -5   0  -2    4.95    0.11
  -5   0  -2    4.89    0.10
  -5   0  -2    4.97    0.11
  -5   0  -2    4.77    0.12
  -5   0  -2    4.95    0.10
   5   0   2    4.61    0.14
   5   0   2    4.95    0.14
   5   0   2    4.77    0.13
  -5   0  -3    0.02    0.02
   5   0   3   -0.02    0.02
   5   0   3    0.00    0.03
   5   0   3    0.01    0.02
   5   0   4    0.56    0.05
   5   0   4    0.45    0.05
   5   0   4    0.49    0.05
   5   0   5   -0.01    0.03
   5   0   5    0.07    0.04
   5   0   5    0.03    0.03
   5   0   6    0.05    0.04
   5   0   6    0.02    0.03
  -5   0  -7   -0.03    0.03
   5   0   7    0.02    0.03
   5   0   7   -0.03    0.04
   5   0   8    0.25    0.05
  -6   0   7    0.02    0.04
   6   0  -7   -0.05    0.04
  -6   0   6   -0.08    0.03
  -6   0   6    0.00    0.04
   6   0  -6   -0.02    0.03
  -6   0   5    0.00    0.04
  -6   0   5    0.02    0.03
   6   0  -5    0.04    0.03
  -6   0   4   11.79    0.27
  -6   0   4   11.70    0.30
   6   0  -4   12.08    0.26
   6   0  -4   10.94    0.28
  -6   0   3    0.01    0.02
  -6   0   3   -0.01    0.03
  -6   0   3    0.01    0.03
  -6   0   3    0.00    0.02
   6   0  -3    0.00    0.02
  -6   0   2   10.78    0.27
  -6   0   2   10.38    0.25
  -6   0   2   10.62    0.26
   6   0  -2   10.99    0.23
   6   0  -2   10.73    0.25
  -6   0   1    0.02    0.02
  -6   0   1   -0.02    0.02
   6   0  -1    0.00    0.02
   6   0  -1   -0.03    0.02
  -6   0   0    1.98    0.08
  -6   0   0    2.08    0.08
   6   0   0    2.13    0.08
   6   0   0    2.12    0.08
   6   0   0    2.13    0.08
  -6   0  -1    0.00    0.02
  -6   0  -1    0.00    0.02
  -6   0  -1    0.03    0.02
  -6   0  -1   -0.01    0.02
   6   0   1   -0.05    0.02
   6   0   1    0.01    0.03
   6   0   1   -0.02    0.02
  -6   0  -2    8.58    0.19
   6   0   2    8.30    0.22
   6   0   2    8.51    0.21
   6   0   2    8.69    0.22
   6   0   3    0.06    0.03
   6   0   3   -0.01    0.03
   6   0   3    0.04    0.03
   6   0   4    5.29    0.17
   6   0   4    5.61    0.16
   6   0   4    5.83    0.18
   6   0   5   -0.01    0.03
   6   0   5   -0.05    0.03
   6   0   5   -0.03    0.03
   6   0   6    0.22    0.05
   6   0   6    0.23    0.05
  -6   0  -7   -0.02    0.04
   6   0   7    0.03    0.04
  -7   0   7    0.01    0.04
  -7   0   6    1.89    0.09
  -7   0   6    1.90    0.11
  -7   0   5   -0.03    0.03
  -7   0   5   -0.03    0.04
  -7   0   5    0.02    0.04
  -7   0   4   15.41    0.38
  -7   0   4   15.63    0.36
  -7   0   4   16.57    0.40
  -7   0   3   -0.06    0.03
  -7   0   3   -0.01    0.03
  -7   0   3    0.00    0.02
  -7   0   3   -0.03    0.03
   7   0  -3    0.02    0.03
  -7   0   2    0.24    0.04
  -7   0   2    0.19    0.04
  -7   0   2    0.20    0.04
   7   0  -2    0.22    0.03
   7   0  -2    0.17    0.04
  -7   0   1   -0.02    0.03
  -7   0   1   -0.01    0.02
  -7   0   1    0.05    0.03
   7   0  -1   -0.02    0.03
   7   0  -1    0.05    0.03
  -7   0   0    0.40    0.04
  -7   0   0    0.42    0.04
  -7   0   0    0.39    0.04
   7   0   0    0.42    0.05
   7   0   0    0.42    0.04
   7   0   0    0.45    0.05
  -7   0  -1   -0.02    0.02
   7   0   1   -0.04    0.03
   7   0   1   -0.03    0.03
   7   0   1   -0.01    0.03
   7   0   2    0.57    0.06
   7   0   2    0.67    0.06
   7   0   2    0.51    0.05
   7   0   3    0.01    0.03
   7   0   3   -0.01    0.03
   7   0   3    0.02    0.03
   7   0   4    0.00    0.04
   7   0   4    0.08    0.04
   7   0   4    0.04    0.04
   7   0   5    0.02    0.04
   7   0   5   -0.02    0.03
   7   0   6    0.04    0.04
  -7   0  -7   -0.05    0.04
  -8   0   6    7.57    0.24
  -8   0   5    0.02    0.03
  -8   0   5   -0.01    0.04
  -8   0   4    0.33    0.06
  -8   0   4    0.24    0.04
  -8   0   4    0.28    0.06
  -8   0   3    0.06    0.04
  -8   0   3    0.04    0.04
  -8   0   3    0.02    0.03
   8   0  -3    0.06    0.03
  -8   0   2    1.13    0.07
  -8   0   2    1.10    0.07
  -8   0   2    1.06    0.07
   8   0  -2    1.11    0.07
   8   0  -2    1.08    0.06
  -8   0   1    0.03    0.03
  -8   0   1    0.00    0.03
  -8   0   1   -0.03    0.03
   8   0  -1    0.01    0.03
   8   0  -1    0.01    0.03
  -8   0   0    0.78    0.06
   8   0   0    0.68    0.06
   8   0   0    0.67    0.06
   8   0   0    0.70    0.06
   8   0   1    0.01    0.03
   8   0   1    0.01    0.03
   8   0   1    0.00    0.03
   8   0   2    0.95    0.06
   8   0   2    0.94    0.08
   8   0   2    0.88    0.07
   8   0   3    0.01    0.03
   8   0   3   -0.05    0.03
   8   0   3   -0.06    0.04
   8   0   4    1.32    0.08
   8   0   4    1.46    0.09
   8   0   4    1.30    0.09
   8   0   5    0.02    0.04
  -8   0  -6    0.93    0.09
  -9   0   5   -0.10    0.04
  -9   0   4    0.18    0.06
  -9   0   4    0.18    0.05
  -9   0   3    0.00    0.04
  -9   0   3    0.00    0.04
  -9   0   3    0.05    0.04
  -9   0   2    0.00    0.03
  -9   0   2    0.04    0.04
  -9   0   2    0.02    0.03
   9   0  -2    0.00    0.04
  -9   0   1   -0.09    0.03
  -9   0   1    0.05    0.03
   9   0  -1   -0.01    0.03
   9   0  -1   -0.03    0.04
   9   0   0    1.37    0.07
   9   0   0    1.29    0.08
   9   0   0    1.28    0.08
   9   0   1   -0.01    0.04
   9   0   1   -0.01    0.04
   9   0   1    0.03    0.04
   9   0   2    0.02    0.04
   9   0   2    0.08    0.04
   9   0   2    0.02    0.04
   9   0   3   -0.02    0.04
   9   0   3   -0.01    0.04
   9   0   4    0.08    0.04
 -10   0   2    0.91    0.08
 -10   0   2    0.78    0.08
  10   0  -2    1.01    0.08
 -10   0   1   -0.05    0.04
  10   0  -1   -0.01    0.04
  10   0  -1    0.01    0.04
  10   0   0   -0.02    0.04
  10   0   0    0.01    0.05
  10   0   1    0.02    0.05
  10   0   1   -0.05    0.04
  10   0   2   -0.07    0.04
  10   0   2    0.03    0.04
  10  -1   2    2.58    0.13
  10  -1   2    2.31    0.11
  10  -1   1    0.03    0.05
  10  -1   1   -0.06    0.03
  10  -1   0    0.19    0.06
  10  -1   0    0.16    0.05
  10  -1  -1    0.00    0.04
  10  -1  -2    1.28    0.09
 -10   1   2    1.18    0.08
   9  -1   4    0.48    0.07
   9  -1   4    0.53    0.07
   9  -1   3    0.08    0.04
   9  -1   3    0.11    0.05
   9  -1   2    0.25    0.06
   9  -1   2    0.37    0.06
   9  -1   2    0.22    0.05
   9  -1   1    0.00    0.04
   9  -1   1    0.10    0.05
   9  -1   1   -0.01    0.04
   9  -1   0    0.03    0.04
   9  -1   0    0.01    0.03
   9  -1   0   -0.02    0.03
   9  -1  -1    1.06    0.08
   9  -1  -1    1.09    0.07
  -9   1   1    0.96    0.07
  -9   1   1    0.98    0.07
   9  -1  -2    1.86    0.09
  -9   1   2    1.83    0.10
  -9   1   2    1.73    0.09
  -9   1   3    0.12    0.05
  -9   1   3    0.20    0.05
  -9   1   3    0.17    0.05
  -9   1   4    0.26    0.06
  -9   1   4    0.28    0.05
  -9   1   5    0.29    0.06
  -9   1   5    0.36    0.06
   8  -1   5    0.48    0.06
   8  -1   4    0.21    0.05
   8  -1   4    0.10    0.05
   8  -1   4    0.10    0.04
   8  -1   3   -0.02    0.03
   8  -1   3    0.06    0.04
   8  -1   3   -0.02    0.04
   8  -1   2    0.09    0.04
   8  -1   2    0.13    0.04
   8  -1   2    0.09    0.04
   8  -1   1    1.05    0.07
   8  -1   1    0.97    0.06
   8  -1   1    0.88    0.07
  -8   1  -1    0.89    0.05
   8  -1   0    0.05    0.03
   8  -1   0    0.06    0.04
   8  -1   0    0.04    0.03
  -8   1   0    0.08    0.03
   8  -1  -1   -0.03    0.03
   8  -1  -1    0.05    0.03
  -8   1   1    0.01    0.03
  -8   1   1   -0.04    0.03
  -8   1   1    0.09    0.03
   8  -1  -2    0.16    0.04
   8  -1  -2    0.22    0.04
  -8   1   2    0.21    0.04
  -8   1   2    0.22    0.05
  -8   1   2    0.18    0.04
   8  -1  -3    0.40    0.05
  -8   1   3    0.34    0.06
  -8   1   3    0.36    0.06
  -8   1   3    0.44    0.05
  -8   1   4    3.84    0.15
  -8   1   4    3.80    0.13
  -8   1   4    3.88    0.15
  -8   1   5    0.06    0.05
  -8   1   5   -0.01    0.03
  -8   1   6    0.14    0.06
  -8   1   6    0.13    0.04
  -7   1  -7    0.16    0.06
   7  -1   6    2.74    0.12
   7  -1   5    0.06    0.04
   7  -1   5   -0.06    0.03
   7  -1   5    0.05    0.04
   7  -1   4    9.45    0.25
   7  -1   4    8.62    0.25
   7  -1   4    8.63    0.23
   7  -1   3    0.11    0.04
   7  -1   3    0.15    0.04
   7  -1   3    0.13    0.04
   7  -1   2    1.33    0.07
   7  -1   2    1.45    0.08
   7  -1   2    1.33    0.08
  -7   1  -2    1.37    0.06
   7  -1   1    0.02    0.03
   7  -1   1    0.02    0.03
   7  -1   1    0.06    0.03
  -7   1  -1    0.01    0.02
   7  -1   0    2.22    0.10
   7  -1   0    2.38    0.10
   7  -1   0    2.53    0.09
  -7   1   0    2.45    0.09
  -7   1   0    2.34    0.09
   7  -1  -1    0.29    0.04
   7  -1  -1    0.23    0.04
  -7   1   1    0.22    0.04
  -7   1   1    0.20    0.04
  -7   1   1    0.25    0.04
   7  -1  -2    7.04    0.17
   7  -1  -2    6.96    0.19
  -7   1   2    7.25    0.20
  -7   1   2    7.31    0.20
  -7   1   2    7.19    0.19
   7  -1  -3    0.04    0.03
  -7   1   3    0.06    0.04
  -7   1   3    0.04    0.04
  -7   1   3    0.02    0.03
  -7   1   3    0.04    0.02
  -7   1   4    0.18    0.05
  -7   1   4    0.20    0.05
  -7   1   5    1.15    0.08
  -7   1   5    1.25    0.09
  -7   1   5    1.17    0.07
  -7   1   6    0.02    0.04
  -7   1   6    0.02    0.04
  -7   1   7    0.13    0.05
  -7   1   7    0.12    0.05
   6  -1   7    0.00    0.03
  -6   1  -7   -0.01    0.04
   6  -1   6    0.00    0.03
   6  -1   6    0.00    0.04
   6  -1   5    0.38    0.05
   6  -1   5    0.42    0.06
   6  -1   5    0.49    0.06
   6  -1   4    0.80    0.06
   6  -1   4    0.61    0.06
   6  -1   4    0.75    0.07
   6  -1   3    0.53    0.05
   6  -1   3    0.47    0.05
   6  -1   3    0.64    0.06
  -6   1  -3    0.56    0.04
   6  -1   2    1.04    0.06
   6  -1   2    1.08    0.07
   6  -1   2    1.21    0.07
  -6   1  -2    1.20    0.05
   6  -1   1    0.04    0.03
   6  -1   1    0.03    0.02
   6  -1   1    0.04    0.03
  -6   1  -1    0.09    0.02
  -6   1  -1    0.05    0.02
  -6   1  -1    0.06    0.02
  -6   1  -1    0.05    0.02
   6  -1   0    0.43    0.04
   6  -1   0    0.50    0.04
   6  -1   0    0.51    0.05
  -6   1   0    0.48    0.04
  -6   1   0    0.48    0.04
   6  -1  -1    0.17    0.03
   6  -1  -1    0.16    0.03
  -6   1   1    0.11    0.03
  -6   1   1    0.14    0.03
   6  -1  -2    0.04    0.03
   6  -1  -2    0.11    0.03
  -6   1   2    0.06    0.03
  -6   1   2    0.11    0.03
  -6   1   2    0.11    0.03
   6  -1  -3    1.05    0.05
  -6   1   3    0.87    0.06
  -6   1   3    0.94    0.06
  -6   1   3    1.00    0.05
  -6   1   3    0.93    0.07
   6  -1  -4    0.34    0.04
  -6   1   4    0.38    0.04
  -6   1   4    0.32    0.05
   6  -1  -5    0.97    0.07
  -6   1   5    0.89    0.08
  -6   1   5    0.82    0.06
   6  -1  -6    0.06    0.04
  -6   1   6    0.06    0.04
  -6   1   6    0.03    0.04
   6  -1  -7    0.06    0.04
  -6   1   7    0.08    0.04
   5  -1   8    0.25    0.05
   5  -1   7    0.07    0.04
   5  -1   7    0.08    0.04
  -5   1  -7    0.07    0.04
   5  -1   6    1.11    0.07
   5  -1   6    1.12    0.08
   5  -1   5    0.02    0.03
   5  -1   5    0.00    0.03
   5  -1   5    0.04    0.03
   5  -1   4    0.65    0.06
   5  -1   4    0.61    0.05
   5  -1   4    0.62    0.06
  -5   1  -4    0.70    0.03
   5  -1   3   -0.02    0.03
   5  -1   3    0.02    0.02
   5  -1   3    0.00    0.02
  -5   1  -3    0.05    0.02
   5  -1   2    0.87    0.05
   5  -1   2    0.78    0.05
   5  -1   2    0.84    0.05
  -5   1  -2    0.87    0.04
  -5   1  -2    0.81    0.03
  -5   1  -2    0.86    0.02
  -5   1  -2    0.88    0.03
   5  -1   1    0.39    0.04
   5  -1   1    0.40    0.04
   5  -1   1    0.46    0.04
  -5   1  -1    0.42    0.03
  -5   1  -1    0.43    0.03
  -5   1  -1    0.42    0.03
   5  -1   0    0.28    0.03
   5  -1   0    0.34    0.04
   5  -1   0    0.35    0.04
  -5   1   0    0.24    0.03
  -5   1   0    0.24    0.03
  -5   1   0    0.28    0.03
   5  -1  -1    3.54    0.09
   5  -1  -1    3.52    0.10
  -5   1   1    3.40    0.10
  -5   1   1    3.31    0.10
   5  -1  -2    1.23    0.05
   5  -1  -2    1.10    0.05
  -5   1   2    1.15    0.06
  -5   1   2    1.21    0.06
   5  -1  -3    0.16    0.03
   5  -1  -3    0.12    0.03
  -5   1   3    0.16    0.03
  -5   1   3    0.16    0.04
  -5   1   3    0.16    0.02
   5  -1  -4    0.31    0.04
   5  -1  -4    0.35    0.03
  -5   1   4    0.38    0.05
  -5   1   4    0.36    0.03
  -5   1   4    0.31    0.02
  -5   1   4    0.33    0.04
   5  -1  -5    1.78    0.08
  -5   1   5    1.75    0.08
  -5   1   5    1.65    0.09
   5  -1  -6    0.66    0.06
  -5   1   6    0.72    0.07
  -5   1   6    0.67    0.06
   5  -1  -7    1.04    0.08
  -5   1   7    0.96    0.09
  -5   1   7    1.19    0.07
   5  -1  -8    1.83    0.10
  -5   1   8    2.00    0.10
   4  -1   8    0.92    0.07
   4  -1   8    0.68    0.08
   4  -1   7    0.00    0.03
   4  -1   7   -0.02    0.03
  -4   1  -7    0.01    0.03
   4  -1   6    2.53    0.11
   4  -1   6    2.42    0.09
   4  -1   5    0.37    0.05
   4  -1   5    0.41    0.04
   4  -1   5    0.37    0.04
  -4   1  -5    0.39    0.03
   4  -1   4    1.75    0.08
   4  -1   4    1.66    0.07
   4  -1   4    1.78    0.08
  -4   1  -4    1.77    0.05
   4  -1   3    3.23    0.10
   4  -1   3    3.21    0.10
   4  -1   3    3.20    0.10
  -4   1  -3    3.29    0.08
   4  -1   2    0.12    0.03
   4  -1   2    0.06    0.02
   4  -1   2    0.06    0.02
  -4   1  -2    0.11    0.02
   4  -1   1   11.79    0.26
   4  -1   1   11.99    0.26
   4  -1   1   11.64    0.25
  -4   1  -1   11.59    0.25
  -4   1  -1   11.52    0.25
  -4   1  -1   12.11    0.23
  -4   1  -1   11.71    0.25
   4  -1   0   54.07    1.03
   4  -1   0   54.46    1.08
   4  -1   0   53.17    1.09
  -4   1   0   55.60    1.09
  -4   1   0   54.50    1.10
  -4   1   0   56.23    1.10
   4  -1  -1    0.02    0.02
   4  -1  -1    0.03    0.02
  -4   1   1   -0.01    0.02
  -4   1   1    0.02    0.02
  -4   1   1   -0.01    0.02
   4  -1  -2    6.12    0.13
   4  -1  -2    6.02    0.14
   4  -1  -2    5.74    0.15
  -4   1   2    5.88    0.15
  -4   1   2    6.10    0.16
   4  -1  -3    0.30    0.03
   4  -1  -3    0.26    0.03
  -4   1   3    0.23    0.02
  -4   1   3    0.22    0.02
  -4   1   3    0.24    0.04
  -4   1   3    0.18    0.03
  -4   1   3    0.25    0.02
   4  -1  -4    0.04    0.02
   4  -1  -4    0.00    0.02
  -4   1   4    0.05    0.03
  -4   1   4    0.03    0.01
  -4   1   4    0.07    0.03
  -4   1   4    0.04    0.01
  -4   1   4    0.04    0.01
   4  -1  -5    0.08    0.03
  -4   1   5    0.11    0.03
  -4   1   5    0.08    0.04
   4  -1  -6   31.19    0.69
  -4   1   6   32.55    0.71
  -4   1   6   32.35    0.67
   4  -1  -7    0.14    0.04
  -4   1   7    0.13    0.04
  -4   1   7    0.09    0.05
   4  -1  -8    0.48    0.06
  -4   1   8    0.62    0.07
   4  -1  -9    0.88    0.08
  -4   1   9    0.68    0.07
   3  -1   8    0.05    0.04
   3  -1   8    0.08    0.04
   3  -1   7    1.08    0.08
   3  -1   7    1.00    0.06
  -3   1  -7    0.96    0.06
   3  -1   6    0.77    0.07
   3  -1   6    0.80    0.05
  -3   1  -6    0.77    0.04
   3  -1   5    2.33    0.08
   3  -1   5    2.26    0.09
   3  -1   5    2.28    0.05
   3  -1   5    2.18    0.08
  -3   1  -5    2.30    0.07
   3  -1   4    0.33    0.03
   3  -1   4    0.39    0.04
   3  -1   4    0.36    0.04
  -3   1  -4    0.41    0.03
   3  -1   3   11.65    0.26
   3  -1   3   11.74    0.26
   3  -1   3   11.44    0.25
   3  -1   3   11.78    0.24
  -3   1  -3   11.39    0.24
   3  -1   2   33.19    0.67
   3  -1   2   34.03    0.65
   3  -1   2   32.64    0.63
   3  -1   2   32.77    0.66
  -3   1  -2   31.60    0.65
   3  -1   1    1.57    0.05
   3  -1   1    1.63    0.06
   3  -1   1    1.53    0.06
   3  -1   1    1.46    0.05
  -3   1  -1    1.50    0.05
  -3   1  -1    1.54    0.04
  -3   1  -1    1.59    0.04
  -3   1  -1    1.50    0.04
   3  -1   0    4.54    0.11
   3  -1   0    4.46    0.11
   3  -1   0    4.52    0.11
  -3   1   0    4.69    0.11
  -3   1   0    4.55    0.11
  -3   1   0    4.81    0.11
  -3   1   0    4.77    0.11
   3  -1  -1    0.58    0.03
   3  -1  -1    0.57    0.03
  -3   1   1    0.58    0.03
  -3   1   1    0.66    0.04
  -3   1   1    0.56    0.03
  -3   1   1    0.64    0.03
   3  -1  -2    0.59    0.04
   3  -1  -2    0.70    0.03
  -3   1   2    0.69    0.04
  -3   1   2    0.64    0.04
  -3   1   2    0.70    0.03
  -3   1   2    0.68    0.03
   3  -1  -3    4.85    0.13
   3  -1  -3    4.73    0.11
  -3   1   3    4.73    0.13
  -3   1   3    4.66    0.10
  -3   1   3    4.51    0.12
  -3   1   3    4.70    0.10
  -3   1   3    4.69    0.10
  -3   1   3    4.63    0.11
   3  -1  -4   22.64    0.51
   3  -1  -4   24.31    0.48
  -3   1   4   24.59    0.48
  -3   1   4   24.33    0.45
  -3   1   4   24.16    0.45
  -3   1   4   24.25    0.50
  -3   1   4   24.67    0.45
  -3   1   4   24.57    0.53
   3  -1  -5    0.03    0.03
  -3   1   5    0.06    0.03
  -3   1   5   -0.05    0.03
   3  -1  -6    2.17    0.09
  -3   1   6    2.32    0.09
  -3   1   6    2.01    0.10
   3  -1  -7    1.07    0.07
  -3   1   7    1.16    0.07
  -3   1   7    1.19    0.08
   3  -1  -8    1.01    0.07
  -3   1   8    0.94    0.07
  -3   1   8    0.85    0.08
   3  -1  -9    0.02    0.04
  -3   1   9   -0.02    0.04
   2  -1   9    0.46    0.07
   2  -1   8    1.17    0.08
   2  -1   8    1.42    0.07
   2  -1   7    0.04    0.03
   2  -1   7    0.03    0.03
  -2   1  -7    0.02    0.03
  -2   1  -7    0.05    0.03
   2  -1   6    2.43    0.10
   2  -1   6    2.24    0.08
   2  -1   6    2.38    0.07
  -2   1  -6    2.31    0.08
  -2   1  -6    2.28    0.08
   2  -1   5    2.70    0.10
   2  -1   5    2.73    0.07
   2  -1   5    2.76    0.08
   2  -1   5    2.84    0.07
   2  -1   5    2.60    0.08
  -2   1  -5    2.60    0.08
   2  -1   4    0.71    0.03
   2  -1   4    0.71    0.04
   2  -1   4    0.78    0.04
   2  -1   4    0.70    0.03
   2  -1   4    0.70    0.03
   2  -1   4    0.76    0.05
  -2   1  -4    0.72    0.03
   2  -1   3    3.86    0.10
   2  -1   3    3.80    0.10
   2  -1   3    3.88    0.08
   2  -1   3    3.99    0.09
   2  -1   3    3.79    0.08
   2  -1   3    3.95    0.11
   2  -1   3    3.89    0.09
  -2   1  -3    3.85    0.09
   2  -1   2    9.78    0.21
   2  -1   2    9.96    0.21
   2  -1   2    9.84    0.20
   2  -1   2    9.76    0.20
  -2   1  -2    9.79    0.20
   2  -1   1    0.16    0.02
   2  -1   1    0.18    0.02
   2  -1   1    0.17    0.02
   2  -1   1    0.20    0.02
  -2   1  -1    0.16    0.01
  -2   1  -1    0.16    0.02
  -2   1  -1    0.16    0.01
  -2   1  -1    0.16    0.02
  -2   1  -1    0.15    0.01
  -2   1  -1    0.17    0.01
   2  -1   0    9.10    0.19
   2  -1   0    9.25    0.19
   2  -1   0    9.07    0.19
   2  -1   0    8.91    0.18
  -2   1   0    9.06    0.19
  -2   1   0    9.05    0.19
  -2   1   0    9.14    0.18
  -2   1   0    9.14    0.19
   2  -1  -1   56.86    1.12
   2  -1  -1   55.98    1.06
   2  -1  -1   56.13    1.12
  -2   1   1   57.49    1.11
  -2   1   1   56.61    1.10
  -2   1   1   58.68    1.15
  -2   1   1   57.93    1.06
  -2   1   1   57.38    1.12
  -2   1   1   56.69    1.12
   2  -1  -2   39.49    0.76
   2  -1  -2   38.20    0.76
   2  -1  -2   38.63    0.78
  -2   1   2   39.35    0.76
  -2   1   2   39.10    0.72
  -2   1   2   38.80    0.72
  -2   1   2   38.26    0.72
  -2   1   2   40.03    0.79
  -2   1   2   37.70    0.76
  -2   1   2   39.03    0.80
   2  -1  -3    1.17    0.03
   2  -1  -3    1.12    0.05
  -2   1   3    1.17    0.03
  -2   1   3    1.11    0.03
  -2   1   3    1.14    0.03
  -2   1   3    1.02    0.05
  -2   1   3    1.06    0.04
  -2   1   3    1.21    0.03
  -2   1   3    1.15    0.06
   2  -1  -4    5.64    0.11
   2  -1  -4    5.61    0.15
  -2   1   4    5.79    0.14
  -2   1   4    5.68    0.11
   2  -1  -5    2.77    0.10
   2  -1  -5    3.22    0.07
  -2   1   5    3.03    0.11
  -2   1   5    3.06    0.10
  -2   1   5    3.08    0.07
   2  -1  -6    3.15    0.11
  -2   1   6    3.07    0.11
  -2   1   6    3.12    0.11
   2  -1  -7    0.03    0.03
  -2   1   7    0.02    0.03
  -2   1   7   -0.04    0.03
   2  -1  -8    0.59    0.06
  -2   1   8    0.55    0.06
  -2   1   8    0.48    0.06
   2  -1  -9    0.04    0.04
  -2   1   9    0.09    0.05
  -2   1   9    0.03    0.04
   1  -1   9    0.34    0.06
   1  -1   8    0.31    0.05
  -1   1  -8    0.47    0.05
   1  -1   7    0.94    0.05
   1  -1   7    0.91    0.06
   1  -1   7    0.91    0.06
  -1   1  -7    0.93    0.06
   1  -1   6    0.82    0.05
   1  -1   6    0.72    0.05
   1  -1   6    0.73    0.04
  -1   1  -6    0.69    0.05
  -1   1  -6    0.63    0.04
   1  -1   5    2.70    0.08
   1  -1   5    2.64    0.09
   1  -1   5    2.73    0.08
   1  -1   5    2.96    0.08
  -1   1  -5    2.75    0.08
  -1   1  -5    2.76    0.08
   1  -1   4    1.22    0.05
   1  -1   4    1.20    0.05
   1  -1   4    1.32    0.05
   1  -1   4    1.31    0.05
   1  -1   4    1.24    0.05
  -1   1  -4    1.27    0.05
   1  -1   3    2.76    0.07
   1  -1   3    2.63    0.07
   1  -1   3    2.69    0.07
   1  -1   3    2.62    0.08
   1  -1   3    2.55    0.07
   1  -1   3    2.63    0.07
  -1   1  -3    2.65    0.07
   1  -1   2   42.14    0.80
   1  -1   2   39.18    0.81
   1  -1   2   41.12    0.76
   1  -1   2   40.18    0.79
   1  -1   2   41.12    0.81
   1  -1   2   40.39    0.80
  -1   1  -2   40.74    0.80
  -1   1  -2   40.77    0.80
  -1   1  -2   39.32    0.79
  -1   1  -2   40.76    0.76
   1  -1   1  114.92    2.36
   1  -1   1  117.31    2.36
   1  -1   1  119.74    2.36
  -1   1  -1  118.53    2.24
  -1   1  -1  132.93    2.38
  -1   1  -1  121.30    2.35
  -1   1  -1  117.73    2.36
  -1   1  -1  119.15    2.38
   1  -1   0    4.93    0.10
   1  -1   0    4.72    0.10
   1  -1   0    4.82    0.10
   1  -1   0    4.84    0.10
   1  -1   0    4.84    0.10
  -1   1   0    4.68    0.09
  -1   1   0    4.66    0.10
  -1   1   0    4.75    0.10
  -1   1   0    4.95    0.10
  -1   1   0    4.76    0.10
   1  -1  -1    4.31    0.10
   1  -1  -1    4.46    0.10
   1  -1  -1    4.42    0.10
   1  -1  -1    4.27    0.08
   1  -1  -1    4.54    0.09
  -1   1   1    4.47    0.09
  -1   1   1    4.41    0.10
  -1   1   1    4.50    0.08
   1  -1  -2    5.13    0.11
   1  -1  -2    5.56    0.10
   1  -1  -2    5.73    0.12
   1  -1  -2    5.39    0.10
   1  -1  -2    5.01    0.12
  -1   1   2    4.71    0.13
  -1   1   2    5.22    0.10
  -1   1   2    5.39    0.11
  -1   1   2    5.31    0.12
  -1   1   2    5.35    0.12
   1  -1  -3    3.46    0.09
   1  -1  -3    3.51    0.07
   1  -1  -3    3.56    0.08
  -1   1   3    3.55    0.07
  -1   1   3    3.48    0.10
  -1   1   3    3.64    0.10
  -1   1   3    3.65    0.08
  -1   1   3    3.53    0.09
   1  -1  -4   21.03    0.41
   1  -1  -4   19.99    0.39
   1  -1  -4   19.73    0.43
   1  -1  -4   20.43    0.41
  -1   1   4   20.73    0.43
  -1   1   4   21.10    0.44
  -1   1   4   20.81    0.39
   1  -1  -5    1.92    0.05
   1  -1  -5    1.85    0.05
   1  -1  -5    1.84    0.05
   1  -1  -5    1.85    0.07
  -1   1   5    1.86    0.05
  -1   1   5    1.82    0.07
  -1   1   5    1.97    0.08
   1  -1  -6    2.78    0.10
  -1   1   6    2.92    0.10
  -1   1   6    2.85    0.10
  -1   1   6    2.98    0.07
   1  -1  -7    0.43    0.05
  -1   1   7    0.31    0.05
  -1   1   7    0.37    0.05
   1  -1  -8   -0.01    0.03
  -1   1   8    0.02    0.03
  -1   1   8   -0.02    0.03
   1  -1  -9    0.08    0.04
  -1   1   9    0.10    0.04
   0  -1   9    0.08    0.04
   0  -1   8    0.91    0.07
   0  -1   8    0.93    0.07
   0   1  -8    1.07    0.07
   0  -1   7    0.06    0.03
   0  -1   7    0.05    0.03
   0  -1   7    0.14    0.03
   0   1  -7    0.07    0.03
   0  -1   6    0.09    0.03
   0  -1   6    0.12    0.02
   0  -1   6    0.16    0.03
   0   1  -6    0.14    0.02
   0   1  -6    0.17    0.03
   0  -1   5    3.11    0.10
   0  -1   5    3.42    0.10
   0  -1   5    3.26    0.08
   0   1  -5    3.11    0.10
   0   1  -5    3.36    0.08
   0  -1   4    0.29    0.02
   0  -1   4    0.30    0.03
   0  -1   4    0.37    0.03
   0  -1   4    0.33    0.03
   0   1  -4    0.34    0.03
   0   1  -4    0.31    0.02
   0   1  -4    0.30    0.02
   0  -1   3   26.47    0.53
   0  -1   3   25.90    0.54
   0  -1   3   26.83    0.50
   0  -1   3   26.79    0.54
   0   1  -3   25.83    0.53
   0   1  -3   26.42    0.52
   0   1  -3   26.74    0.52
   0   1  -3   26.61    0.50
   0   1  -3   25.82    0.53
   0  -1   2    8.81    0.18
   0  -1   2    8.91    0.17
   0  -1   2    8.45    0.18
   0  -1   2    8.71    0.19
   0  -1   2    8.28    0.17
   0   1  -2    8.70    0.19
   0   1  -2    8.91    0.18
   0   1  -2    8.65    0.17
   0   1  -2    8.86    0.17
   0   1  -2    8.37    0.18
   0  -1   1    9.59    0.19
   0  -1   1    9.56    0.18
   0  -1   1    9.77    0.20
   0  -1   1    9.63    0.20
   0  -1   1    9.87    0.19
   0   1  -1    9.75    0.19
   0   1  -1    9.29    0.19
   0   1  -1    9.52    0.20
   0   1  -1    9.69    0.18
   0   1  -1    9.44    0.20
   0   1  -1    9.75    0.18
   0  -1   0    0.00    0.00
   0  -1   0    0.00    0.00
   0  -1   0    0.00    0.00
   0  -1   0    0.00    0.00
   0  -1   0    0.00    0.00
   0  -1   0    0.00    0.00
   0   1   0    0.00    0.00
   0   1   0    0.00    0.00
   0   1   0    0.00    0.00
   0   1   0    0.00    0.00
   0   1   0    0.00    0.00
   0   1   0    0.00    0.00
   0  -1  -1    8.69    0.19
   0  -1  -1    9.76    0.19
   0  -1  -1    9.85    0.18
   0  -1  -1    9.77    0.20
   0   1   1   10.19    0.20
   0   1   1    9.61    0.19
   0   1   1    9.66    0.18
   0   1   1    9.57    0.19
   0   1   1    9.64    0.20
   0   1   1    9.85    0.19
   0  -1  -2    8.48    0.17
   0  -1  -2    8.75    0.18
   0  -1  -2    8.54    0.18
   0  -1  -2    7.80    0.17
   0  -1  -2    8.61    0.17
   0  -1  -2    8.18    0.18
   0   1   2    8.46    0.17
   0   1   2    8.69    0.18
   0   1   2    8.66    0.18
   0   1   2    8.80    0.18
   0   1   2    8.79    0.17
   0  -1  -3   26.47    0.49
   0  -1  -3   25.67    0.52
   0  -1  -3   26.35    0.52
   0  -1  -3   24.78    0.52
   0  -1  -3   25.39    0.53
   0   1   3   26.62    0.53
   0   1   3   27.00    0.54
   0   1   3   25.95    0.54
   0   1   3   26.37    0.49
   0   1   3   27.15    0.51
   0  -1  -4    0.33    0.02
   0  -1  -4    0.32    0.02
   0  -1  -4    0.32    0.03
   0   1   4    0.35    0.03
   0   1   4    0.33    0.02
   0   1   4    0.38    0.03
   0   1   4    0.31    0.03
   0  -1  -5    3.52    0.09
   0  -1  -5    3.22    0.10
   0   1   5    3.29    0.08
   0   1   5    3.32    0.10
   0   1   5    3.32    0.10
   0  -1  -6    0.10    0.03
   0  -1  -6    0.07    0.02
   0   1   6    0.13    0.02
   0   1   6    0.12    0.03
   0   1   6    0.11    0.03
   0  -1  -7    0.09    0.03
   0   1   7    0.06    0.03
   0   1   7    0.13    0.04
   0  -1  -8    0.98    0.06
   0   1   8    1.02    0.07
   0   1   8    0.87    0.07
   0   1   9    0.08    0.04
  -1  -1   9    0.03    0.04
   1   1  -9   -0.01    0.04
  -1  -1   8    0.04    0.04
  -1  -1   8    0.00    0.03
   1   1  -8    0.00    0.03
  -1  -1   7    0.29    0.05
  -1  -1   7    0.42    0.05
   1   1  -7    0.33    0.05
  -1  -1   6    2.61    0.10
  -1  -1   6    2.84    0.10
  -1  -1   6    2.95    0.08
   1   1  -6    2.66    0.10
  -1  -1   5    1.86    0.05
  -1  -1   5    1.81    0.07
  -1  -1   5    1.96    0.08
   1   1  -5    1.92    0.07
  -1  -1   4   20.34    0.43
  -1  -1   4   20.99    0.40
  -1  -1   4   21.46    0.45
   1   1  -4   21.02    0.40
   1   1  -4   21.11    0.44
  -1  -1   3    3.60    0.10
  -1  -1   3    3.56    0.08
  -1  -1   3    3.46    0.10
  -1  -1   3    3.64    0.09
   1   1  -3    3.50    0.09
   1   1  -3    3.59    0.08
   1   1  -3    3.56    0.09
  -1  -1   2    5.02    0.13
  -1  -1   2    5.68    0.12
  -1  -1   2    5.36    0.11
  -1  -1   2    5.04    0.12
  -1  -1   2    5.38    0.11
   1   1  -2    5.74    0.12
   1   1  -2    5.96    0.11
   1   1  -2    4.94    0.12
  -1  -1   1    4.39    0.09
  -1  -1   1    4.42    0.09
  -1  -1   1    4.37    0.09
  -1  -1   1    4.34    0.09
   1   1  -1    4.51    0.10
   1   1  -1    4.39    0.09
   1   1  -1    4.50    0.09
   1   1  -1    4.35    0.10
   1   1  -1    4.48    0.09
  -1  -1   0    4.86    0.10
  -1  -1   0    4.72    0.10
  -1  -1   0    4.55    0.10
  -1  -1   0    5.03    0.10
  -1  -1   0    4.74    0.10
   1   1   0    4.84    0.10
   1   1   0    4.81    0.10
   1   1   0    4.99    0.10
   1   1   0    4.66    0.10
   1   1   0    4.94    0.10
  -1  -1  -1  122.27    2.33
  -1  -1  -1  116.46    2.32
  -1  -1  -1  115.39    2.23
  -1  -1  -1  122.38    2.38
   1   1   1  117.28    2.23
   1   1   1  121.30    2.38
   1   1   1  122.92    2.35
   1   1   1  119.13    2.25
   1   1   1  120.49    2.33
  -1  -1  -2   41.86    0.80
  -1  -1  -2   41.54    0.78
  -1  -1  -2   41.35    0.75
  -1  -1  -2   37.87    0.79
   1   1   2   40.45    0.75
   1   1   2   40.71    0.75
   1   1   2   39.30    0.78
   1   1   2   40.70    0.80
   1   1   2   37.64    0.79
   1   1   2   39.32    0.78
  -1  -1  -3    2.72    0.07
   1   1   3    2.70    0.07
   1   1   3    2.66    0.08
   1   1   3    2.55    0.07
   1   1   3    2.65    0.06
   1   1   3    2.73    0.07
   1   1   3    2.71    0.07
  -1  -1  -4    1.26    0.05
  -1  -1  -4    1.32    0.05
   1   1   4    1.37    0.05
   1   1   4    1.33    0.05
   1   1   4    1.36    0.05
   1   1   4    1.39    0.06
   1   1   4    1.32    0.05
  -1  -1  -5    2.70    0.08
  -1  -1  -5    2.80    0.08
   1   1   5    2.73    0.08
   1   1   5    2.73    0.08
   1   1   5    2.95    0.08
   1   1   5    2.88    0.10
  -1  -1  -6    0.82    0.05
  -1  -1  -6    0.80    0.04
   1   1   6    0.75    0.04
   1   1   6    0.72    0.06
   1   1   6    0.79    0.05
  -1  -1  -7    0.97    0.06
   1   1   7    0.89    0.06
   1   1   7    0.90    0.06
   1   1   7    0.98    0.05
   1   1   8    0.38    0.06
   1   1   9    0.28    0.06
  -2  -1   9    0.02    0.04
  -2  -1   9    0.09    0.05
   2   1  -9    0.01    0.04
  -2  -1   8    0.65    0.06
  -2  -1   8    0.54    0.06
   2   1  -8    0.55    0.06
  -2  -1   7    0.00    0.03
  -2  -1   7   -0.04    0.03
   2   1  -7   -0.03    0.03
  -2  -1   6    2.92    0.10
  -2  -1   6    2.94    0.11
  -2  -1   6    3.11    0.07
   2   1  -6    3.00    0.11
  -2  -1   5    3.10    0.07
  -2  -1   5    2.99    0.11
  -2  -1   5    3.09    0.10
   2   1  -5    3.14    0.07
   2   1  -5    3.03    0.10
  -2  -1   4    5.34    0.16
  -2  -1   4    5.82    0.14
  -2  -1   4    5.81    0.12
   2   1  -4    5.57    0.15
   2   1  -4    5.92    0.12
  -2  -1   3    1.14    0.03
  -2  -1   3    1.24    0.05
  -2  -1   3    1.08    0.03
  -2  -1   3    1.05    0.05
   2   1  -3    1.11    0.04
   2   1  -3    1.15    0.03
   2   1  -3    1.08    0.05
  -2  -1   2   40.63    0.81
  -2  -1   2   39.36    0.74
  -2  -1   2   39.51    0.77
  -2  -1   2   39.84    0.73
  -2  -1   2   39.11    0.73
  -2  -1   2   40.52    0.80
  -2  -1   2   37.57    0.77
   2   1  -2   38.95    0.79
   2   1  -2   39.21    0.77
   2   1  -2   39.82    0.77
  -2  -1   1   57.59    1.11
  -2  -1   1   57.36    1.05
  -2  -1   1   55.13    1.09
  -2  -1   1   57.17    1.11
  -2  -1   1   58.94    1.14
  -2  -1   1   57.23    1.10
   2   1  -1   55.76    1.05
   2   1  -1   54.40    1.11
   2   1  -1   56.47    1.14
   2   1  -1   57.07    1.12
  -2  -1   0    9.11    0.19
  -2  -1   0    9.07    0.18
  -2  -1   0    8.88    0.19
  -2  -1   0    9.23    0.19
   2   1   0    8.85    0.19
   2   1   0    9.13    0.19
   2   1   0    8.90    0.18
   2   1   0    8.70    0.19
   2   1   0    9.10    0.19
  -2  -1  -1    0.16    0.02
  -2  -1  -1    0.16    0.02
  -2  -1  -1    0.15    0.01
  -2  -1  -1    0.17    0.01
  -2  -1  -1    0.17    0.01
   2   1   1    0.17    0.01
   2   1   1    0.19    0.02
   2   1   1    0.15    0.02
   2   1   1    0.15    0.02
   2   1   1    0.15    0.01
  -2  -1  -2    9.44    0.19
  -2  -1  -2   10.06    0.21
   2   1   2    9.44    0.18
   2   1   2    9.64    0.20
   2   1   2    9.39    0.21
   2   1   2    9.80    0.20
  -2  -1  -3    3.91    0.09
   2   1   3    3.83    0.09
   2   1   3    3.89    0.10
   2   1   3    3.93    0.09
   2   1   3    3.69    0.08
   2   1   3    4.05    0.11
   2   1   3    3.99    0.09
   2   1   3    3.93    0.10
  -2  -1  -4    0.73    0.03
   2   1   4    0.75    0.04
   2   1   4    0.65    0.04
   2   1   4    0.70    0.03
   2   1   4    0.70    0.03
   2   1   4    0.72    0.03
  -2  -1  -5    2.64    0.08
  -2  -1  -5    2.68    0.09
   2   1   5    2.67    0.08
   2   1   5    2.71    0.07
   2   1   5    2.80    0.07
   2   1   5    2.65    0.08
   2   1   5    2.67    0.10
  -2  -1  -6    2.41    0.08
  -2  -1  -6    2.36    0.08
   2   1   6    2.42    0.10
   2   1   6    2.26    0.07
   2   1   6    2.21    0.08
  -2  -1  -7    0.04    0.03
   2   1   7    0.02    0.03
   2   1   7    0.03    0.03
   2   1   8    1.12    0.08
   2   1   9    0.42    0.07
  -3  -1   9   -0.07    0.04
   3   1  -9    0.04    0.04
  -3  -1   8    1.03    0.08
  -3  -1   8    0.83    0.07
   3   1  -8    0.99    0.08
  -3  -1   7    1.25    0.08
  -3  -1   7    1.14    0.07
   3   1  -7    1.03    0.07
  -3  -1   6    2.48    0.09
  -3  -1   6    2.44    0.11
   3   1  -6    2.37    0.10
  -3  -1   5    0.02    0.02
  -3  -1   5   -0.05    0.03
  -3  -1   5    0.02    0.01
   3   1  -5    0.01    0.03
  -3  -1   4   24.17    0.45
  -3  -1   4   23.90    0.52
  -3  -1   4   24.07    0.45
  -3  -1   4   24.24    0.45
  -3  -1   4   23.28    0.49
   3   1  -4   23.54    0.51
  -3  -1   3    4.77    0.10
  -3  -1   3    4.69    0.10
  -3  -1   3    4.75    0.12
  -3  -1   3    4.75    0.10
  -3  -1   3    4.71    0.10
  -3  -1   3    4.58    0.13
   3   1  -3    4.54    0.13
   3   1  -3    4.81    0.11
  -3  -1   2    0.71    0.04
  -3  -1   2    0.67    0.03
  -3  -1   2    0.64    0.03
  -3  -1   2    0.61    0.04
  -3  -1   2    0.70    0.04
  -3  -1   2    0.65    0.03
   3   1  -2    0.63    0.03
   3   1  -2    0.60    0.04
  -3  -1   1    0.54    0.03
  -3  -1   1    0.55    0.03
  -3  -1   1    0.58    0.04
   3   1  -1    0.60    0.03
   3   1  -1    0.58    0.03
   3   1  -1    0.56    0.03
  -3  -1   0    4.76    0.11
  -3  -1   0    4.59    0.11
  -3  -1   0    4.83    0.11
  -3  -1   0    4.69    0.11
  -3  -1   0    4.70    0.11
   3   1   0    4.51    0.11
   3   1   0    4.66    0.12
   3   1   0    4.64    0.11
  -3  -1  -1    1.54    0.04
  -3  -1  -1    1.55    0.04
  -3  -1  -1    1.54    0.04
  -3  -1  -1    1.58    0.04
  -3  -1  -1    1.43    0.04
   3   1   1    1.53    0.06
   3   1   1    1.52    0.06
   3   1   1    1.47    0.05
  -3  -1  -2   32.58    0.65
   3   1   2   32.50    0.64
   3   1   2   33.79    0.65
   3   1   2   33.11    0.66
  -3  -1  -3   11.36    0.24
   3   1   3   11.87    0.26
   3   1   3   11.42    0.25
   3   1   3   11.72    0.24
   3   1   3   11.40    0.26
  -3  -1  -4    0.37    0.02
   3   1   4    0.32    0.04
   3   1   4    0.41    0.02
   3   1   4    0.36    0.03
   3   1   4    0.38    0.04
  -3  -1  -5    2.39    0.07
   3   1   5    2.27    0.06
   3   1   5    2.34    0.08
   3   1   5    2.33    0.09
  -3  -1  -6    0.78    0.06
   3   1   6    0.84    0.05
   3   1   6    0.81    0.06
  -3  -1  -7    1.07    0.07
   3   1   7    1.14    0.08
   3   1   7    0.98    0.06
   3   1   8   -0.04    0.04
   3   1   8   -0.01    0.03
   4   1  -9    0.79    0.08
  -4  -1   8    0.47    0.06
   4   1  -8    0.49    0.06
  -4  -1   7    0.00    0.04
  -4  -1   7    0.15    0.04
   4   1  -7    0.16    0.05
  -4  -1   6   34.32    0.75
  -4  -1   6   33.16    0.70
   4   1  -6   34.00    0.72
  -4  -1   5    0.27    0.04
  -4  -1   5    0.06    0.04
   4   1  -5    0.11    0.03
  -4  -1   4    0.03    0.01
  -4  -1   4    0.04    0.01
  -4  -1   4    0.02    0.03
  -4  -1   4    0.06    0.02
  -4  -1   4    0.02    0.01
   4   1  -4    0.03    0.03
   4   1  -4    0.04    0.01
  -4  -1   3    0.18    0.03
  -4  -1   3    0.20    0.02
  -4  -1   3    0.25    0.03
  -4  -1   3    0.27    0.02
   4   1  -3    0.24    0.02
   4   1  -3    0.25    0.03
  -4  -1   2    6.10    0.16
  -4  -1   2    5.96    0.13
  -4  -1   2    5.86    0.14
   4   1  -2    6.07    0.15
   4   1  -2    5.96    0.14
  -4  -1   1    0.00    0.02
  -4  -1   1    0.02    0.02
   4   1  -1    0.09    0.02
   4   1  -1    0.00    0.02
   4   1  -1    0.02    0.02
   4   1  -1    0.02    0.02
  -4  -1   0   54.50    1.09
  -4  -1   0   55.08    1.11
  -4  -1   0   55.77    1.11
   4   1   0   54.52    1.08
   4   1   0   54.36    1.04
   4   1   0   54.98    1.10
  -4  -1  -1   11.57    0.24
  -4  -1  -1   11.66    0.25
  -4  -1  -1   11.36    0.23
  -4  -1  -1   11.61    0.25
   4   1   1   11.78    0.26
   4   1   1   11.49    0.26
   4   1   1   11.49    0.24
  -4  -1  -2    0.07    0.01
   4   1   2    0.09    0.03
   4   1   2    0.08    0.03
   4   1   2    0.02    0.02
  -4  -1  -3    3.31    0.08
   4   1   3    3.38    0.11
   4   1   3    3.28    0.08
   4   1   3    3.28    0.10
   4   1   3    3.21    0.11
  -4  -1  -4    1.78    0.05
   4   1   4    1.77    0.07
   4   1   4    1.81    0.07
   4   1   4    1.79    0.08
   4   1   5    0.31    0.05
   4   1   5    0.37    0.04
  -4  -1  -6    2.52    0.10
   4   1   6    2.72    0.11
   4   1   6    2.38    0.09
  -4  -1  -7    0.02    0.03
   4   1   7    0.03    0.03
   4   1   7    0.05    0.04
   4   1   8    0.80    0.07
   4   1   8    0.83    0.08
  -5  -1   8    1.89    0.10
   5   1  -8    1.99    0.11
  -5  -1   7    0.89    0.08
  -5  -1   7    0.96    0.07
   5   1  -7    1.02    0.08
  -5  -1   6    0.71    0.07
  -5  -1   6    0.73    0.06
   5   1  -6    0.78    0.07
  -5  -1   5    1.53    0.07
  -5  -1   5    1.62    0.09
   5   1  -5    1.81    0.09
  -5  -1   4    0.38    0.03
  -5  -1   4    0.27    0.05
  -5  -1   4    0.34    0.03
  -5  -1   4    0.39    0.04
   5   1  -4    0.33    0.04
   5   1  -4    0.36    0.03
  -5  -1   3    0.16    0.02
  -5  -1   3    0.20    0.02
  -5  -1   3    0.12    0.03
  -5  -1   3    0.11    0.04
   5   1  -3    0.17    0.03
   5   1  -3    0.18    0.03
  -5  -1   2    1.26    0.05
  -5  -1   2    1.23    0.06
   5   1  -2    1.15    0.05
   5   1  -2    1.24    0.05
   5   1  -2    1.11    0.06
  -5  -1   1    3.42    0.11
  -5  -1   1    3.39    0.10
   5   1  -1    3.71    0.11
   5   1  -1    3.50    0.10
   5   1  -1    3.58    0.10
  -5  -1   0    0.35    0.03
  -5  -1   0    0.28    0.03
  -5  -1   0    0.26    0.03
   5   1   0    0.22    0.03
   5   1   0    0.32    0.04
   5   1   0    0.26    0.03
  -5  -1  -1    0.42    0.03
  -5  -1  -1    0.35    0.03
  -5  -1  -1    0.41    0.02
  -5  -1  -1    0.38    0.03
   5   1   1    0.37    0.04
   5   1   1    0.43    0.04
   5   1   1    0.40    0.04
  -5  -1  -2    0.83    0.04
  -5  -1  -2    0.83    0.03
  -5  -1  -2    0.83    0.03
  -5  -1  -2    0.88    0.03
  -5  -1  -2    0.84    0.03
   5   1   2    0.88    0.05
   5   1   2    0.88    0.05
   5   1   2    0.78    0.05
  -5  -1  -3   -0.02    0.01
   5   1   3    0.00    0.02
   5   1   3    0.03    0.03
   5   1   3   -0.01    0.03
   5   1   4    0.77    0.06
   5   1   4    0.58    0.06
   5   1   4    0.55    0.05
   5   1   5    0.02    0.03
   5   1   5    0.00    0.03
  -5  -1  -6    1.31    0.08
   5   1   6    1.21    0.08
   5   1   6    1.10    0.07
  -5  -1  -7    0.09    0.04
   5   1   7    0.09    0.04
   5   1   7    0.02    0.04
   5   1   8    0.26    0.05
  -6  -1   7    0.12    0.04
   6   1  -7    0.16    0.05
  -6  -1   6    0.06    0.03
  -6  -1   6    0.00    0.04
   6   1  -6    0.05    0.04
  -6  -1   5    0.78    0.07
  -6  -1   5    0.89    0.06
   6   1  -5    0.92    0.07
  -6  -1   4    0.27    0.05
  -6  -1   4    0.30    0.04
   6   1  -4    0.24    0.04
   6   1  -4    0.24    0.03
  -6  -1   3    0.84    0.05
  -6  -1   3    0.98    0.06
  -6  -1   3    1.05    0.05
   6   1  -3    0.99    0.05
   6   1  -3    0.98    0.06
  -6  -1   2    0.07    0.03
  -6  -1   2    0.11    0.03
  -6  -1   2    0.06    0.03
   6   1  -2    0.09    0.03
   6   1  -2    0.06    0.03
  -6  -1   1    0.19    0.03
  -6  -1   1    0.16    0.03
   6   1  -1    0.17    0.03
   6   1  -1    0.15    0.03
   6   1  -1    0.08    0.03
  -6  -1   0    0.53    0.04
  -6  -1   0    0.47    0.04
   6   1   0    0.53    0.05
   6   1   0    0.50    0.04
   6   1   0    0.55    0.05
  -6  -1  -1    0.06    0.02
  -6  -1  -1    0.07    0.02
  -6  -1  -1    0.08    0.02
  -6  -1  -1    0.06    0.02
   6   1   1    0.10    0.03
   6   1   1    0.05    0.03
   6   1   1    0.09    0.03
  -6  -1  -2    1.23    0.05
  -6  -1  -2    1.12    0.04
   6   1   2    1.06    0.07
   6   1   2    1.16    0.06
   6   1   2    1.18    0.07
   6   1   3    0.57    0.06
   6   1   3    0.61    0.06
   6   1   3    0.52    0.05
   6   1   4    0.61    0.06
   6   1   4    0.70    0.06
   6   1   4    0.56    0.06
   6   1   5    0.31    0.05
   6   1   5    0.36    0.05
  -6  -1  -6    0.03    0.04
   6   1   6   -0.01    0.04
   6   1   6   -0.03    0.03
  -6  -1  -7    0.01    0.04
   6   1   7    0.05    0.04
  -7  -1   6    0.10    0.04
   7   1  -6    0.06    0.04
  -7  -1   5    1.17    0.08
  -7  -1   5    1.32    0.07
  -7  -1   4    0.12    0.05
  -7  -1   4    0.12    0.04
  -7  -1   3    0.02    0.03
  -7  -1   3    0.03    0.03
  -7  -1   3    0.05    0.03
  -7  -1   3   -0.01    0.03
   7   1  -3   -0.01    0.03
  -7  -1   2    6.98    0.19
  -7  -1   2    7.38    0.20
  -7  -1   2    7.32    0.20
   7   1  -2    7.25    0.19
  -7  -1   1    0.25    0.04
  -7  -1   1    0.19    0.04
   7   1  -1    0.24    0.04
   7   1  -1    0.20    0.04
  -7  -1   0    2.46    0.09
  -7  -1   0    2.38    0.09
  -7  -1   0    2.47    0.08
   7   1   0    2.38    0.10
   7   1   0    2.35    0.10
   7   1   0    2.34    0.09
  -7  -1  -1   -0.01    0.02
   7   1   1    0.00    0.03
   7   1   1    0.02    0.03
   7   1   1    0.02    0.03
   7   1   2    1.39    0.08
   7   1   2    1.36    0.07
   7   1   2    1.36    0.08
   7   1   3    0.14    0.04
   7   1   3    0.11    0.04
   7   1   3    0.24    0.05
   7   1   4    8.52    0.24
   7   1   4    8.42    0.23
   7   1   4    8.77    0.24
   7   1   5    0.06    0.04
   7   1   5    0.06    0.04
  -7  -1  -6    2.48    0.12
   7   1   6    2.44    0.11
  -7  -1  -7    0.17    0.06
   7   1   7    0.18    0.05
  -8  -1   6    0.08    0.05
  -8  -1   5    0.06    0.04
  -8  -1   5   -0.01    0.03
  -8  -1   4    3.66    0.13
  -8  -1   4    3.60    0.15
  -8  -1   4    3.78    0.15
  -8  -1   3    0.45    0.06
  -8  -1   3    0.44    0.05
  -8  -1   3    0.40    0.06
   8   1  -3    0.48    0.05
  -8  -1   2    0.19    0.04
  -8  -1   2    0.29    0.05
  -8  -1   2    0.23    0.04
  -8  -1   2    0.25    0.04
   8   1  -2    0.26    0.04
  -8  -1   1    0.03    0.03
  -8  -1   1    0.02    0.03
  -8  -1   1    0.00    0.03
  -8  -1   1    0.03    0.03
   8   1  -1   -0.03    0.03
   8   1  -1    0.09    0.03
  -8  -1   0    0.09    0.03
   8   1   0    0.13    0.04
   8   1   0    0.08    0.03
   8   1   0    0.04    0.04
   8   1   1    0.85    0.07
   8   1   1    0.87    0.06
   8   1   1    0.68    0.07
   8   1   2    0.07    0.04
   8   1   2    0.13    0.04
   8   1   2    0.11    0.04
   8   1   3    0.01    0.03
   8   1   3    0.03    0.04
   8   1   3    0.07    0.04
   8   1   4    0.14    0.05
   8   1   4    0.07    0.04
   8   1   5    0.47    0.06
  -8  -1  -6   -0.02    0.05
  -9  -1   5    0.33    0.06
  -9  -1   4    0.25    0.05
  -9  -1   4    0.16    0.05
  -9  -1   3    0.29    0.05
  -9  -1   3    0.17    0.04
  -9  -1   3    0.13    0.05
  -9  -1   2    1.86    0.10
  -9  -1   2    1.96    0.09
  -9  -1   2    1.82    0.09
   9   1  -2    1.83    0.09
  -9  -1   1    0.99    0.07
  -9  -1   1    1.05    0.07
   9   1  -1    0.95    0.07
   9   1  -1    1.13    0.07
   9   1   0   -0.03    0.03
   9   1   0    0.01    0.03
   9   1   0   -0.01    0.04
   9   1   1    0.04    0.04
   9   1   1    0.02    0.04
   9   1   1    0.01    0.04
   9   1   2    0.26    0.05
   9   1   2    0.31    0.06
   9   1   2    0.39    0.06
   9   1   3    0.12    0.04
   9   1   4    0.41    0.06
 -10  -1   2    0.98    0.08
 -10  -1   1    0.07    0.04
  10   1   0    0.19    0.05
  10   1   0    0.19    0.05
  10   1   1    0.01    0.04
  10   1   2    2.31    0.11
  10  -2   2    0.12    0.05
  10  -2   2    0.10    0.05
  10  -2   1    0.19    0.06
  10  -2   1    0.08    0.05
  10  -2   0    0.11    0.05
  10  -2   0    0.11    0.04
  10  -2  -1    0.05    0.04
  10  -2  -2    0.05    0.04
 -10   2   2    0.10    0.04
   9  -2   4   -0.01    0.04
   9  -2   4    0.03    0.05
   9  -2   3    0.11    0.05
   9  -2   3    0.20    0.06
   9  -2   2    0.05    0.04
   9  -2   2    0.01    0.04
   9  -2   2    0.05    0.04
   9  -2   1    0.18    0.04
   9  -2   1    0.05    0.04
   9  -2   1    0.04    0.04
   9  -2   0    0.01    0.04
   9  -2   0    0.04    0.03
   9  -2  -1    0.87    0.06
   9  -2  -1    0.85    0.07
  -9   2   1    0.91    0.07
  -9   2   1    0.93    0.07
   9  -2  -2    0.30    0.05
  -9   2   2    0.33    0.05
  -9   2   2    0.40    0.06
  -9   2   3    4.26    0.16
  -9   2   3    4.17    0.15
  -9   2   3    3.95    0.15
  -9   2   4    0.47    0.07
  -9   2   4    0.42    0.06
  -9   2   5    2.02    0.12
  -9   2   5    1.83    0.10
   8  -2   5    0.06    0.05
   8  -2   5    0.06    0.04
   8  -2   4    0.63    0.06
   8  -2   4    0.50    0.06
   8  -2   4    0.73    0.08
   8  -2   3    0.08    0.04
   8  -2   3    0.07    0.04
   8  -2   3    0.04    0.04
   8  -2   2    0.06    0.04
   8  -2   2    0.03    0.04
   8  -2   2    0.06    0.04
   8  -2   1    0.46    0.06
   8  -2   1    0.53    0.06
   8  -2   1    0.44    0.05
  -8   2  -1    0.51    0.05
   8  -2   0    1.33    0.07
   8  -2   0    1.23    0.08
   8  -2   0    1.38    0.08
  -8   2   0    1.35    0.07
   8  -2  -1    3.93    0.12
   8  -2  -1    4.12    0.14
  -8   2   1    4.07    0.14
  -8   2   1    4.10    0.14
  -8   2   1    4.08    0.13
   8  -2  -2    1.68    0.08
   8  -2  -2    1.78    0.08
  -8   2   2    1.77    0.09
  -8   2   2    1.76    0.09
  -8   2   2    1.74    0.09
   8  -2  -3    1.61    0.08
  -8   2   3    1.54    0.08
  -8   2   3    1.61    0.09
  -8   2   3    1.62    0.09
  -8   2   4    0.19    0.05
  -8   2   4    0.11    0.04
  -8   2   4    0.12    0.05
  -8   2   5    0.63    0.08
  -8   2   5    0.67    0.07
  -8   2   6    0.18    0.05
  -8   2   6    0.07    0.05
  -7   2  -7    0.64    0.08
   7  -2   6    0.03    0.04
   7  -2   5    1.00    0.07
   7  -2   5    0.93    0.08
   7  -2   5    0.86    0.07
   7  -2   4    0.04    0.04
   7  -2   4    0.05    0.04
   7  -2   4    0.12    0.04
   7  -2   3    0.03    0.04
   7  -2   3    0.04    0.04
   7  -2   3    0.01    0.04
   7  -2   2    0.27    0.05
   7  -2   2    0.27    0.05
   7  -2   2    0.29    0.04
  -7   2  -2    0.31    0.04
   7  -2   1    0.39    0.04
   7  -2   1    0.29    0.05
   7  -2   1    0.27    0.04
  -7   2  -1    0.27    0.04
   7  -2   0    1.08    0.07
   7  -2   0    1.02    0.06
   7  -2   0    1.11    0.07
  -7   2   0    1.18    0.06
  -7   2   0    1.16    0.06
   7  -2  -1    0.00    0.03
   7  -2  -1    0.05    0.03
  -7   2   1    0.01    0.03
  -7   2   1    0.03    0.03
  -7   2   1    0.04    0.03
   7  -2  -2    1.32    0.07
   7  -2  -2    1.44    0.06
  -7   2   2    1.27    0.08
  -7   2   2    1.38    0.08
  -7   2   2    1.38    0.07
   7  -2  -3    0.15    0.04
  -7   2   3    0.28    0.04
  -7   2   3    0.22    0.05
  -7   2   3    0.23    0.05
  -7   2   3    0.25    0.03
  -7   2   4    0.07    0.03
  -7   2   4    0.07    0.04
  -7   2   4    0.04    0.04
  -7   2   5    0.17    0.05
  -7   2   5    0.33    0.05
  -7   2   5    0.33    0.06
  -7   2   6    0.31    0.05
  -7   2   6    0.39    0.07
  -7   2   7    0.27    0.06
  -7   2   7    0.31    0.05
   6  -2   7    0.05    0.04
   6  -2   6    0.76    0.07
   6  -2   6    0.68    0.07
   6  -2   5    1.18    0.07
   6  -2   5    1.19    0.07
   6  -2   5    1.04    0.08
   6  -2   4    4.41    0.14
   6  -2   4    4.31    0.14
   6  -2   4    4.28    0.15
   6  -2   3    0.65    0.06
   6  -2   3    0.52    0.05
   6  -2   3    0.52    0.05
  -6   2  -3    0.67    0.04
   6  -2   2    8.17    0.20
   6  -2   2    8.07    0.21
   6  -2   2    7.66    0.21
  -6   2  -2    8.23    0.19
   6  -2   1    0.24    0.04
   6  -2   1    0.22    0.04
   6  -2   1    0.24    0.03
  -6   2  -1    0.30    0.03
  -6   2  -1    0.24    0.03
  -6   2  -1    0.26    0.03
   6  -2   0    0.87    0.06
   6  -2   0    0.91    0.06
   6  -2   0    0.87    0.05
  -6   2   0    0.81    0.05
  -6   2   0    0.86    0.05
   6  -2  -1    0.89    0.05
   6  -2  -1    1.04    0.06
  -6   2   1    0.89    0.06
  -6   2   1    0.96    0.06
  -6   2   1    0.95    0.05
   6  -2  -2    2.97    0.09
   6  -2  -2    2.86    0.09
  -6   2   2    2.78    0.10
  -6   2   2    2.82    0.10
  -6   2   2    2.72    0.10
   6  -2  -3    0.44    0.04
  -6   2   3    0.34    0.05
  -6   2   3    0.42    0.04
  -6   2   3    0.45    0.04
  -6   2   3    0.42    0.05
   6  -2  -4    0.12    0.03
  -6   2   4    0.14    0.04
  -6   2   4    0.09    0.03
  -6   2   4    0.08    0.04
  -6   2   5   -0.01    0.03
  -6   2   5   -0.02    0.04
  -6   2   6    0.41    0.05
  -6   2   6    0.52    0.07
  -6   2   7    0.20    0.05
  -6   2   8   -0.04    0.04
  -6   2   8    0.07    0.05
   5  -2   8    0.19    0.05
   5  -2   7    0.55    0.07
   5  -2   7    0.58    0.06
   5  -2   6    0.00    0.03
   5  -2   6    0.06    0.04
   5  -2   5    1.14    0.07
   5  -2   5    1.15    0.07
   5  -2   5    1.11    0.07
   5  -2   4    1.29    0.07
   5  -2   4    1.26    0.07
   5  -2   4    1.29    0.07
  -5   2  -4    1.27    0.05
   5  -2   3   -0.02    0.02
   5  -2   3    0.02    0.03
   5  -2   3   -0.02    0.02
  -5   2  -3    0.00    0.02
   5  -2   2    0.65    0.05
   5  -2   2    0.58    0.04
   5  -2   2    0.61    0.05
  -5   2  -2    0.62    0.02
  -5   2  -2    0.59    0.02
  -5   2  -2    0.57    0.02
  -5   2  -2    0.63    0.03
   5  -2   1    2.29    0.09
   5  -2   1    2.52    0.08
   5  -2   1    2.48    0.09
  -5   2  -1    2.47    0.06
  -5   2  -1    2.31    0.07
  -5   2  -1    2.43    0.07
  -5   2  -1    2.37    0.07
   5  -2   0    5.93    0.16
   5  -2   0    6.04    0.14
   5  -2   0    5.64    0.15
  -5   2   0    5.96    0.15
  -5   2   0    6.17    0.15
  -5   2   0    5.93    0.15
   5  -2  -1    7.08    0.18
   5  -2  -1    7.13    0.16
  -5   2   1    7.08    0.18
  -5   2   1    6.97    0.18
   5  -2  -2    0.65    0.04
   5  -2  -2    0.64    0.04
  -5   2   2    0.63    0.05
  -5   2   2    0.58    0.05
  -5   2   2    0.76    0.04
   5  -2  -3    0.69    0.04
  -5   2   3    0.70    0.04
  -5   2   3    0.62    0.05
  -5   2   3    0.57    0.05
   5  -2  -4    3.61    0.12
   5  -2  -4    3.52    0.09
  -5   2   4    3.34    0.12
  -5   2   4    3.50    0.08
  -5   2   4    3.44    0.11
   5  -2  -5    0.11    0.04
  -5   2   5    0.10    0.04
  -5   2   5    0.12    0.03
   5  -2  -6    1.92    0.09
  -5   2   6    2.17    0.11
  -5   2   6    2.20    0.09
   5  -2  -7    0.85    0.08
  -5   2   7    1.00    0.07
  -5   2   7    0.85    0.08
   5  -2  -8    1.42    0.09
  -5   2   8    1.58    0.09
   4  -2   8    0.03    0.04
   4  -2   8    0.02    0.04
   4  -2   7    0.86    0.08
   4  -2   7    0.66    0.06
  -4   2  -7    0.76    0.06
   4  -2   6    0.04    0.03
   4  -2   6    0.10    0.04
   4  -2   5    0.10    0.03
   4  -2   5    0.17    0.04
   4  -2   5    0.14    0.03
  -4   2  -5    0.17    0.02
   4  -2   4    0.31    0.04
   4  -2   4    0.47    0.05
   4  -2   4    0.32    0.04
  -4   2  -4    0.35    0.03
   4  -2   3    3.63    0.11
   4  -2   3    3.58    0.11
   4  -2   3    3.65    0.11
  -4   2  -3    3.54    0.09
   4  -2   2    0.02    0.02
   4  -2   2    0.03    0.02
   4  -2   2    0.05    0.02
  -4   2  -2    0.06    0.02
   4  -2   1    4.87    0.13
   4  -2   1    4.64    0.13
   4  -2   1    4.60    0.12
  -4   2  -1    4.70    0.11
  -4   2  -1    4.57    0.11
  -4   2  -1    4.65    0.11
  -4   2  -1    4.70    0.10
   4  -2   0   12.94    0.27
   4  -2   0   13.54    0.29
   4  -2   0   13.76    0.29
  -4   2   0   13.68    0.29
  -4   2   0   13.22    0.27
  -4   2   0   13.09    0.29
  -4   2   0   12.93    0.29
   4  -2  -1   20.07    0.39
   4  -2  -1   19.90    0.42
  -4   2   1   20.02    0.43
  -4   2   1   20.38    0.43
  -4   2   1   20.51    0.42
  -4   2   1   19.91    0.43
   4  -2  -2    0.02    0.02
   4  -2  -2    0.04    0.01
  -4   2   2    0.04    0.03
  -4   2   2    0.06    0.02
   4  -2  -3    0.40    0.03
   4  -2  -3    0.38    0.04
  -4   2   3    0.41    0.02
  -4   2   3    0.36    0.04
  -4   2   3    0.38    0.02
  -4   2   3    0.42    0.02
  -4   2   3    0.46    0.04
   4  -2  -4    2.85    0.10
   4  -2  -4    2.65    0.07
  -4   2   4    2.63    0.06
  -4   2   4    2.63    0.06
  -4   2   4    2.36    0.10
  -4   2   4    2.65    0.09
  -4   2   4    2.68    0.06
   4  -2  -5    8.81    0.23
  -4   2   5    9.28    0.22
  -4   2   5    9.19    0.24
   4  -2  -6    0.60    0.06
  -4   2   6    0.57    0.07
  -4   2   6    0.95    0.06
   4  -2  -7    1.45    0.08
  -4   2   7    1.61    0.10
  -4   2   7    1.66    0.08
   4  -2  -8    1.29    0.08
  -4   2   8    1.14    0.08
   4  -2  -9   -0.01    0.04
  -4   2   9    0.09    0.05
   3  -2   8    0.39    0.06
   3  -2   8    0.28    0.05
   3  -2   7    0.24    0.04
   3  -2   7    0.29    0.05
  -3   2  -7    0.29    0.04
   3  -2   6    2.29    0.09
   3  -2   6    2.40    0.10
  -3   2  -6    2.28    0.08
   3  -2   5    1.01    0.06
   3  -2   5    1.03    0.03
   3  -2   5    0.89    0.05
   3  -2   5    0.97    0.05
   3  -2   5    0.99    0.03
  -3   2  -5    1.10    0.05
   3  -2   4    0.01    0.02
   3  -2   4   -0.01    0.02
   3  -2   4   -0.03    0.02
  -3   2  -4    0.01    0.02
   3  -2   3    5.57    0.14
   3  -2   3    5.46    0.13
   3  -2   3    5.27    0.14
  -3   2  -3    5.53    0.13
   3  -2   2    4.61    0.12
   3  -2   2    5.00    0.11
   3  -2   2    4.76    0.12
   3  -2   2    4.68    0.12
  -3   2  -2    4.89    0.11
   3  -2   1    7.37    0.16
   3  -2   1    7.42    0.16
   3  -2   1    7.29    0.17
  -3   2  -1    7.33    0.14
  -3   2  -1    7.15    0.16
  -3   2  -1    7.42    0.16
  -3   2  -1    7.31    0.16
   3  -2   0    9.87    0.22
   3  -2   0    9.59    0.20
   3  -2   0    9.78    0.22
   3  -2   0   10.02    0.21
  -3   2   0    9.78    0.22
  -3   2   0    9.81    0.21
  -3   2   0    9.85    0.21
  -3   2   0   10.09    0.20
   3  -2  -1    1.47    0.05
   3  -2  -1    1.52    0.04
  -3   2   1    1.46    0.05
  -3   2   1    1.52    0.06
  -3   2   1    1.51    0.04
  -3   2   1    1.50    0.05
   3  -2  -2    3.70    0.09
   3  -2  -2    3.83    0.08
   3  -2  -2    3.76    0.10
  -3   2   2    3.75    0.10
  -3   2   2    3.84    0.11
  -3   2   2    3.79    0.10
  -3   2   2    3.82    0.08
   3  -2  -3   13.70    0.28
   3  -2  -3   12.88    0.30
  -3   2   3   13.43    0.31
  -3   2   3   13.28    0.26
  -3   2   3   13.89    0.26
  -3   2   3   13.57    0.26
   3  -2  -4    4.24    0.10
   3  -2  -4    4.17    0.12
  -3   2   4    4.41    0.10
  -3   2   4    4.20    0.13
  -3   2   4    4.29    0.12
   3  -2  -5    2.93    0.10
  -3   2   5    2.34    0.09
  -3   2   5    2.61    0.10
   3  -2  -6   14.10    0.34
  -3   2   6   14.91    0.34
  -3   2   6   15.29    0.36
   3  -2  -7    1.04    0.07
  -3   2   7    1.02    0.07
  -3   2   7    1.18    0.08
   3  -2  -8    0.05    0.04
  -3   2   8    0.10    0.05
  -3   2   8    0.06    0.04
   3  -2  -9    0.09    0.04
  -3   2   9    0.02    0.04
   2  -2   9    2.09    0.11
   2  -2   8    0.79    0.06
   2  -2   8    0.69    0.07
   2  -2   7    0.00    0.03
   2  -2   7   -0.05    0.03
  -2   2  -7   -0.01    0.02
   2  -2   6    4.90    0.13
   2  -2   6    4.86    0.15
   2  -2   6    4.86    0.13
  -2   2  -6    4.82    0.13
  -2   2  -6    5.31    0.13
   2  -2   5    5.62    0.14
   2  -2   5    5.69    0.14
   2  -2   5    5.54    0.16
   2  -2   5    5.90    0.13
   2  -2   5    5.97    0.14
   2  -2   5    5.93    0.13
  -2   2  -5    5.60    0.14
   2  -2   4    3.16    0.10
   2  -2   4    3.13    0.08
   2  -2   4    3.15    0.09
   2  -2   4    3.20    0.07
   2  -2   4    3.14    0.08
   2  -2   4    3.26    0.09
  -2   2  -4    3.28    0.09
   2  -2   3    0.28    0.02
   2  -2   3    0.22    0.03
   2  -2   3    0.22    0.03
   2  -2   3    0.24    0.02
   2  -2   3    0.21    0.02
   2  -2   3    0.24    0.01
   2  -2   3    0.26    0.03
   2  -2   3    0.21    0.01
  -2   2  -3    0.28    0.02
   2  -2   2   16.20    0.33
   2  -2   2   15.72    0.32
   2  -2   2   16.22    0.33
   2  -2   2   16.33    0.33
  -2   2  -2   15.91    0.33
  -2   2  -2   15.62    0.32
   2  -2   1    4.39    0.10
   2  -2   1    4.43    0.11
   2  -2   1    4.39    0.09
   2  -2   1    4.35    0.11
   2  -2   1    4.55    0.10
  -2   2  -1    4.41    0.09
  -2   2  -1    4.43    0.10
  -2   2  -1    4.29    0.11
  -2   2  -1    4.43    0.09
   2  -2   0    7.62    0.16
   2  -2   0    7.48    0.17
   2  -2   0    7.78    0.16
   2  -2   0    7.44    0.17
   2  -2   0    7.75    0.17
  -2   2   0    7.70    0.15
  -2   2   0    7.63    0.17
  -2   2   0    7.91    0.16
  -2   2   0    7.80    0.17
  -2   2   0    7.60    0.17
   2  -2  -1    7.76    0.16
   2  -2  -1    8.02    0.17
   2  -2  -1    8.01    0.18
  -2   2   1    8.15    0.17
  -2   2   1    7.98    0.17
  -2   2   1    7.94    0.18
  -2   2   1    8.33    0.18
  -2   2   1    8.04    0.16
   2  -2  -2   10.79    0.22
   2  -2  -2   11.13    0.24
   2  -2  -2   11.20    0.23
  -2   2   2   10.83    0.21
  -2   2   2   11.18    0.25
  -2   2   2   11.09    0.21
  -2   2   2   11.26    0.22
  -2   2   2   10.27    0.23
  -2   2   2   10.78    0.21
   2  -2  -3   21.76    0.43
  -2   2   3   22.15    0.46
  -2   2   3   22.40    0.43
  -2   2   3   21.72    0.45
  -2   2   3   21.21    0.47
   2  -2  -4   40.45    0.86
   2  -2  -4   43.03    0.83
  -2   2   4   42.53    0.85
  -2   2   4   43.54    0.83
   2  -2  -5    0.25    0.04
  -2   2   5    0.31    0.04
  -2   2   5    0.33    0.04
   2  -2  -6    0.88    0.06
  -2   2   6    1.10    0.06
  -2   2   6    0.99    0.06
   2  -2  -7    0.25    0.04
  -2   2   7    0.21    0.04
  -2   2   7    0.31    0.05
   2  -2  -8    0.08    0.04
  -2   2   8    0.04    0.04
  -2   2   8    0.03    0.03
   2  -2  -9    0.02    0.03
  -2   2   9    0.03    0.05
  -2   2   9   -0.02    0.04
   1  -2   9    0.20    0.05
   1  -2   8    2.08    0.10
  -1   2  -8    2.40    0.09
   1  -2   7    1.17    0.07
   1  -2   7    1.07    0.06
   1  -2   7    1.18    0.06
  -1   2  -7    1.14    0.06
   1  -2   6    0.35    0.04
   1  -2   6    0.31    0.04
   1  -2   6    0.35    0.04
  -1   2  -6    0.39    0.03
  -1   2  -6    0.47    0.04
   1  -2   5    0.58    0.05
   1  -2   5    0.54    0.04
   1  -2   5    0.52    0.03
   1  -2   5    0.55    0.04
  -1   2  -5    0.58    0.04
   1  -2   4    3.45    0.09
   1  -2   4    3.33    0.10
   1  -2   4    3.43    0.09
   1  -2   4    3.23    0.09
   1  -2   4    3.16    0.09
  -1   2  -4    3.30    0.09
   1  -2   3    0.55    0.03
   1  -2   3    0.58    0.03
   1  -2   3    0.56    0.03
   1  -2   3    0.59    0.03
   1  -2   3    0.60    0.03
  -1   2  -3    0.57    0.03
   1  -2   2   17.36    0.37
   1  -2   2   18.00    0.37
   1  -2   2   18.55    0.37
   1  -2   2   18.41    0.36
   1  -2   2   17.95    0.35
  -1   2  -2   18.15    0.37
  -1   2  -2   18.49    0.35
  -1   2  -2   17.24    0.37
  -1   2  -2   18.47    0.37
  -1   2  -2   18.67    0.37
   1  -2   1    8.07    0.16
   1  -2   1    8.25    0.15
   1  -2   1    8.09    0.17
   1  -2   1    8.13    0.17
   1  -2   1    7.93    0.17
   1  -2   1    8.10    0.16
  -1   2  -1    8.00    0.17
  -1   2  -1    7.81    0.15
  -1   2  -1    8.07    0.16
  -1   2  -1    7.76    0.16
  -1   2  -1    8.19    0.17
  -1   2  -1    7.95    0.17
   1  -2   0   11.12    0.21
   1  -2   0   11.06    0.23
   1  -2   0   11.30    0.23
   1  -2   0   11.28    0.21
   1  -2   0   11.43    0.23
   1  -2   0   11.32    0.23
  -1   2   0   11.41    0.23
  -1   2   0   11.47    0.23
  -1   2   0   11.03    0.21
  -1   2   0   11.39    0.21
  -1   2   0   11.10    0.23
  -1   2   0   11.19    0.23
   1  -2  -1   65.44    1.27
   1  -2  -1   63.64    1.29
   1  -2  -1   68.09    1.29
   1  -2  -1   62.76    1.19
  -1   2   1   64.13    1.26
  -1   2   1   64.98    1.19
  -1   2   1   63.68    1.20
  -1   2   1   65.72    1.30
  -1   2   1   62.87    1.27
  -1   2   1   64.26    1.26
   1  -2  -2  189.74    3.73
   1  -2  -2  191.97    3.73
   1  -2  -2  190.31    3.83
   1  -2  -2  190.98    3.52
   1  -2  -2  189.34    3.79
  -1   2   2  187.47    3.55
  -1   2   2  188.93    3.86
  -1   2   2  192.58    3.73
  -1   2   2  192.41    3.73
  -1   2   2  196.49    3.75
   1  -2  -3    6.29    0.13
   1  -2  -3    6.39    0.15
   1  -2  -3    6.16    0.12
  -1   2   3    6.36    0.15
  -1   2   3    6.13    0.15
  -1   2   3    6.39    0.13
  -1   2   3    6.49    0.12
   1  -2  -4    3.02    0.07
   1  -2  -4    2.94    0.09
   1  -2  -4    3.04    0.07
  -1   2   4    3.06    0.09
  -1   2   4    3.11    0.07
  -1   2   4    3.05    0.10
   1  -2  -5    1.92    0.05
   1  -2  -5    1.99    0.05
   1  -2  -5    1.92    0.07
   1  -2  -5    1.89    0.05
  -1   2   5    1.89    0.08
  -1   2   5    2.01    0.05
  -1   2   5    1.84    0.07
   1  -2  -6    0.85    0.05
  -1   2   6    0.92    0.04
  -1   2   6    0.83    0.06
  -1   2   6    0.91    0.06
   1  -2  -7    0.05    0.03
  -1   2   7   -0.01    0.03
  -1   2   7    0.03    0.03
   1  -2  -8    0.10    0.04
  -1   2   8    0.02    0.04
  -1   2   8    0.10    0.04
   1  -2  -9    0.13    0.04
  -1   2   9    0.20    0.05
   0  -2   9    0.00    0.04
   0  -2   8    0.00    0.03
   0  -2   8    0.03    0.03
   0   2  -8    0.00    0.03
   0  -2   7    0.42    0.05
   0  -2   7    0.33    0.03
   0  -2   7    0.24    0.04
   0   2  -7    0.34    0.04
   0  -2   6    1.68    0.06
   0  -2   6    1.66    0.07
   0  -2   6    1.62    0.07
   0   2  -6    1.63    0.07
   0   2  -6    1.70    0.05
   0  -2   5    0.71    0.05
   0  -2   5    0.73    0.04
   0  -2   5    0.82    0.05
   0   2  -5    0.81    0.03
   0   2  -5    0.73    0.04
   0  -2   4    0.34    0.03
   0  -2   4    0.36    0.03
   0  -2   4    0.31    0.03
   0  -2   4    0.42    0.03
   0   2  -4    0.30    0.02
   0   2  -4    0.30    0.03
   0   2  -4    0.31    0.02
   0  -2   3    0.36    0.03
   0  -2   3    0.32    0.02
   0  -2   3    0.31    0.03
   0  -2   3    0.33    0.02
   0   2  -3    0.35    0.03
   0   2  -3    0.34    0.02
   0   2  -3    0.30    0.03
   0   2  -3    0.37    0.02
   0  -2   2   50.40    0.99
   0  -2   2   51.55    0.95
   0  -2   2   50.48    1.02
   0  -2   2   52.18    0.99
   0  -2   2   50.37    1.00
   0   2  -2   51.49    0.99
   0   2  -2   50.97    0.95
   0   2  -2   51.55    1.00
   0   2  -2   49.20    1.02
   0   2  -2   50.80    0.98
   0  -2   1   20.99    0.42
   0  -2   1   22.10    0.41
   0  -2   1   21.64    0.43
   0  -2   1   21.54    0.41
   0  -2   1   20.87    0.44
   0  -2   1   22.11    0.42
   0   2  -1   21.57    0.41
   0   2  -1   22.04    0.44
   0   2  -1   21.63    0.43
   0   2  -1   21.49    0.42
   0   2  -1   22.35    0.42
   0  -2   0   -0.02    0.00
   0  -2   0   -0.02    0.00
   0  -2   0   -0.02    0.00
   0  -2   0   -0.02    0.00
   0  -2   0   -0.02    0.00
   0   2   0   -0.02    0.00
   0   2   0   -0.02    0.00
   0   2   0   -0.02    0.00
   0   2   0   -0.02    0.00
   0   2   0   -0.02    0.00
   0  -2  -1   22.04    0.40
   0  -2  -1   20.02    0.42
   0  -2  -1   21.02    0.40
   0  -2  -1   21.67    0.42
   0  -2  -1   21.32    0.43
   0   2   1   21.51    0.42
   0   2   1   20.27    0.42
   0   2   1   22.48    0.40
   0   2   1   21.85    0.42
   0   2   1   21.53    0.40
   0   2   1   21.87    0.43
   0  -2  -2   50.71    1.00
   0  -2  -2   50.40    1.00
   0  -2  -2   50.86    0.94
   0  -2  -2   50.71    1.02
   0   2   2   51.38    1.02
   0   2   2   52.00    1.00
   0   2   2   49.31    0.99
   0   2   2   52.49    1.00
   0   2   2   50.95    0.94
   0   2   2   51.13    0.96
   0  -2  -3    0.33    0.02
   0  -2  -3    0.30    0.02
   0  -2  -3    0.36    0.03
   0  -2  -3    0.32    0.02
   0  -2  -3    0.34    0.02
   0   2   3    0.33    0.03
   0   2   3    0.34    0.03
   0   2   3    0.28    0.02
   0   2   3    0.36    0.03
   0  -2  -4    0.30    0.02
   0  -2  -4    0.32    0.03
   0  -2  -4    0.29    0.02
   0   2   4    0.34    0.03
   0   2   4    0.39    0.03
   0   2   4    0.32    0.02
   0   2   4    0.31    0.03
   0  -2  -5    0.77    0.04
   0  -2  -5    0.79    0.04
   0   2   5    0.72    0.05
   0   2   5    0.71    0.03
   0   2   5    0.75    0.05
   0  -2  -6    1.68    0.07
   0  -2  -6    1.63    0.05
   0   2   6    1.60    0.06
   0   2   6    1.52    0.07
   0   2   6    1.61    0.07
   0  -2  -7    0.33    0.04
   0   2   7    0.31    0.05
   0   2   7    0.32    0.04
   0  -2  -8    0.06    0.03
   0   2   8    0.02    0.03
   0   2   8    0.00    0.03
   0   2   9    0.02    0.04
  -1  -2   9    0.11    0.05
   1   2  -9    0.21    0.05
  -1  -2   8    0.09    0.04
  -1  -2   8    0.08    0.04
   1   2  -8   -0.01    0.03
  -1  -2   7   -0.01    0.03
  -1  -2   7   -0.02    0.03
   1   2  -7   -0.04    0.03
  -1  -2   6    0.91    0.06
  -1  -2   6    0.90    0.04
  -1  -2   6    0.95    0.06
   1   2  -6    0.93    0.06
  -1  -2   5    1.87    0.06
  -1  -2   5    1.82    0.07
  -1  -2   5    1.98    0.08
   1   2  -5    1.89    0.07
  -1  -2   4    3.15    0.09
  -1  -2   4    2.97    0.10
  -1  -2   4    3.21    0.08
   1   2  -4    3.12    0.07
   1   2  -4    3.10    0.09
  -1  -2   3    6.44    0.15
  -1  -2   3    6.72    0.15
  -1  -2   3    6.34    0.13
   1   2  -3    6.33    0.13
   1   2  -3    6.62    0.15
   1   2  -3    6.40    0.14
  -1  -2   2  185.92    3.51
  -1  -2   2  188.48    3.51
  -1  -2   2  189.99    3.66
  -1  -2   2  188.98    3.79
   1   2  -2  185.32    3.85
   1   2  -2  192.17    3.65
   1   2  -2  190.25    3.74
   1   2  -2  186.98    3.82
  -1  -2   1   62.02    1.23
  -1  -2   1   62.44    1.18
  -1  -2   1   63.64    1.24
  -1  -2   1   62.68    1.22
  -1  -2   1   64.11    1.17
  -1  -2   1   64.56    1.23
   1   2  -1   62.35    1.22
   1   2  -1   63.07    1.26
   1   2  -1   63.25    1.18
   1   2  -1   61.88    1.29
  -1  -2   0   11.50    0.22
  -1  -2   0   11.35    0.23
  -1  -2   0   11.14    0.23
  -1  -2   0   11.45    0.21
  -1  -2   0   11.22    0.22
  -1  -2   0   10.73    0.21
   1   2   0   11.06    0.22
   1   2   0   10.80    0.21
   1   2   0   11.16    0.22
   1   2   0   11.28    0.23
   1   2   0   11.31    0.21
  -1  -2  -1    8.11    0.17
  -1  -2  -1    7.94    0.15
  -1  -2  -1    7.89    0.16
  -1  -2  -1    7.84    0.17
  -1  -2  -1    8.22    0.16
   1   2   1    7.69    0.15
   1   2   1    7.92    0.16
   1   2   1    8.07    0.17
   1   2   1    7.86    0.16
  -1  -2  -2   17.82    0.34
  -1  -2  -2   18.10    0.35
  -1  -2  -2   18.46    0.37
  -1  -2  -2   17.71    0.36
  -1  -2  -2   18.27    0.37
   1   2   2   18.55    0.34
   1   2   2   18.28    0.36
   1   2   2   17.89    0.37
   1   2   2   18.10    0.37
   1   2   2   17.99    0.35
  -1  -2  -3    0.55    0.03
  -1  -2  -3    0.60    0.03
  -1  -2  -3    0.58    0.03
   1   2   3    0.58    0.03
   1   2   3    0.59    0.03
   1   2   3    0.57    0.03
   1   2   3    0.63    0.04
   1   2   3    0.56    0.03
  -1  -2  -4    3.31    0.09
  -1  -2  -4    3.19    0.09
   1   2   4    3.51    0.10
   1   2   4    3.34    0.08
   1   2   4    3.47    0.09
   1   2   4    3.35    0.09
   1   2   4    3.34    0.09
  -1  -2  -5    0.56    0.04
  -1  -2  -5    0.62    0.04
   1   2   5    0.66    0.04
   1   2   5    0.60    0.04
   1   2   5    0.53    0.05
   1   2   5    0.48    0.04
  -1  -2  -6    0.42    0.04
  -1  -2  -6    0.43    0.04
   1   2   6    0.39    0.04
   1   2   6    0.34    0.04
   1   2   6    0.39    0.04
  -1  -2  -7    1.17    0.06
   1   2   7    1.15    0.05
   1   2   7    1.13    0.07
   1   2   7    1.03    0.06
   1   2   8    2.22    0.11
   1   2   9    0.18    0.05
  -2  -2   9   -0.05    0.04
  -2  -2   9   -0.02    0.04
   2   2  -9    0.02    0.04
  -2  -2   8    0.03    0.04
  -2  -2   8    0.06    0.04
   2   2  -8    0.12    0.04
  -2  -2   7    0.18    0.04
  -2  -2   7    0.23    0.05
   2   2  -7    0.26    0.04
  -2  -2   6    1.09    0.04
  -2  -2   6    0.93    0.06
  -2  -2   6    0.90    0.06
   2   2  -6    0.96    0.06
  -2  -2   5    0.38    0.02
  -2  -2   5    0.35    0.04
  -2  -2   5    0.34    0.04
   2   2  -5    0.32    0.04
  -2  -2   4   43.07    0.81
  -2  -2   4   43.18    0.90
  -2  -2   4   42.29    0.85
  -2  -2   4   42.86    0.81
   2   2  -4   44.57    0.81
   2   2  -4   43.06    0.88
  -2  -2   3   21.33    0.42
  -2  -2   3   21.42    0.44
  -2  -2   3   21.94    0.42
  -2  -2   3   21.86    0.47
  -2  -2   3   22.57    0.47
   2   2  -3   22.05    0.42
   2   2  -3   21.97    0.46
   2   2  -3   22.71    0.44
  -2  -2   2   11.26    0.22
  -2  -2   2   10.59    0.23
  -2  -2   2   11.23    0.22
  -2  -2   2   11.15    0.24
  -2  -2   2   11.17    0.22
   2   2  -2   11.21    0.22
   2   2  -2   11.20    0.23
   2   2  -2   11.00    0.24
   2   2  -2   11.01    0.22
  -2  -2   1    8.14    0.17
  -2  -2   1    8.10    0.16
  -2  -2   1    8.09    0.16
  -2  -2   1    8.23    0.18
  -2  -2   1    8.17    0.17
  -2  -2   1    8.17    0.17
  -2  -2   1    8.44    0.18
   2   2  -1    8.02    0.17
   2   2  -1    7.90    0.17
  -2  -2   0    7.67    0.17
  -2  -2   0    7.87    0.16
  -2  -2   0    7.72    0.16
  -2  -2   0    7.81    0.16
   2   2   0    7.88    0.17
   2   2   0    7.72    0.16
   2   2   0    7.69    0.17
   2   2   0    7.61    0.16
   2   2   0    7.71    0.16
  -2  -2  -1    4.45    0.09
  -2  -2  -1    4.49    0.09
  -2  -2  -1    4.52    0.09
  -2  -2  -1    4.42    0.09
  -2  -2  -1    4.28    0.10
   2   2   1    4.53    0.11
   2   2   1    4.28    0.09
   2   2   1    4.20    0.11
   2   2   1    4.44    0.09
  -2  -2  -2   15.84    0.32
  -2  -2  -2   15.64    0.30
  -2  -2  -2   15.78    0.33
  -2  -2  -2   15.52    0.31
   2   2   2   15.37    0.30
   2   2   2   16.06    0.31
   2   2   2   15.60    0.31
   2   2   2   16.58    0.33
   2   2   2   16.23    0.33
   2   2   2   15.64    0.32
  -2  -2  -3    0.22    0.02
   2   2   3    0.23    0.02
   2   2   3    0.25    0.02
   2   2   3    0.23    0.02
   2   2   3    0.24    0.02
   2   2   3    0.29    0.03
   2   2   3    0.22    0.02
  -2  -2  -4    3.15    0.08
  -2  -2  -4    3.16    0.09
   2   2   4    3.14    0.10
   2   2   4    3.14    0.07
   2   2   4    2.98    0.09
   2   2   4    3.18    0.08
   2   2   4    3.24    0.08
   2   2   4    3.09    0.08
  -2  -2  -5    5.63    0.15
  -2  -2  -5    5.72    0.14
   2   2   5    5.83    0.14
   2   2   5    5.85    0.13
   2   2   5    5.83    0.16
   2   2   5    5.69    0.13
   2   2   5    5.65    0.14
  -2  -2  -6    4.84    0.13
  -2  -2  -6    4.77    0.14
   2   2   6    5.04    0.13
   2   2   6    4.82    0.15
   2   2   6    5.10    0.13
  -2  -2  -7    0.00    0.03
   2   2   7    0.03    0.03
   2   2   7   -0.03    0.03
   2   2   8    0.81    0.08
   2   2   9    2.09    0.11
  -3  -2   9    0.10    0.04
   3   2  -9    0.02    0.04
  -3  -2   8    0.11    0.04
  -3  -2   8    0.05    0.04
   3   2  -8    0.09    0.04
  -3  -2   7    1.12    0.08
  -3  -2   7    0.97    0.06
   3   2  -7    1.04    0.07
  -3  -2   6   14.80    0.37
  -3  -2   6   15.51    0.34
   3   2  -6   15.71    0.36
  -3  -2   5    2.59    0.09
  -3  -2   5    2.41    0.10
  -3  -2   5    2.58    0.06
   3   2  -5    2.49    0.09
  -3  -2   4    4.41    0.09
  -3  -2   4    4.27    0.09
  -3  -2   4    4.30    0.11
  -3  -2   4    4.22    0.10
  -3  -2   4    4.08    0.13
   3   2  -4    4.18    0.12
  -3  -2   3   13.07    0.28
  -3  -2   3   13.67    0.27
  -3  -2   3   13.79    0.31
  -3  -2   3   13.29    0.27
  -3  -2   3   13.67    0.26
  -3  -2   3   13.47    0.27
   3   2  -3   13.38    0.27
   3   2  -3   13.94    0.30
  -3  -2   2    3.82    0.09
  -3  -2   2    3.83    0.09
  -3  -2   2    3.98    0.09
  -3  -2   2    3.85    0.10
  -3  -2   2    3.93    0.11
  -3  -2   2    3.83    0.10
   3   2  -2    3.81    0.10
   3   2  -2    3.88    0.09
  -3  -2   1    1.60    0.05
  -3  -2   1    1.48    0.05
   3   2  -1    1.55    0.05
   3   2  -1    1.58    0.05
   3   2  -1    1.52    0.05
   3   2  -1    1.52    0.05
   3   2  -1    1.53    0.05
  -3  -2   0    9.62    0.21
  -3  -2   0   10.10    0.21
  -3  -2   0    9.77    0.21
   3   2   0   10.04    0.21
   3   2   0    9.66    0.22
   3   2   0    9.71    0.21
   3   2   0    9.95    0.21
   3   2   0    9.85    0.20
  -3  -2  -1    7.56    0.15
  -3  -2  -1    7.15    0.16
  -3  -2  -1    7.24    0.15
  -3  -2  -1    7.20    0.16
   3   2   1    7.44    0.17
   3   2   1    7.27    0.16
   3   2   1    7.34    0.17
   3   2   1    7.53    0.16
  -3  -2  -2    4.76    0.09
  -3  -2  -2    4.88    0.10
   3   2   2    4.71    0.12
   3   2   2    4.81    0.10
   3   2   2    4.79    0.12
   3   2   2    4.89    0.13
  -3  -2  -3    5.46    0.12
   3   2   3    5.37    0.14
   3   2   3    5.34    0.14
   3   2   3    5.64    0.12
   3   2   3    5.50    0.13
  -3  -2  -4    0.01    0.01
   3   2   4    0.01    0.01
   3   2   4    0.06    0.03
   3   2   4    0.01    0.01
   3   2   4    0.01    0.02
  -3  -2  -5    1.09    0.06
  -3  -2  -5    1.19    0.04
   3   2   5    0.96    0.06
   3   2   5    1.02    0.03
   3   2   5    1.05    0.06
  -3  -2  -6    2.39    0.09
   3   2   6    2.26    0.08
   3   2   6    2.15    0.10
  -3  -2  -7    0.24    0.04
   3   2   7    0.29    0.04
   3   2   7    0.31    0.05
   3   2   8    0.32    0.05
   3   2   8    0.41    0.06
   4   2  -9    0.00    0.04
  -4  -2   8    1.26    0.08
   4   2  -8    1.24    0.08
  -4  -2   7    1.34    0.09
  -4  -2   7    1.54    0.08
   4   2  -7    1.37    0.08
  -4  -2   6    0.84    0.06
  -4  -2   6    0.72    0.07
   4   2  -6    0.67    0.06
  -4  -2   5    9.16    0.22
  -4  -2   5    9.57    0.19
  -4  -2   5    9.69    0.19
   4   2  -5    9.22    0.24
  -4  -2   4    2.59    0.10
  -4  -2   4    2.76    0.07
  -4  -2   4    2.73    0.07
  -4  -2   4    2.67    0.09
   4   2  -4    2.61    0.09
  -4  -2   3    0.39    0.03
  -4  -2   3    0.36    0.03
  -4  -2   3    0.42    0.04
  -4  -2   3    0.41    0.03
   4   2  -3    0.42    0.04
   4   2  -3    0.40    0.03
  -4  -2   2    0.07    0.02
  -4  -2   2    0.06    0.02
  -4  -2   2    0.03    0.03
   4   2  -2    0.08    0.02
   4   2  -2    0.01    0.02
  -4  -2   1   20.63    0.42
  -4  -2   1   20.00    0.43
   4   2  -1   19.32    0.41
   4   2  -1   19.47    0.41
   4   2  -1   20.34    0.42
   4   2  -1   19.66    0.39
  -4  -2   0   13.06    0.28
  -4  -2   0   12.94    0.28
  -4  -2   0   12.81    0.28
   4   2   0   12.95    0.27
   4   2   0   13.17    0.28
   4   2   0   13.27    0.29
  -4  -2  -1    4.64    0.11
  -4  -2  -1    4.75    0.11
  -4  -2  -1    4.65    0.11
  -4  -2  -1    4.91    0.11
  -4  -2  -1    4.56    0.10
   4   2   1    4.68    0.12
   4   2   1    4.67    0.12
  -4  -2  -2    0.05    0.01
  -4  -2  -2    0.04    0.01
  -4  -2  -2    0.04    0.01
  -4  -2  -2    0.04    0.01
  -4  -2  -2    0.05    0.01
   4   2   2    0.04    0.02
   4   2   2    0.03    0.02
   4   2   2    0.06    0.02
  -4  -2  -3    3.69    0.08
   4   2   3    3.85    0.12
   4   2   3    3.77    0.11
   4   2   3    3.62    0.08
   4   2   3    3.58    0.11
  -4  -2  -4    0.36    0.02
   4   2   4    0.34    0.04
   4   2   4    0.32    0.04
   4   2   5    0.15    0.03
   4   2   5    0.17    0.04
  -4  -2  -6    0.05    0.03
   4   2   6    0.02    0.04
   4   2   6    0.08    0.03
  -4  -2  -7    0.74    0.07
   4   2   7    0.80    0.06
   4   2   7    0.73    0.07
   4   2   8    0.04    0.04
   4   2   8    0.02    0.04
   5   2  -8    1.67    0.10
  -5  -2   7    0.97    0.09
  -5  -2   7    0.98    0.07
   5   2  -7    0.93    0.07
  -5  -2   6    2.27    0.11
  -5  -2   6    2.16    0.09
   5   2  -6    2.10    0.10
  -5  -2   5    0.13    0.03
  -5  -2   5    0.15    0.04
   5   2  -5    0.01    0.03
  -5  -2   4    3.33    0.11
  -5  -2   4    3.60    0.13
  -5  -2   4    3.60    0.09
  -5  -2   4    3.72    0.09
   5   2  -4    3.78    0.12
  -5  -2   3    0.73    0.04
  -5  -2   3    0.68    0.04
  -5  -2   3    0.64    0.04
  -5  -2   3    0.70    0.06
   5   2  -3    0.72    0.05
   5   2  -3    0.70    0.04
  -5  -2   2    0.69    0.04
  -5  -2   2    0.76    0.05
  -5  -2   2    0.68    0.04
   5   2  -2    0.60    0.04
   5   2  -2    0.65    0.04
  -5  -2   1    7.03    0.18
  -5  -2   1    6.92    0.18
   5   2  -1    7.12    0.17
   5   2  -1    7.43    0.18
   5   2  -1    7.04    0.16
  -5  -2   0    6.24    0.15
  -5  -2   0    5.91    0.15
  -5  -2   0    6.13    0.15
  -5  -2   0    5.86    0.14
   5   2   0    5.96    0.16
   5   2   0    6.03    0.16
   5   2   0    5.96    0.15
  -5  -2  -1    2.36    0.07
  -5  -2  -1    2.39    0.06
  -5  -2  -1    2.32    0.07
  -5  -2  -1    2.34    0.07
   5   2   1    2.40    0.09
   5   2   1    2.53    0.08
   5   2   1    2.45    0.09
  -5  -2  -2    0.59    0.02
  -5  -2  -2    0.63    0.03
  -5  -2  -2    0.65    0.02
  -5  -2  -2    0.63    0.03
   5   2   2    0.62    0.05
   5   2   2    0.61    0.05
   5   2   2    0.63    0.04
  -5  -2  -3    0.04    0.01
   5   2   3    0.05    0.03
   5   2   3    0.01    0.02
   5   2   3    0.03    0.03
   5   2   4    1.30    0.07
   5   2   4    1.30    0.07
   5   2   4    1.30    0.07
   5   2   5    1.04    0.07
   5   2   5    1.08    0.06
  -5  -2  -6    0.03    0.04
   5   2   6    0.03    0.03
   5   2   6    0.02    0.04
  -5  -2  -7    0.60    0.07
   5   2   7    0.51    0.06
   5   2   7    0.53    0.07
   5   2   8    0.17    0.04
  -6  -2   7    0.25    0.05
   6   2  -7    0.12    0.04
  -6  -2   6    0.46    0.05
  -6  -2   6    0.43    0.06
   6   2  -6    0.44    0.06
  -6  -2   5    0.00    0.03
  -6  -2   5    0.04    0.03
   6   2  -5    0.04    0.03
  -6  -2   4    0.09    0.03
  -6  -2   4    0.12    0.04
  -6  -2   4    0.11    0.02
  -6  -2   4    0.09    0.03
   6   2  -4    0.08    0.03
  -6  -2   3    0.42    0.04
  -6  -2   3    0.48    0.04
  -6  -2   3    0.46    0.04
  -6  -2   3    0.32    0.05
   6   2  -3    0.44    0.04
   6   2  -3    0.44    0.05
  -6  -2   2    2.98    0.09
  -6  -2   2    2.93    0.09
  -6  -2   2    2.68    0.10
   6   2  -2    2.75    0.09
  -6  -2   1    0.93    0.06
  -6  -2   1    1.03    0.06
   6   2  -1    0.92    0.05
   6   2  -1    0.86    0.05
   6   2  -1    1.01    0.06
  -6  -2   0    0.86    0.05
  -6  -2   0    0.83    0.04
  -6  -2   0    0.91    0.05
   6   2   0    0.81    0.05
   6   2   0    0.84    0.05
   6   2   0    0.87    0.05
  -6  -2  -1    0.20    0.03
  -6  -2  -1    0.22    0.03
  -6  -2  -1    0.21    0.03
  -6  -2  -1    0.25    0.03
   6   2   1    0.22    0.04
   6   2   1    0.24    0.03
   6   2   1    0.19    0.04
  -6  -2  -2    8.33    0.18
  -6  -2  -2    8.33    0.18
   6   2   2    7.92    0.21
   6   2   2    8.25    0.20
   6   2   2    7.77    0.21
   6   2   3    0.59    0.06
   6   2   3    0.59    0.05
   6   2   3    0.57    0.06
   6   2   4    3.69    0.14
   6   2   4    4.19    0.14
   6   2   4    4.49    0.13
   6   2   5    1.15    0.07
   6   2   5    1.15    0.08
  -6  -2  -6    0.70    0.07
   6   2   6    0.67    0.07
   6   2   6    0.81    0.07
  -6  -2  -7   -0.01    0.04
   6   2   7    0.04    0.04
   7   2  -7    0.18    0.05
  -7  -2   6    0.37    0.05
   7   2  -6    0.30    0.06
  -7  -2   5    0.32    0.06
  -7  -2   5    0.36    0.05
   7   2  -5    0.24    0.05
  -7  -2   4    0.07    0.03
  -7  -2   4   -0.02    0.04
  -7  -2   3    0.15    0.04
  -7  -2   3    0.21    0.03
  -7  -2   3    0.16    0.04
  -7  -2   3    0.24    0.04
   7   2  -3    0.22    0.04
  -7  -2   2    1.33    0.07
  -7  -2   2    1.33    0.07
  -7  -2   2    1.36    0.08
  -7  -2   2    1.35    0.06
   7   2  -2    1.33    0.07
  -7  -2   1   -0.04    0.03
  -7  -2   1    0.04    0.03
  -7  -2   1    0.01    0.02
   7   2  -1    0.03    0.03
   7   2  -1    0.01    0.03
  -7  -2   0    1.20    0.06
  -7  -2   0    1.19    0.05
  -7  -2   0    1.14    0.06
   7   2   0    1.19    0.07
   7   2   0    1.21    0.07
   7   2   0    1.26    0.07
  -7  -2  -1    0.31    0.04
   7   2   1    0.26    0.04
   7   2   1    0.36    0.05
   7   2   1    0.31    0.04
   7   2   2    0.31    0.05
   7   2   2    0.25    0.04
   7   2   2    0.26    0.05
   7   2   3    0.00    0.03
   7   2   3    0.06    0.04
   7   2   3    0.08    0.04
   7   2   4    0.05    0.04
   7   2   4    0.02    0.03
   7   2   5    0.90    0.08
   7   2   5    0.89    0.07
  -7  -2  -6   -0.03    0.04
   7   2   6    0.08    0.04
  -7  -2  -7    0.76    0.08
   7   2   7    0.73    0.08
  -8  -2   6    0.03    0.05
  -8  -2   5    0.82    0.08
  -8  -2   5    0.66    0.06
  -8  -2   4    0.17    0.04
  -8  -2   4    0.14    0.05
  -8  -2   4    0.19    0.05
  -8  -2   3    1.56    0.09
  -8  -2   3    1.57    0.08
  -8  -2   3    1.58    0.09
  -8  -2   2    1.87    0.09
  -8  -2   2    1.89    0.09
  -8  -2   2    1.85    0.08
  -8  -2   2    1.71    0.08
   8   2  -2    1.79    0.09
  -8  -2   1    4.03    0.14
  -8  -2   1    4.25    0.14
  -8  -2   1    4.20    0.12
  -8  -2   1    4.25    0.14
   8   2  -1    4.12    0.13
   8   2  -1    4.02    0.14
  -8  -2   0    1.30    0.07
   8   2   0    1.36    0.07
   8   2   0    1.40    0.08
   8   2   0    1.51    0.08
   8   2   1    0.51    0.06
   8   2   1    0.47    0.05
   8   2   1    0.41    0.06
   8   2   2    0.00    0.03
   8   2   2    0.05    0.03
   8   2   2    0.03    0.04
   8   2   3    0.10    0.04
   8   2   3    0.10    0.04
   8   2   3    0.03    0.04
   8   2   4    0.68    0.07
   8   2   4    0.63    0.07
   8   2   5    0.10    0.04
  -8  -2  -6    0.09    0.06
  -9  -2   5    1.82    0.11
  -9  -2   4    0.54    0.06
  -9  -2   4    0.53    0.07
  -9  -2   3    4.45    0.16
  -9  -2   3    4.08    0.14
  -9  -2   3    4.22    0.14
  -9  -2   3    4.28    0.16
  -9  -2   2    0.23    0.04
  -9  -2   2    0.26    0.04
  -9  -2   2    0.24    0.05
  -9  -2   2    0.25    0.05
  -9  -2   1    0.82    0.07
  -9  -2   1    0.93    0.07
   9   2  -1    0.94    0.08
   9   2  -1    0.95    0.07
   9   2   0    0.03    0.04
   9   2   0   -0.03    0.04
   9   2   0   -0.04    0.03
   9   2   1    0.02    0.04
   9   2   1    0.01    0.04
   9   2   1    0.09    0.04
   9   2   2    0.05    0.05
   9   2   2    0.11    0.04
   9   2   3    0.14    0.04
   9   2   3    0.11    0.05
   9   2   4    0.04    0.04
 -10  -2   2    0.13    0.04
 -10  -2   1    0.03    0.04
  10   2   0    0.14    0.05
  10   2   1    0.18    0.05
  10   2   2    0.08    0.04
  10  -3   2    0.02    0.05
  10  -3   2    0.08    0.04
  10  -3   1    0.20    0.06
  10  -3   1    0.22    0.05
  10  -3   0    1.15    0.08
  10  -3   0    1.17    0.09
  10  -3  -1    0.55    0.07
  10  -3  -2    0.01    0.04
 -10   3   2   -0.02    0.04
   9  -3   4    0.19    0.05
   9  -3   4    0.06    0.04
   9  -3   3    0.02    0.04
   9  -3   3    0.02    0.04
   9  -3   2    1.09    0.09
   9  -3   2    1.06    0.08
   9  -3   2    0.96    0.09
   9  -3   1    0.80    0.07
   9  -3   1    0.81    0.08
   9  -3   1    0.86    0.08
   9  -3   0    0.56    0.06
   9  -3   0    0.40    0.06
  -9   3   0    0.53    0.06
   9  -3  -1    1.42    0.08
   9  -3  -1    1.39    0.09
  -9   3   1    1.44    0.08
  -9   3   1    1.36    0.08
   9  -3  -2    0.33    0.05
  -9   3   2    0.24    0.05
  -9   3   2    0.36    0.05
  -9   3   3    0.39    0.06
  -9   3   3    0.52    0.06
  -9   3   3    0.45    0.06
  -9   3   4    0.94    0.08
  -9   3   4    0.83    0.08
  -9   3   5    0.17    0.05
   8  -3   5    0.56    0.07
   8  -3   5    0.66    0.07
   8  -3   4    0.76    0.08
   8  -3   4    0.78    0.08
   8  -3   4    0.74    0.07
   8  -3   3    0.60    0.06
   8  -3   3    0.47    0.06
   8  -3   3    0.49    0.07
   8  -3   2    0.13    0.04
   8  -3   2    0.09    0.04
   8  -3   2    0.13    0.05
   8  -3   1    0.99    0.07
   8  -3   1    1.12    0.07
   8  -3   1    1.10    0.08
  -8   3  -1    1.15    0.06
   8  -3   0    0.21    0.05
   8  -3   0    0.15    0.04
   8  -3   0    0.10    0.04
  -8   3   0    0.16    0.04
   8  -3  -1    0.96    0.06
   8  -3  -1    0.95    0.07
  -8   3   1    0.97    0.07
  -8   3   1    0.94    0.07
  -8   3   1    0.97    0.07
   8  -3  -2    1.56    0.08
   8  -3  -2    1.73    0.07
  -8   3   2    1.60    0.08
  -8   3   2    1.53    0.08
  -8   3   2    1.49    0.09
   8  -3  -3    0.75    0.06
  -8   3   3    0.70    0.07
  -8   3   3    0.79    0.07
  -8   3   3    0.73    0.07
  -8   3   4    1.62    0.10
  -8   3   4    1.51    0.08
  -8   3   4    1.40    0.09
  -8   3   5    0.14    0.04
  -8   3   5    0.14    0.05
  -8   3   6    0.66    0.07
  -8   3   6    0.47    0.07
   7  -3   6   -0.04    0.04
   7  -3   6    0.01    0.04
   7  -3   5    0.34    0.06
   7  -3   5    0.54    0.06
   7  -3   5    0.40    0.06
   7  -3   4    3.61    0.13
   7  -3   4    3.80    0.14
   7  -3   4    3.82    0.14
   7  -3   3    2.94    0.11
   7  -3   3    3.04    0.12
   7  -3   3    3.02    0.12
   7  -3   2    0.20    0.04
   7  -3   2    0.29    0.05
   7  -3   2    0.24    0.05
  -7   3  -2    0.32    0.04
   7  -3   1    0.23    0.04
   7  -3   1    0.21    0.04
   7  -3   1    0.19    0.04
  -7   3  -1    0.26    0.03
   7  -3   0    0.08    0.03
   7  -3   0    0.00    0.03
   7  -3   0    0.02    0.03
  -7   3   0    0.07    0.03
  -7   3   0    0.00    0.03
   7  -3  -1    2.35    0.09
   7  -3  -1    2.19    0.08
  -7   3   1    2.18    0.09
  -7   3   1    2.11    0.09
  -7   3   1    2.21    0.09
   7  -3  -2    0.58    0.04
   7  -3  -2    0.60    0.05
  -7   3   2    0.68    0.06
  -7   3   2    0.61    0.06
  -7   3   2    0.62    0.06
   7  -3  -3    0.34    0.04
  -7   3   3    0.33    0.04
  -7   3   3    0.22    0.05
  -7   3   3    0.25    0.05
  -7   3   4    0.09    0.04
  -7   3   4    0.02    0.04
  -7   3   4    0.09    0.04
  -7   3   5    0.01    0.04
  -7   3   5    0.02    0.03
  -7   3   5    0.07    0.04
  -7   3   6    0.13    0.05
  -7   3   6    0.17    0.05
  -7   3   7    0.36    0.06
  -7   3   7    0.34    0.06
   6  -3   7    0.12    0.04
   6  -3   6    0.06    0.04
   6  -3   6   -0.02    0.04
   6  -3   6    0.01    0.04
   6  -3   5    0.05    0.04
   6  -3   5   -0.04    0.03
   6  -3   5    0.03    0.03
   6  -3   4    0.06    0.03
   6  -3   4    0.11    0.04
   6  -3   4    0.05    0.03
   6  -3   3    8.55    0.22
   6  -3   3    9.35    0.24
   6  -3   3    8.74    0.23
  -6   3  -3    8.91    0.20
   6  -3   2    1.49    0.07
   6  -3   2    1.44    0.08
   6  -3   2    1.50    0.08
  -6   3  -2    1.56    0.06
   6  -3   1    0.36    0.04
   6  -3   1    0.30    0.04
   6  -3   1    0.36    0.04
  -6   3  -1    0.32    0.03
  -6   3  -1    0.34    0.04
  -6   3  -1    0.38    0.03
   6  -3   0    3.88    0.12
   6  -3   0    3.65    0.12
   6  -3   0    3.73    0.11
  -6   3   0    3.78    0.11
  -6   3   0    3.93    0.12
   6  -3  -1    3.56    0.10
   6  -3  -1    3.72    0.12
  -6   3   1    3.47    0.11
  -6   3   1    3.57    0.11
  -6   3   1    3.75    0.12
   6  -3  -2    0.06    0.02
   6  -3  -2    0.03    0.03
  -6   3   2    0.07    0.03
  -6   3   2    0.04    0.03
  -6   3   2    0.08    0.03
   6  -3  -3    2.68    0.09
  -6   3   3    2.61    0.10
  -6   3   3    2.89    0.08
  -6   3   3    2.76    0.11
  -6   3   3    2.65    0.10
   6  -3  -4    0.96    0.05
  -6   3   4    0.99    0.07
  -6   3   4    1.01    0.07
  -6   3   4    0.99    0.06
  -6   3   5    0.17    0.04
  -6   3   5    0.24    0.05
  -6   3   5    0.19    0.04
  -6   3   6    1.02    0.08
  -6   3   6    1.31    0.08
  -6   3   7    0.13    0.04
  -6   3   7    0.07    0.05
  -6   3   8    0.48    0.07
  -6   3   8    0.49    0.07
   5  -3   8    0.48    0.06
   5  -3   7   -0.03    0.03
   5  -3   7    0.07    0.04
   5  -3   6    0.23    0.04
   5  -3   6    0.24    0.05
   5  -3   6    0.21    0.04
   5  -3   5    1.33    0.07
   5  -3   5    1.49    0.08
   5  -3   5    1.11    0.07
   5  -3   4    0.67    0.06
   5  -3   4    0.68    0.06
   5  -3   4    0.62    0.05
  -5   3  -4    0.67    0.04
   5  -3   3    2.85    0.10
   5  -3   3    2.81    0.10
   5  -3   3    2.74    0.09
  -5   3  -3    2.83    0.08
   5  -3   2    0.73    0.05
   5  -3   2    0.62    0.04
   5  -3   2    0.64    0.05
  -5   3  -2    0.61    0.02
  -5   3  -2    0.62    0.02
  -5   3  -2    0.62    0.02
  -5   3  -2    0.61    0.04
  -5   3  -2    0.65    0.03
   5  -3   1    8.27    0.21
   5  -3   1    8.30    0.19
  -5   3  -1    8.00    0.19
  -5   3  -1    8.43    0.19
  -5   3  -1    8.31    0.19
  -5   3  -1    8.67    0.17
   5  -3   0    0.91    0.05
   5  -3   0    0.92    0.05
   5  -3   0    0.88    0.05
  -5   3   0    0.89    0.05
  -5   3   0    0.88    0.04
  -5   3   0    0.86    0.04
   5  -3  -1    4.95    0.12
   5  -3  -1    5.08    0.14
  -5   3   1    5.33    0.14
  -5   3   1    5.01    0.14
  -5   3   1    4.93    0.14
   5  -3  -2    4.54    0.11
   5  -3  -2    4.45    0.12
  -5   3   2    4.44    0.13
  -5   3   2    4.27    0.13
  -5   3   2    4.47    0.13
   5  -3  -3    6.12    0.15
  -5   3   3    6.22    0.18
  -5   3   3    6.02    0.16
  -5   3   3    6.34    0.14
  -5   3   3    6.04    0.17
   5  -3  -4    5.26    0.13
  -5   3   4    4.96    0.16
  -5   3   4    5.19    0.15
   5  -3  -5    6.16    0.18
  -5   3   5    6.20    0.17
  -5   3   5    5.87    0.19
   5  -3  -6    1.29    0.08
  -5   3   6    1.20    0.07
  -5   3   6    1.24    0.09
   5  -3  -7    6.51    0.20
  -5   3   7    6.71    0.19
  -5   3   7    6.65    0.21
   5  -3  -8    4.08    0.16
  -5   3   8    4.22    0.15
   4  -3   8    0.18    0.05
   4  -3   8    0.12    0.04
   4  -3   7    0.14    0.04
   4  -3   7    0.16    0.04
   4  -3   6    0.71    0.06
   4  -3   6    0.68    0.06
   4  -3   6    0.90    0.07
   4  -3   5    0.03    0.03
   4  -3   5   -0.03    0.03
   4  -3   5    0.03    0.03
  -4   3  -5    0.03    0.02
   4  -3   4   -0.04    0.02
   4  -3   4    0.00    0.02
   4  -3   4    0.01    0.02
  -4   3  -4    0.01    0.02
   4  -3   3    0.03    0.02
   4  -3   3    0.03    0.03
   4  -3   3    0.05    0.03
  -4   3  -3    0.06    0.02
   4  -3   2    0.39    0.04
   4  -3   2    0.33    0.04
   4  -3   2    0.27    0.03
  -4   3  -2    0.38    0.02
  -4   3  -2    0.37    0.02
  -4   3  -2    0.34    0.03
   4  -3   1    1.07    0.05
   4  -3   1    1.08    0.05
   4  -3   1    1.00    0.05
  -4   3  -1    0.98    0.04
  -4   3  -1    1.13    0.04
  -4   3  -1    1.01    0.03
  -4   3  -1    1.10    0.04
   4  -3   0    0.85    0.04
   4  -3   0    0.94    0.05
   4  -3   0    0.82    0.04
  -4   3   0    0.87    0.04
  -4   3   0    0.69    0.04
  -4   3   0    0.76    0.04
   4  -3  -1    5.84    0.13
   4  -3  -1    5.79    0.14
  -4   3   1    5.77    0.15
  -4   3   1    5.81    0.14
  -4   3   1    5.75    0.15
   4  -3  -2    0.54    0.03
   4  -3  -2    0.55    0.03
  -4   3   2    0.60    0.04
  -4   3   2    0.48    0.04
  -4   3   2    0.48    0.04
   4  -3  -3    0.97    0.05
   4  -3  -3    0.83    0.04
  -4   3   3    0.87    0.03
  -4   3   3    0.90    0.06
  -4   3   3    0.83    0.03
  -4   3   3    0.81    0.05
  -4   3   3    0.89    0.03
   4  -3  -4    1.50    0.05
   4  -3  -4    1.51    0.07
  -4   3   4    1.43    0.03
  -4   3   4    1.41    0.08
  -4   3   4    1.36    0.06
  -4   3   4    1.42    0.04
   4  -3  -5    4.58    0.14
  -4   3   5    4.42    0.15
  -4   3   5    4.47    0.13
   4  -3  -6    0.80    0.07
  -4   3   6    0.94    0.06
  -4   3   6    0.66    0.07
   4  -3  -7    0.94    0.07
  -4   3   7    0.83    0.08
  -4   3   7    1.01    0.07
   4  -3  -8    7.67    0.23
  -4   3   8    7.55    0.22
   4  -3  -9    0.04    0.04
  -4   3   9    0.00    0.04
   3  -3   8    2.87    0.13
   3  -3   8    3.42    0.12
   3  -3   7    2.53    0.10
   3  -3   7    2.47    0.11
  -3   3  -7    2.53    0.10
   3  -3   6    0.08    0.03
   3  -3   6    0.04    0.03
  -3   3  -6    0.12    0.03
   3  -3   5    2.95    0.07
   3  -3   5    3.12    0.11
   3  -3   5    2.91    0.10
   3  -3   5    3.00    0.07
   3  -3   5    3.05    0.10
  -3   3  -5    3.12    0.09
   3  -3   4    1.02    0.05
   3  -3   4    1.03    0.06
   3  -3   4    1.01    0.05
  -3   3  -4    0.97    0.04
   3  -3   3    0.06    0.02
   3  -3   3    0.08    0.02
   3  -3   3    0.08    0.02
  -3   3  -3    0.06    0.02
   3  -3   2   10.83    0.22
   3  -3   2   10.35    0.23
   3  -3   2    9.99    0.23
  -3   3  -2   10.56    0.22
   3  -3   1    7.49    0.17
   3  -3   1    7.01    0.16
   3  -3   1    7.40    0.16
   3  -3   1    7.06    0.17
  -3   3  -1    7.28    0.16
  -3   3  -1    7.48    0.14
  -3   3  -1    7.02    0.16
   3  -3   0    0.69    0.03
   3  -3   0    0.74    0.04
   3  -3   0    0.68    0.03
   3  -3   0    0.64    0.04
  -3   3   0    0.63    0.03
  -3   3   0    0.72    0.04
  -3   3   0    0.70    0.03
   3  -3  -1   10.31    0.22
   3  -3  -1   10.09    0.21
   3  -3  -1   10.62    0.23
  -3   3   1   10.35    0.23
  -3   3   1   10.34    0.22
  -3   3   1   10.47    0.23
  -3   3   1   10.41    0.22
  -3   3   1   10.42    0.21
   3  -3  -2    0.24    0.02
   3  -3  -2    0.21    0.03
   3  -3  -2    0.23    0.02
  -3   3   2    0.19    0.03
  -3   3   2    0.22    0.03
  -3   3   2    0.22    0.02
   3  -3  -3   21.28    0.43
   3  -3  -3   21.75    0.45
  -3   3   3   20.95    0.44
  -3   3   3   21.18    0.40
  -3   3   3   21.37    0.40
  -3   3   3   20.85    0.40
   3  -3  -4   15.58    0.35
   3  -3  -4   16.23    0.32
  -3   3   4   15.89    0.36
  -3   3   4   15.40    0.34
   3  -3  -5    4.28    0.13
   3  -3  -5    4.37    0.09
  -3   3   5    4.36    0.13
  -3   3   5    4.01    0.14
  -3   3   6    9.32    0.23
  -3   3   6    9.30    0.25
   3  -3  -7    1.43    0.08
  -3   3   7    1.23    0.07
  -3   3   7    1.30    0.08
   3  -3  -8    0.73    0.07
  -3   3   8    0.50    0.06
  -3   3   8    0.54    0.07
   3  -3  -9    0.12    0.05
  -3   3   9    0.01    0.04
   2  -3   9    1.97    0.11
   2  -3   8    0.56    0.05
   2  -3   8    0.51    0.06
   2  -3   7    0.14    0.03
   2  -3   7    0.12    0.04
  -2   3  -7    0.22    0.03
   2  -3   6    1.09    0.04
   2  -3   6    0.98    0.05
   2  -3   6    1.00    0.05
   2  -3   6    1.01    0.06
  -2   3  -6    1.07    0.05
   2  -3   5   -0.01    0.02
   2  -3   5    0.00    0.01
   2  -3   5    0.01    0.02
   2  -3   5   -0.03    0.02
   2  -3   5   -0.03    0.02
   2  -3   5   -0.02    0.02
   2  -3   5    0.00    0.02
  -2   3  -5    0.00    0.02
   2  -3   4   18.37    0.38
   2  -3   4   19.28    0.36
   2  -3   4   18.84    0.38
   2  -3   4   18.63    0.36
   2  -3   4   18.50    0.40
   2  -3   4   18.47    0.38
   2  -3   4   18.25    0.39
  -2   3  -4   18.63    0.39
   2  -3   3    7.34    0.16
   2  -3   3    7.43    0.15
   2  -3   3    7.54    0.17
   2  -3   3    7.24    0.14
   2  -3   3    7.28    0.17
  -2   3  -3    7.15    0.16
   2  -3   2    0.53    0.03
   2  -3   2    0.53    0.03
   2  -3   2    0.51    0.03
   2  -3   2    0.47    0.03
   2  -3   2    0.48    0.02
  -2   3  -2    0.55    0.03
  -2   3  -2    0.50    0.03
  -2   3  -2    0.49    0.02
   2  -3   1    7.12    0.14
   2  -3   1    7.00    0.16
   2  -3   1    7.35    0.15
   2  -3   1    7.14    0.15
   2  -3   1    7.15    0.16
  -2   3  -1    7.01    0.15
  -2   3  -1    6.77    0.16
  -2   3  -1    7.26    0.15
  -2   3  -1    7.10    0.14
   2  -3   0    3.46    0.08
   2  -3   0    3.43    0.09
   2  -3   0    3.40    0.08
   2  -3   0    3.42    0.08
   2  -3   0    3.44    0.09
  -2   3   0    3.43    0.08
  -2   3   0    3.49    0.08
  -2   3   0    3.54    0.09
  -2   3   0    3.49    0.08
  -2   3   0    3.50    0.08
   2  -3  -1   12.35    0.26
   2  -3  -1   12.62    0.24
   2  -3  -1   12.67    0.27
  -2   3   1   13.04    0.24
  -2   3   1   12.71    0.26
  -2   3   1   12.92    0.25
  -2   3   1   12.99    0.27
  -2   3   1   12.52    0.27
  -2   3   1   12.52    0.26
   2  -3  -2   21.34    0.44
   2  -3  -2   20.82    0.41
   2  -3  -2   20.29    0.43
   2  -3  -2   21.04    0.42
  -2   3   2   20.88    0.44
  -2   3   2   20.26    0.38
  -2   3   2   19.57    0.42
  -2   3   2   20.98    0.41
  -2   3   2   21.01    0.41
  -2   3   2   20.76    0.38
   2  -3  -3   19.55    0.40
   2  -3  -3   20.13    0.42
  -2   3   3   20.00    0.40
  -2   3   3   19.59    0.41
   2  -3  -4   18.25    0.36
   2  -3  -4   17.96    0.39
  -2   3   4   18.78    0.37
  -2   3   4   17.69    0.40
  -2   3   4   18.52    0.39
   2  -3  -5    1.24    0.03
   2  -3  -5    1.34    0.06
  -2   3   5    1.15    0.06
  -2   3   5    1.24    0.07
   2  -3  -6    0.56    0.05
  -2   3   6    0.38    0.05
  -2   3   6    0.32    0.05
   2  -3  -7    0.14    0.04
  -2   3   7    0.18    0.04
  -2   3   7    0.09    0.04
   2  -3  -8    0.01    0.03
  -2   3   8    0.00    0.04
  -2   3   8    0.02    0.04
   2  -3  -9    0.47    0.06
  -2   3   9    0.39    0.06
  -2   3   9    0.55    0.07
   1  -3   9   -0.05    0.04
   1  -3   8   -0.05    0.03
  -1   3  -8   -0.01    0.03
   1  -3   7    1.73    0.09
   1  -3   7    1.94    0.07
   1  -3   7    1.81    0.08
  -1   3  -7    1.85    0.08
   1  -3   6    4.24    0.13
   1  -3   6    4.08    0.12
   1  -3   6    4.39    0.12
  -1   3  -6    4.14    0.12
  -1   3  -6    4.23    0.11
   1  -3   5    5.77    0.16
   1  -3   5    5.83    0.14
   1  -3   5    6.03    0.14
   1  -3   5    6.11    0.15
  -1   3  -5    5.81    0.15
   1  -3   4    0.15    0.03
   1  -3   4    0.15    0.02
   1  -3   4    0.13    0.02
   1  -3   4    0.17    0.02
   1  -3   4    0.13    0.02
  -1   3  -4    0.14    0.02
   1  -3   3    0.41    0.03
   1  -3   3    0.47    0.03
   1  -3   3    0.46    0.03
   1  -3   3    0.47    0.03
  -1   3  -3    0.44    0.03
  -1   3  -3    0.47    0.03
   1  -3   2    6.75    0.15
   1  -3   2    6.69    0.13
   1  -3   2    6.69    0.14
   1  -3   2    6.62    0.15
   1  -3   2    6.95    0.14
   1  -3   2    6.77    0.15
  -1   3  -2    6.97    0.15
  -1   3  -2    6.80    0.14
  -1   3  -2    6.67    0.15
  -1   3  -2    6.60    0.14
  -1   3  -2    6.72    0.15
   1  -3   1    2.02    0.05
   1  -3   1    2.06    0.05
   1  -3   1    2.02    0.05
   1  -3   1    2.00    0.05
   1  -3   1    1.99    0.04
   1  -3   1    2.00    0.05
  -1   3  -1    1.99    0.05
  -1   3  -1    2.02    0.05
  -1   3  -1    2.04    0.05
  -1   3  -1    1.98    0.04
  -1   3  -1    2.02    0.05
   1  -3   0   63.86    1.24
   1  -3   0   62.46    1.32
   1  -3   0   60.73    1.23
   1  -3   0   63.75    1.19
   1  -3   0   63.59    1.18
   1  -3   0   63.07    1.27
  -1   3   0   63.57    1.18
  -1   3   0   63.23    1.23
  -1   3   0   63.06    1.27
  -1   3   0   62.67    1.18
  -1   3   0   62.87    1.25
   1  -3  -1   55.16    1.02
   1  -3  -1   56.39    1.10
   1  -3  -1   56.02    1.08
   1  -3  -1   53.71    1.06
   1  -3  -1   54.06    1.03
  -1   3   1   55.27    1.02
  -1   3   1   54.49    1.08
  -1   3   1   54.47    1.03
  -1   3   1   56.50    1.08
  -1   3   1   55.24    1.03
  -1   3   1   55.66    1.08
  -1   3   1   54.07    1.07
  -1   3   1   56.71    1.10
   1  -3  -2   15.12    0.31
   1  -3  -2   15.15    0.33
   1  -3  -2   15.03    0.31
   1  -3  -2   15.79    0.32
  -1   3   2   15.69    0.31
  -1   3   2   15.84    0.33
  -1   3   2   15.23    0.31
  -1   3   2   15.31    0.32
  -1   3   2   15.20    0.30
   1  -3  -3    4.67    0.12
   1  -3  -3    4.47    0.10
   1  -3  -3    4.48    0.09
   1  -3  -3    4.71    0.11
  -1   3   3    4.48    0.12
  -1   3   3    4.67    0.10
  -1   3   3    4.67    0.12
  -1   3   3    4.61    0.09
   1  -3  -4    5.42    0.13
   1  -3  -4    5.08    0.11
   1  -3  -4    5.10    0.11
  -1   3   4    5.40    0.12
  -1   3   4    5.28    0.14
  -1   3   4    5.16    0.14
  -1   3   4    5.40    0.11
   1  -3  -5    0.60    0.04
   1  -3  -5    0.61    0.03
   1  -3  -5    0.59    0.03
   1  -3  -5    0.65    0.03
  -1   3   5    0.57    0.05
  -1   3   5    0.64    0.03
  -1   3   5    0.57    0.04
   1  -3  -6    0.19    0.03
  -1   3   6    0.22    0.02
  -1   3   6    0.19    0.04
  -1   3   6    0.19    0.04
   1  -3  -7    0.32    0.04
  -1   3   7    0.27    0.05
  -1   3   7    0.32    0.05
   1  -3  -8    0.34    0.05
  -1   3   8    0.45    0.06
  -1   3   8    0.50    0.06
   1  -3  -9    0.06    0.04
  -1   3   9    0.02    0.04
   0  -3   9    0.17    0.05
   0   3  -9    0.18    0.04
   0  -3   8    0.08    0.04
   0  -3   8   -0.01    0.03
   0   3  -8   -0.05    0.03
   0  -3   7    0.02    0.02
   0  -3   7   -0.04    0.03
   0  -3   7    0.03    0.03
   0   3  -7    0.03    0.03
   0  -3   6    1.08    0.05
   0  -3   6    1.19    0.06
   0  -3   6    1.05    0.06
   0   3  -6    1.02    0.04
   0   3  -6    1.13    0.06
   0  -3   5    1.42    0.06
   0  -3   5    1.50    0.06
   0  -3   5    1.50    0.05
   0   3  -5    1.40    0.06
   0   3  -5    1.49    0.04
   0   3  -5    1.49    0.05
   0  -3   4    2.00    0.07
   0  -3   4    1.81    0.06
   0  -3   4    2.17    0.07
   0  -3   4    1.87    0.07
   0   3  -4    1.90    0.07
   0   3  -4    1.94    0.05
   0  -3   3    0.13    0.01
   0  -3   3    0.14    0.02
   0  -3   3    0.16    0.02
   0  -3   3    0.16    0.02
   0   3  -3    0.14    0.02
   0   3  -3    0.16    0.01
   0   3  -3    0.17    0.02
   0   3  -3    0.12    0.02
   0  -3   2    4.58    0.10
   0  -3   2    4.55    0.10
   0  -3   2    4.46    0.09
   0  -3   2    4.44    0.10
   0  -3   2    4.41    0.10
   0   3  -2    4.50    0.10
   0   3  -2    4.42    0.10
   0   3  -2    4.53    0.10
   0   3  -2    4.50    0.10
   0   3  -2    4.51    0.10
   0  -3   1    7.10    0.15
   0  -3   1    7.14    0.14
   0  -3   1    7.31    0.15
   0  -3   1    7.14    0.14
   0  -3   1    7.31    0.14
   0  -3   1    7.10    0.14
   0  -3   1    7.16    0.15
   0   3  -1    7.18    0.14
   0   3  -1    7.39    0.14
   0   3  -1    7.11    0.14
   0   3  -1    7.27    0.15
   0   3  -1    7.20    0.15
   0   3  -1    7.23    0.15
   0  -3   0   -0.02    0.01
   0  -3   0    0.05    0.01
   0   3   0   -0.02    0.01
   0   3   0   -0.02    0.01
   0   3   0    0.01    0.01
   0   3   0   -0.01    0.01
   0   3   0   -0.01    0.01
   0  -3  -1    7.16    0.15
   0  -3  -1    6.96    0.14
   0  -3  -1    7.27    0.15
   0  -3  -1    7.34    0.14
   0  -3  -1    6.69    0.15
   0   3   1    7.17    0.14
   0   3   1    6.72    0.14
   0   3   1    6.60    0.15
   0   3   1    7.16    0.15
   0   3   1    7.16    0.15
   0   3   1    7.31    0.15
   0   3   1    7.16    0.14
   0  -3  -2    4.53    0.10
   0  -3  -2    4.29    0.10
   0  -3  -2    4.60    0.11
   0  -3  -2    4.35    0.10
   0  -3  -2    4.49    0.09
   0  -3  -2    4.52    0.10
   0   3   2    4.42    0.11
   0   3   2    4.53    0.11
   0   3   2    4.62    0.09
   0   3   2    4.56    0.10
   0   3   2    4.43    0.10
   0   3   2    4.56    0.10
   0  -3  -3    0.14    0.02
   0  -3  -3    0.16    0.02
   0  -3  -3    0.15    0.02
   0  -3  -3    0.15    0.02
   0   3   3    0.14    0.02
   0   3   3    0.14    0.02
   0   3   3    0.16    0.02
   0   3   3    0.21    0.02
   0   3   3    0.12    0.02
   0  -3  -4    1.92    0.06
   0  -3  -4    1.98    0.05
   0  -3  -4    1.95    0.06
   0   3   4    1.93    0.07
   0   3   4    1.83    0.05
   0   3   4    1.89    0.07
   0  -3  -5    1.43    0.06
   0  -3  -5    1.48    0.05
   0   3   5    1.52    0.06
   0   3   5    1.54    0.05
   0   3   5    1.44    0.07
   0  -3  -6    1.03    0.04
   0  -3  -6    0.95    0.05
   0   3   6    1.01    0.06
   0   3   6    0.98    0.06
   0   3   6    1.11    0.04
   0  -3  -7    0.06    0.03
   0   3   7    0.06    0.03
   0   3   7    0.01    0.03
   0  -3  -8    0.05    0.03
   0   3   8    0.12    0.04
   0   3   8    0.04    0.04
   0   3   9    0.15    0.05
  -1  -3   9    0.07    0.04
   1   3  -9    0.03    0.04
  -1  -3   8    0.44    0.06
  -1  -3   8    0.39    0.05
   1   3  -8    0.43    0.06
  -1  -3   7    0.34    0.05
  -1  -3   7    0.32    0.05
   1   3  -7    0.32    0.05
  -1  -3   6    0.21    0.04
  -1  -3   6    0.15    0.04
  -1  -3   6    0.18    0.03
   1   3  -6    0.15    0.03
  -1  -3   5    0.62    0.03
  -1  -3   5    0.66    0.04
  -1  -3   5    0.64    0.05
   1   3  -5    0.66    0.05
  -1  -3   4    5.45    0.14
  -1  -3   4    5.37    0.12
  -1  -3   4    5.20    0.13
   1   3  -4    5.31    0.14
  -1  -3   3    4.60    0.10
  -1  -3   3    4.68    0.12
  -1  -3   3    4.58    0.10
  -1  -3   3    4.43    0.11
   1   3  -3    4.48    0.11
   1   3  -3    4.60    0.11
   1   3  -3    4.59    0.10
   1   3  -3    4.52    0.12
  -1  -3   2   15.16    0.29
  -1  -3   2   15.39    0.32
  -1  -3   2   14.71    0.30
  -1  -3   2   15.46    0.29
   1   3  -2   14.93    0.32
   1   3  -2   15.17    0.32
   1   3  -2   15.46    0.30
   1   3  -2   15.44    0.29
  -1  -3   1   55.35    1.03
  -1  -3   1   54.63    1.10
  -1  -3   1   56.15    1.02
  -1  -3   1   54.26    1.08
  -1  -3   1   54.37    1.07
  -1  -3   1   56.03    1.08
   1   3  -1   54.92    1.06
   1   3  -1   55.69    1.08
   1   3  -1   55.04    1.03
   1   3  -1   55.36    1.10
  -1  -3   0   61.63    1.21
  -1  -3   0   61.81    1.18
  -1  -3   0   61.99    1.22
  -1  -3   0   63.63    1.25
  -1  -3   0   61.85    1.18
  -1  -3   0   62.73    1.23
  -1  -3   0   59.86    1.15
   1   3   0   62.21    1.26
   1   3   0   61.59    1.21
   1   3   0   63.79    1.23
   1   3   0   62.51    1.17
   1   3   0   65.07    1.24
  -1  -3  -1    2.02    0.05
  -1  -3  -1    2.05    0.05
  -1  -3  -1    1.97    0.05
  -1  -3  -1    2.06    0.05
   1   3   1    2.04    0.05
   1   3   1    2.07    0.05
   1   3   1    1.98    0.05
   1   3   1    1.96    0.05
  -1  -3  -2    6.85    0.15
  -1  -3  -2    6.51    0.14
  -1  -3  -2    6.72    0.14
  -1  -3  -2    6.74    0.15
  -1  -3  -2    6.79    0.14
  -1  -3  -2    6.78    0.14
   1   3   2    6.73    0.15
   1   3   2    6.61    0.14
   1   3   2    6.93    0.14
   1   3   2    6.88    0.14
   1   3   2    6.55    0.14
  -1  -3  -3    0.48    0.03
  -1  -3  -3    0.45    0.03
  -1  -3  -3    0.53    0.02
   1   3   3    0.48    0.03
   1   3   3    0.47    0.04
   1   3   3    0.47    0.02
   1   3   3    0.48    0.03
   1   3   3    0.46    0.03
  -1  -3  -4    0.13    0.02
  -1  -3  -4    0.17    0.02
   1   3   4    0.14    0.02
   1   3   4    0.13    0.02
   1   3   4    0.14    0.03
   1   3   4    0.18    0.02
  -1  -3  -5    6.16    0.15
  -1  -3  -5    5.84    0.14
   1   3   5    5.94    0.14
   1   3   5    5.81    0.15
   1   3   5    5.80    0.15
   1   3   5    5.83    0.16
  -1  -3  -6    4.35    0.12
  -1  -3  -6    4.24    0.12
   1   3   6    4.35    0.12
   1   3   6    4.20    0.13
   1   3   6    4.11    0.11
  -1  -3  -7    1.83    0.07
   1   3   7    1.92    0.07
   1   3   7    1.88    0.09
   1   3   7    1.84    0.08
   1   3   8   -0.02    0.04
   1   3   9    0.00    0.04
  -2  -3   9    0.49    0.06
  -2  -3   9    0.46    0.06
   2   3  -9    0.52    0.06
  -2  -3   8   -0.06    0.03
  -2  -3   8    0.01    0.03
   2   3  -8   -0.01    0.03
  -2  -3   7    0.10    0.04
  -2  -3   7    0.15    0.04
   2   3  -7    0.12    0.04
  -2  -3   6    0.46    0.04
  -2  -3   6    0.44    0.03
  -2  -3   6    0.42    0.05
   2   3  -6    0.36    0.04
  -2  -3   5    1.05    0.06
  -2  -3   5    1.24    0.06
  -2  -3   5    1.25    0.04
   2   3  -5    1.19    0.06
  -2  -3   4   18.76    0.36
  -2  -3   4   17.78    0.38
  -2  -3   4   18.44    0.35
  -2  -3   4   18.22    0.41
   2   3  -4   17.80    0.39
   2   3  -4   18.65    0.35
  -2  -3   3   19.25    0.37
  -2  -3   3   18.75    0.37
  -2  -3   3   19.38    0.39
   2   3  -3   20.14    0.39
   2   3  -3   19.78    0.37
   2   3  -3   19.42    0.41
   2   3  -3   18.94    0.41
  -2  -3   2   21.05    0.40
  -2  -3   2   21.10    0.42
  -2  -3   2   21.43    0.44
  -2  -3   2   21.19    0.40
  -2  -3   2   21.17    0.42
  -2  -3   2   20.21    0.42
   2   3  -2   20.71    0.40
   2   3  -2   20.73    0.44
   2   3  -2   20.90    0.43
   2   3  -2   21.68    0.42
  -2  -3   1   12.79    0.25
  -2  -3   1   12.52    0.25
  -2  -3   1   12.74    0.26
  -2  -3   1   12.90    0.27
  -2  -3   1   12.32    0.24
  -2  -3   1   12.69    0.25
  -2  -3   1   12.49    0.26
   2   3  -1   12.25    0.27
   2   3  -1   12.25    0.26
  -2  -3   0    3.58    0.08
  -2  -3   0    3.38    0.08
  -2  -3   0    3.43    0.08
  -2  -3   0    3.57    0.08
  -2  -3   0    3.43    0.08
   2   3   0    3.45    0.08
   2   3   0    3.52    0.09
   2   3   0    3.42    0.08
   2   3   0    3.45    0.08
   2   3   0    3.51    0.08
  -2  -3  -1    7.27    0.16
  -2  -3  -1    6.96    0.14
  -2  -3  -1    7.08    0.15
  -2  -3  -1    7.25    0.14
  -2  -3  -1    7.29    0.14
   2   3   1    6.87    0.16
   2   3   1    7.22    0.15
   2   3   1    7.50    0.16
   2   3   1    7.03    0.14
   2   3   1    7.14    0.15
  -2  -3  -2    0.48    0.02
  -2  -3  -2    0.48    0.02
   2   3   2    0.52    0.03
   2   3   2    0.51    0.03
   2   3   2    0.52    0.02
   2   3   2    0.52    0.02
  -2  -3  -3    7.21    0.16
  -2  -3  -3    7.37    0.15
   2   3   3    7.35    0.15
   2   3   3    7.26    0.17
   2   3   3    7.09    0.16
   2   3   3    7.31    0.15
   2   3   3    7.29    0.15
  -2  -3  -4   18.49    0.40
  -2  -3  -4   18.70    0.38
   2   3   4   18.44    0.38
   2   3   4   18.51    0.37
   2   3   4   18.19    0.36
   2   3   4   18.80    0.38
   2   3   4   19.15    0.40
   2   3   4   18.29    0.38
  -2  -3  -5   -0.02    0.02
  -2  -3  -5    0.02    0.02
   2   3   5   -0.03    0.02
   2   3   5    0.00    0.02
   2   3   5   -0.01    0.02
   2   3   5   -0.02    0.02
   2   3   5   -0.01    0.02
  -2  -3  -6    1.00    0.06
  -2  -3  -6    1.00    0.05
   2   3   6    0.93    0.06
   2   3   6    0.98    0.05
   2   3   6    0.96    0.05
  -2  -3  -7    0.20    0.04
   2   3   7    0.17    0.03
   2   3   7    0.12    0.04
   2   3   8    0.61    0.07
   3   3  -9    0.03    0.04
  -3  -3   8    0.68    0.06
  -3  -3   8    0.52    0.07
   3   3  -8    0.57    0.06
  -3  -3   7    1.19    0.08
  -3  -3   7    1.32    0.07
   3   3  -7    1.54    0.08
  -3  -3   6    9.43    0.23
  -3  -3   6    8.76    0.25
   3   3  -6    9.68    0.24
  -3  -3   5    4.20    0.12
  -3  -3   5    4.24    0.10
  -3  -3   5    4.11    0.14
  -3  -3   5    4.55    0.10
   3   3  -5    4.07    0.13
  -3  -3   4   15.65    0.31
  -3  -3   4   16.43    0.37
  -3  -3   4   15.80    0.31
  -3  -3   4   15.66    0.33
   3   3  -4   15.60    0.35
  -3  -3   3   21.31    0.41
  -3  -3   3   20.75    0.43
  -3  -3   3   21.59    0.42
  -3  -3   3   20.97    0.41
  -3  -3   3   21.25    0.41
  -3  -3   3   21.26    0.42
   3   3  -3   20.73    0.45
  -3  -3   2    0.26    0.03
  -3  -3   2    0.25    0.02
  -3  -3   2    0.23    0.02
  -3  -3   2    0.22    0.02
  -3  -3   2    0.25    0.02
   3   3  -2    0.25    0.03
   3   3  -2    0.21    0.02
   3   3  -2    0.24    0.03
  -3  -3   1   10.28    0.22
  -3  -3   1   10.22    0.23
   3   3  -1   10.30    0.22
   3   3  -1   10.31    0.22
   3   3  -1   10.45    0.21
   3   3  -1   10.84    0.23
   3   3  -1   10.38    0.22
  -3  -3   0    0.69    0.03
  -3  -3   0    0.76    0.03
  -3  -3   0    0.65    0.03
  -3  -3   0    0.73    0.03
   3   3   0    0.73    0.04
   3   3   0    0.70    0.03
   3   3   0    0.70    0.03
   3   3   0    0.75    0.04
   3   3   0    0.72    0.03
  -3  -3  -1    7.14    0.15
  -3  -3  -1    7.50    0.16
  -3  -3  -1    7.33    0.16
  -3  -3  -1    7.58    0.16
   3   3   1    7.59    0.16
   3   3   1    7.53    0.17
   3   3   1    7.72    0.17
   3   3   1    7.29    0.16
  -3  -3  -2   10.34    0.20
  -3  -3  -2   10.01    0.21
  -3  -3  -2   10.33    0.20
  -3  -3  -2   10.13    0.20
   3   3   2   10.41    0.23
   3   3   2   10.96    0.23
   3   3   2    9.73    0.21
   3   3   2   10.27    0.20
   3   3   2    9.97    0.22
  -3  -3  -3    0.08    0.01
   3   3   3    0.09    0.01
   3   3   3    0.09    0.01
   3   3   3    0.11    0.03
   3   3   3    0.09    0.02
  -3  -3  -4    1.04    0.03
   3   3   4    1.01    0.05
   3   3   4    1.07    0.03
   3   3   4    1.11    0.06
   3   3   4    1.02    0.03
  -3  -3  -5    3.00    0.08
  -3  -3  -5    3.01    0.10
   3   3   5    2.95    0.11
   3   3   5    2.96    0.09
   3   3   5    2.96    0.07
  -3  -3  -6    0.09    0.03
   3   3   6    0.11    0.03
   3   3   6    0.09    0.03
  -3  -3  -7    2.23    0.09
   3   3   7    2.26    0.10
   3   3   7    2.45    0.09
   3   3   8    3.10    0.11
   3   3   8    3.18    0.13
   4   3  -9    0.06    0.04
  -4  -3   8    7.89    0.22
   4   3  -8    8.14    0.24
  -4  -3   7    1.01    0.07
  -4  -3   7    0.93    0.08
   4   3  -7    1.01    0.07
  -4  -3   6    0.86    0.08
  -4  -3   6    0.92    0.06
   4   3  -6    0.94    0.07
  -4  -3   5    4.29    0.15
  -4  -3   5    4.88    0.11
  -4  -3   5    4.81    0.11
  -4  -3   5    4.67    0.13
   4   3  -5    4.77    0.15
  -4  -3   4    1.47    0.05
  -4  -3   4    1.33    0.06
  -4  -3   4    1.39    0.05
  -4  -3   4    1.49    0.05
   4   3  -4    1.30    0.07
  -4  -3   3    0.84    0.04
  -4  -3   3    0.84    0.04
  -4  -3   3    0.87    0.06
  -4  -3   3    0.93    0.04
   4   3  -3    0.91    0.05
  -4  -3   2    0.60    0.03
  -4  -3   2    0.51    0.03
  -4  -3   2    0.52    0.04
   4   3  -2    0.61    0.04
   4   3  -2    0.54    0.03
  -4  -3   1    5.94    0.15
   4   3  -1    5.98    0.15
   4   3  -1    5.96    0.14
   4   3  -1    5.91    0.14
   4   3  -1    5.83    0.14
   4   3  -1    5.95    0.14
  -4  -3   0    0.85    0.04
  -4  -3   0    0.92    0.04
  -4  -3   0    0.91    0.04
   4   3   0    0.87    0.04
   4   3   0    0.80    0.04
   4   3   0    0.96    0.04
   4   3   0    0.91    0.04
  -4  -3  -1    0.99    0.04
  -4  -3  -1    1.06    0.04
  -4  -3  -1    1.15    0.04
  -4  -3  -1    1.11    0.04
   4   3   1    1.05    0.05
   4   3   1    1.13    0.04
   4   3   1    1.01    0.05
   4   3   1    1.14    0.05
  -4  -3  -2    0.35    0.02
  -4  -3  -2    0.37    0.02
  -4  -3  -2    0.38    0.02
  -4  -3  -2    0.39    0.02
  -4  -3  -2    0.35    0.02
   4   3   2    0.31    0.03
   4   3   2    0.27    0.03
   4   3   2    0.38    0.04
  -4  -3  -3    0.05    0.01
  -4  -3  -3    0.06    0.01
   4   3   3    0.03    0.02
   4   3   3    0.06    0.02
   4   3   3    0.02    0.02
  -4  -3  -4    0.02    0.01
   4   3   4    0.00    0.03
   4   3   4    0.07    0.03
  -4  -3  -5    0.07    0.03
   4   3   5    0.03    0.03
   4   3   5    0.01    0.02
  -4  -3  -6    0.72    0.06
   4   3   6    0.78    0.07
   4   3   6    0.73    0.06
  -4  -3  -7    0.22    0.04
   4   3   7    0.11    0.04
   4   3   7    0.18    0.04
   4   3   8    0.12    0.05
   4   3   8    0.06    0.04
   5   3  -8    4.71    0.17
  -5  -3   7    6.94    0.19
  -5  -3   7    6.97    0.22
   5   3  -7    7.19    0.21
  -5  -3   6    1.19    0.07
  -5  -3   6    1.14    0.08
   5   3  -6    1.24    0.08
  -5  -3   5    6.43    0.17
   5   3  -5    6.26    0.18
  -5  -3   4    4.98    0.16
  -5  -3   4    5.22    0.12
  -5  -3   4    5.21    0.13
  -5  -3   4    5.18    0.14
  -5  -3   4    5.39    0.13
   5   3  -4    5.36    0.16
  -5  -3   3    6.34    0.14
  -5  -3   3    6.01    0.15
  -5  -3   3    6.36    0.18
  -5  -3   3    5.97    0.14
   5   3  -3    6.35    0.15
   5   3  -3    5.94    0.16
  -5  -3   2    4.55    0.14
  -5  -3   2    4.55    0.12
  -5  -3   2    4.22    0.12
   5   3  -2    4.52    0.13
   5   3  -2    4.44    0.12
  -5  -3   1    4.98    0.14
   5   3  -1    4.77    0.13
   5   3  -1    4.88    0.12
   5   3  -1    4.96    0.13
   5   3  -1    5.00    0.13
  -5  -3   0    0.78    0.05
  -5  -3   0    0.93    0.05
  -5  -3   0    0.84    0.04
  -5  -3   0    0.88    0.04
   5   3   0    0.82    0.04
   5   3   0    0.84    0.05
   5   3   0    0.91    0.05
  -5  -3  -1    8.59    0.19
  -5  -3  -1    8.45    0.19
  -5  -3  -1    8.48    0.19
  -5  -3  -1    8.47    0.18
   5   3   1    8.39    0.21
   5   3   1    8.36    0.19
   5   3   1    8.38    0.21
  -5  -3  -2    0.63    0.03
  -5  -3  -2    0.59    0.02
  -5  -3  -2    0.66    0.03
  -5  -3  -2    0.63    0.03
  -5  -3  -2    0.73    0.03
   5   3   2    0.59    0.05
   5   3   2    0.55    0.05
   5   3   2    0.68    0.05
  -5  -3  -3    2.92    0.07
   5   3   3    2.90    0.10
   5   3   3    2.62    0.10
   5   3   3    2.78    0.09
   5   3   4    0.66    0.05
   5   3   4    0.64    0.06
  -5  -3  -5    1.32    0.08
   5   3   5    1.25    0.08
   5   3   5    1.46    0.07
  -5  -3  -6    0.14    0.04
   5   3   6    0.18    0.04
   5   3   6    0.22    0.05
  -5  -3  -7    0.08    0.04
   5   3   7    0.05    0.03
   5   3   7    0.09    0.05
   5   3   8    0.46    0.06
   6   3  -7    0.04    0.04
  -6  -3   6    1.15    0.08
  -6  -3   6    1.33    0.07
   6   3  -6    1.21    0.08
  -6  -3   5    0.09    0.04
  -6  -3   5    0.19    0.04
   6   3  -5    0.15    0.04
  -6  -3   4    0.99    0.06
  -6  -3   4    0.97    0.05
  -6  -3   4    0.95    0.07
  -6  -3   4    0.93    0.05
   6   3  -4    1.07    0.07
  -6  -3   3    2.68    0.11
  -6  -3   3    2.65    0.08
  -6  -3   3    2.70    0.08
  -6  -3   3    2.55    0.09
   6   3  -3    2.69    0.10
   6   3  -3    2.79    0.09
  -6  -3   2    0.10    0.03
  -6  -3   2    0.01    0.03
  -6  -3   2    0.06    0.02
   6   3  -2    0.07    0.03
   6   3  -2    0.06    0.03
  -6  -3   1    3.63    0.11
  -6  -3   1    3.57    0.11
   6   3  -1    3.41    0.11
   6   3  -1    3.59    0.10
   6   3  -1    3.38    0.11
  -6  -3   0    3.84    0.10
  -6  -3   0    4.05    0.11
  -6  -3   0    3.84    0.11
   6   3   0    3.75    0.12
   6   3   0    3.79    0.11
   6   3   0    3.86    0.12
  -6  -3  -1    0.34    0.03
  -6  -3  -1    0.32    0.03
  -6  -3  -1    0.37    0.03
  -6  -3  -1    0.29    0.03
   6   3   1    0.31    0.04
   6   3   1    0.28    0.04
   6   3   1    0.34    0.04
  -6  -3  -2    1.41    0.05
  -6  -3  -2    1.42    0.04
  -6  -3  -2    1.29    0.05
   6   3   2    1.29    0.07
   6   3   2    1.40    0.07
   6   3   2    1.30    0.07
   6   3   3    8.68    0.23
   6   3   3    8.28    0.21
   6   3   3    8.41    0.22
   6   3   4    0.07    0.03
   6   3   4    0.07    0.04
   6   3   5    0.00    0.03
   6   3   5   -0.01    0.03
  -6  -3  -6    0.02    0.04
   6   3   6    0.05    0.04
   6   3   6    0.01    0.03
  -6  -3  -7    0.19    0.05
   6   3   7    0.19    0.05
   7   3  -7    0.33    0.06
   7   3  -6    0.10    0.05
  -7  -3   5   -0.01    0.04
  -7  -3   5    0.05    0.03
   7   3  -5    0.09    0.04
  -7  -3   4    0.11    0.03
  -7  -3   4    0.08    0.04
   7   3  -4    0.08    0.04
  -7  -3   3    0.41    0.04
  -7  -3   3    0.36    0.04
  -7  -3   3    0.38    0.04
  -7  -3   3    0.41    0.05
  -7  -3   2    0.62    0.06
  -7  -3   2    0.64    0.05
  -7  -3   2    0.60    0.05
  -7  -3   2    0.55    0.05
   7   3  -2    0.58    0.05
  -7  -3   1    2.26    0.08
  -7  -3   1    2.25    0.09
  -7  -3   1    2.06    0.09
   7   3  -1    2.16    0.09
   7   3  -1    2.10    0.08
  -7  -3   0    0.00    0.03
  -7  -3   0    0.03    0.02
  -7  -3   0   -0.03    0.02
   7   3   0    0.00    0.03
   7   3   0    0.06    0.03
   7   3   0    0.02    0.03
  -7  -3  -1    0.17    0.03
   7   3   1    0.18    0.04
   7   3   1    0.18    0.04
   7   3   1    0.17    0.04
   7   3   2    0.33    0.05
   7   3   2    0.20    0.04
   7   3   2    0.27    0.05
   7   3   3    3.06    0.12
   7   3   3    3.05    0.11
   7   3   4    4.17    0.15
   7   3   4    4.06    0.14
  -7  -3  -5    0.36    0.06
   7   3   5    0.43    0.06
   7   3   5    0.48    0.06
  -7  -3  -6    0.00    0.04
   7   3   6    0.00    0.04
  -7  -3  -7    0.23    0.06
   7   3   7    0.30    0.06
  -8  -3   6    0.61    0.08
  -8  -3   5    0.15    0.05
  -8  -3   4    1.44    0.09
  -8  -3   4    1.37    0.07
  -8  -3   4    1.48    0.09
  -8  -3   3    0.73    0.07
  -8  -3   3    0.71    0.06
  -8  -3   3    0.74    0.07
  -8  -3   2    1.50    0.07
  -8  -3   2    1.46    0.08
  -8  -3   2    1.62    0.08
  -8  -3   2    1.61    0.08
  -8  -3   2    1.52    0.08
   8   3  -2    1.69    0.08
  -8  -3   1    0.92    0.06
  -8  -3   1    1.03    0.07
  -8  -3   1    0.92    0.06
  -8  -3   1    0.95    0.06
   8   3  -1    0.94    0.07
   8   3  -1    1.00    0.06
  -8  -3   0    0.09    0.03
   8   3   0    0.07    0.04
   8   3   0    0.14    0.04
   8   3   0    0.15    0.04
   8   3   1    1.31    0.08
   8   3   1    1.18    0.08
   8   3   1    1.08    0.07
   8   3   2    0.14    0.04
   8   3   2    0.13    0.04
   8   3   2    0.19    0.05
   8   3   3    0.43    0.06
   8   3   3    0.45    0.06
   8   3   4    0.86    0.07
   8   3   4    0.75    0.08
  -8  -3  -5    0.60    0.07
   8   3   5    0.47    0.06
  -9  -3   5    0.07    0.05
  -9  -3   4    0.87    0.08
  -9  -3   4    0.81    0.07
  -9  -3   3    0.39    0.06
  -9  -3   3    0.44    0.06
  -9  -3   3    0.48    0.06
  -9  -3   3    0.42    0.05
  -9  -3   2    0.34    0.05
  -9  -3   2    0.28    0.05
  -9  -3   2    0.25    0.04
  -9  -3   2    0.25    0.04
  -9  -3   1    1.42    0.08
  -9  -3   1    1.39    0.08
   9   3   0    0.62    0.06
   9   3   0    0.57    0.06
   9   3   1    0.76    0.08
   9   3   1    0.84    0.07
   9   3   2    1.00    0.08
   9   3   2    0.86    0.08
   9   3   3    0.04    0.04
   9   3   3    0.02    0.04
  -9  -3  -4    0.25    0.06
   9   3   4    0.21    0.05
 -10  -3   2   -0.01    0.04
 -10  -3   1    0.57    0.07
 -10  -3   1    0.41    0.06
  10   3   0    1.15    0.08
  10   3   1    0.18    0.05
  10  -4   2    0.14    0.05
  10  -4   2    0.22    0.06
  10  -4   1    0.35    0.07
  10  -4   1    0.32    0.06
  10  -4   0    0.13    0.04
  10  -4   0    0.12    0.05
  10  -4  -1    0.04    0.04
  10  -4  -2    0.08    0.05
 -10   4   2    0.08    0.05
   9  -4   4    0.10    0.05
   9  -4   4    0.02    0.04
   9  -4   3    0.00    0.04
   9  -4   3    0.03    0.04
   9  -4   2    0.36    0.05
   9  -4   2    0.35    0.06
   9  -4   2    0.30    0.06
   9  -4   1    0.06    0.04
   9  -4   1    0.14    0.05
   9  -4   1    0.10    0.05
   9  -4   0    0.02    0.03
   9  -4   0    0.16    0.05
  -9   4   0    0.03    0.03
   9  -4  -1    0.38    0.06
   9  -4  -1    0.45    0.05
  -9   4   1    0.42    0.06
  -9   4   1    0.38    0.05
   9  -4  -2    0.03    0.04
  -9   4   2    0.02    0.04
  -9   4   2   -0.04    0.03
  -9   4   3    0.55    0.06
  -9   4   3    0.56    0.07
  -9   4   3    0.52    0.07
  -9   4   4    0.03    0.04
  -9   4   4    0.01    0.04
   8  -4   5    0.98    0.08
   8  -4   5    1.10    0.09
   8  -4   4    0.34    0.05
   8  -4   4    0.38    0.06
   8  -4   4    0.41    0.06
   8  -4   3    0.13    0.04
   8  -4   3    0.11    0.04
   8  -4   3    0.10    0.05
   8  -4   2    0.05    0.04
   8  -4   2    0.04    0.03
   8  -4   2    0.04    0.04
   8  -4   1    2.75    0.12
   8  -4   1    2.82    0.11
   8  -4   1    2.66    0.12
  -8   4  -1    2.96    0.10
   8  -4   0    0.20    0.05
   8  -4   0    0.23    0.04
   8  -4   0    0.20    0.05
  -8   4   0    0.24    0.04
   8  -4  -1    0.22    0.05
   8  -4  -1    0.24    0.04
  -8   4   1    0.28    0.05
  -8   4   1    0.26    0.05
  -8   4   1    0.23    0.04
   8  -4  -2    0.72    0.06
   8  -4  -2    0.73    0.05
  -8   4   2    0.78    0.06
  -8   4   2    0.74    0.07
  -8   4   2    0.86    0.07
   8  -4  -3    0.55    0.06
  -8   4   3    0.61    0.07
  -8   4   3    0.68    0.06
  -8   4   3    0.64    0.07
  -8   4   4    0.15    0.05
  -8   4   4    0.11    0.04
  -8   4   4    0.18    0.05
  -8   4   5    0.78    0.08
  -8   4   5    0.75    0.07
  -8   4   6    0.19    0.05
  -8   4   6    0.11    0.05
   7  -4   6    2.81    0.12
   7  -4   6    2.89    0.12
   7  -4   5    5.12    0.18
   7  -4   5    5.52    0.18
   7  -4   5    5.47    0.17
   7  -4   4    0.11    0.04
   7  -4   4    0.09    0.04
   7  -4   4    0.03    0.04
   7  -4   3   12.00    0.29
   7  -4   3   12.38    0.31
   7  -4   2    4.72    0.14
   7  -4   2    4.71    0.15
   7  -4   2    4.63    0.15
  -7   4  -2    4.73    0.13
   7  -4   1    0.88    0.06
   7  -4   1    0.89    0.07
   7  -4   1    0.86    0.06
  -7   4  -1    0.93    0.05
   7  -4   0    3.23    0.12
   7  -4   0    3.49    0.12
   7  -4   0    3.42    0.11
  -7   4   0    3.24    0.11
  -7   4   0    3.40    0.11
   7  -4  -1    5.12    0.15
   7  -4  -1    4.99    0.14
  -7   4   1    5.13    0.15
  -7   4   1    4.93    0.15
  -7   4   1    4.71    0.15
   7  -4  -2    0.28    0.03
   7  -4  -2    0.22    0.04
  -7   4   2    0.28    0.04
  -7   4   2    0.19    0.04
  -7   4   2    0.23    0.04
   7  -4  -3    3.51    0.11
  -7   4   3    3.20    0.13
  -7   4   3    3.45    0.13
  -7   4   3    3.42    0.12
  -7   4   4    0.12    0.04
  -7   4   4    0.17    0.05
  -7   4   4    0.09    0.05
  -7   4   5    0.03    0.04
  -7   4   5    0.05    0.03
  -7   4   5    0.02    0.04
  -7   4   6    0.00    0.04
  -7   4   6   -0.01    0.04
  -7   4   7    0.19    0.05
  -7   4   7    0.18    0.06
   6  -4   7    0.30    0.05
   6  -4   6    0.40    0.06
   6  -4   6    0.47    0.06
   6  -4   6    0.38    0.05
   6  -4   5    2.51    0.11
   6  -4   5    2.61    0.10
   6  -4   5    2.38    0.10
   6  -4   4    0.14    0.04
   6  -4   4    0.18    0.04
   6  -4   4    0.21    0.04
   6  -4   3    0.70    0.05
   6  -4   3    0.78    0.07
   6  -4   3    0.70    0.06
  -6   4  -3    0.72    0.04
   6  -4   2    0.78    0.06
   6  -4   2    0.85    0.06
   6  -4   2    0.87    0.06
  -6   4  -2    0.86    0.05
   6  -4   1    0.06    0.03
   6  -4   1    0.12    0.03
   6  -4   1    0.06    0.03
  -6   4  -1    0.08    0.02
  -6   4  -1    0.13    0.03
  -6   4  -1    0.11    0.02
   6  -4   0    2.13    0.08
   6  -4   0    2.17    0.09
   6  -4   0    2.09    0.09
  -6   4   0    2.17    0.08
  -6   4   0    2.25    0.08
   6  -4  -1    0.28    0.04
   6  -4  -1    0.30    0.03
  -6   4   1    0.29    0.04
  -6   4   1    0.24    0.04
  -6   4   1    0.28    0.04
   6  -4  -2    0.03    0.02
   6  -4  -2    0.03    0.03
  -6   4   2    0.03    0.03
  -6   4   2    0.02    0.03
  -6   4   2    0.01    0.02
   6  -4  -3    0.69    0.05
  -6   4   3    0.58    0.06
  -6   4   3    0.58    0.06
  -6   4   3    0.68    0.05
   6  -4  -4    1.04    0.05
  -6   4   4    1.06    0.06
  -6   4   4    1.01    0.07
  -6   4   4    1.01    0.07
  -6   4   5    0.26    0.05
  -6   4   5    0.29    0.05
  -6   4   5    0.21    0.04
  -6   4   6    0.85    0.08
  -6   4   6    0.81    0.06
  -6   4   6    0.89    0.08
  -6   4   7    0.12    0.05
  -6   4   7    0.15    0.05
  -6   4   8    0.17    0.06
  -6   4   8    0.13    0.05
   5  -4   8    0.06    0.04
   5  -4   7    3.09    0.12
   5  -4   7    2.91    0.13
   5  -4   6    0.56    0.06
   5  -4   6    0.54    0.06
   5  -4   6    0.62    0.06
   5  -4   5    0.08    0.04
   5  -4   5    0.05    0.03
   5  -4   5    0.13    0.04
   5  -4   4   -0.02    0.02
   5  -4   4   -0.03    0.02
   5  -4   4    0.00    0.03
  -5   4  -4   -0.01    0.02
   5  -4   3    0.01    0.02
   5  -4   3   -0.02    0.03
   5  -4   3    0.01    0.03
  -5   4  -3    0.02    0.02
   5  -4   2    0.02    0.02
   5  -4   2    0.02    0.02
   5  -4   2    0.02    0.02
  -5   4  -2    0.02    0.02
  -5   4  -2    0.01    0.01
  -5   4  -2    0.02    0.01
  -5   4  -2    0.03    0.01
  -5   4  -2    0.03    0.01
   5  -4   1    5.35    0.15
   5  -4   1    5.13    0.15
   5  -4   1    5.39    0.14
  -5   4  -1    5.56    0.12
  -5   4  -1    5.39    0.13
  -5   4  -1    5.22    0.14
  -5   4  -1    5.14    0.13
   5  -4   0    0.45    0.04
   5  -4   0    0.39    0.04
   5  -4   0    0.44    0.04
  -5   4   0    0.42    0.04
  -5   4   0    0.39    0.03
  -5   4   0    0.40    0.03
   5  -4  -1    0.48    0.03
   5  -4  -1    0.52    0.04
  -5   4   1    0.48    0.04
  -5   4   1    0.59    0.05
  -5   4   1    0.53    0.04
   5  -4  -2    0.54    0.03
   5  -4  -2    0.63    0.04
  -5   4   2    0.68    0.05
  -5   4   2    0.53    0.05
  -5   4   2    0.58    0.05
   5  -4  -3    2.32    0.08
  -5   4   3    2.21    0.09
  -5   4   3    2.45    0.10
  -5   4   3    2.40    0.09
   5  -4  -4    0.43    0.03
  -5   4   4    0.38    0.05
  -5   4   4    0.41    0.04
  -5   4   4    0.42    0.05
  -5   4   5    0.67    0.06
  -5   4   5    0.62    0.07
  -5   4   6    0.77    0.07
  -5   4   6    0.77    0.06
  -5   4   7    3.68    0.14
  -5   4   7    3.87    0.16
  -5   4   8    0.45    0.07
  -5   4   8    0.29    0.06
   4  -4   8    0.14    0.04
   4  -4   8    0.15    0.05
   4  -4   7    0.01    0.04
   4  -4   7   -0.04    0.03
   4  -4   6    0.40    0.05
   4  -4   6    0.38    0.05
   4  -4   6    0.45    0.05
   4  -4   5    1.34    0.07
   4  -4   5    1.36    0.07
   4  -4   5    1.48    0.07
  -4   4  -5    1.38    0.06
   4  -4   4    0.48    0.05
   4  -4   4    0.49    0.05
   4  -4   4    0.43    0.04
  -4   4  -4    0.55    0.03
   4  -4   3    1.79    0.07
   4  -4   3    1.63    0.07
   4  -4   3    1.63    0.07
  -4   4  -3    1.68    0.06
   4  -4   2    9.13    0.22
   4  -4   2    9.08    0.20
   4  -4   2    9.21    0.22
  -4   4  -2    8.86    0.20
  -4   4  -2    8.90    0.19
  -4   4  -2    9.01    0.19
   4  -4   1    6.64    0.16
   4  -4   1    6.58    0.15
   4  -4   1    6.63    0.16
   4  -4   1    6.30    0.15
  -4   4  -1    6.29    0.15
  -4   4  -1    6.35    0.15
  -4   4  -1    6.67    0.14
   4  -4   0    9.94    0.22
   4  -4   0    9.60    0.22
   4  -4   0    9.79    0.21
   4  -4   0    9.82    0.22
  -4   4   0    9.53    0.22
  -4   4   0   10.03    0.20
  -4   4   0    9.43    0.22
   4  -4  -1    0.77    0.04
   4  -4  -1    0.87    0.04
   4  -4  -1    0.82    0.05
  -4   4   1    0.83    0.05
  -4   4   1    0.87    0.04
  -4   4   1    0.84    0.05
   4  -4  -2    0.83    0.04
   4  -4  -2    0.78    0.03
  -4   4   2    0.81    0.05
  -4   4   2    0.84    0.04
  -4   4   2    0.79    0.05
   4  -4  -3    5.84    0.14
  -4   4   3    5.86    0.12
  -4   4   3    5.89    0.12
  -4   4   3    5.69    0.15
  -4   4   3    5.62    0.16
  -4   4   3    5.65    0.16
   4  -4  -4    1.90    0.06
   4  -4  -4    2.02    0.08
  -4   4   4    1.90    0.08
  -4   4   4    1.89    0.08
   4  -4  -5    1.67    0.08
  -4   4   5    1.66    0.08
  -4   4   5    1.49    0.08
   4  -4  -6    1.26    0.07
  -4   4   6    1.15    0.08
  -4   4   6    1.18    0.07
   4  -4  -7    6.15    0.19
  -4   4   7    6.03    0.20
  -4   4   7    5.82    0.18
   4  -4  -8    5.57    0.18
  -4   4   8    6.01    0.19
  -4   4   9    0.27    0.06
   3  -4   8    0.13    0.05
   3  -4   8    0.11    0.04
   3  -4   7    1.70    0.08
   3  -4   7    1.67    0.09
   3  -4   6   -0.02    0.03
   3  -4   6    0.01    0.03
   3  -4   6   -0.03    0.03
  -3   4  -6    0.02    0.02
   3  -4   5    0.04    0.03
   3  -4   5   -0.02    0.01
   3  -4   5    0.06    0.03
   3  -4   5    0.06    0.03
   3  -4   5    0.03    0.01
  -3   4  -5    0.10    0.02
   3  -4   4   10.50    0.23
   3  -4   4   10.10    0.24
   3  -4   4   10.17    0.24
  -3   4  -4   10.31    0.23
   3  -4   3   10.51    0.22
   3  -4   3    9.79    0.23
   3  -4   3   10.46    0.24
  -3   4  -3   10.17    0.22
   3  -4   2    3.43    0.10
   3  -4   2    3.47    0.09
   3  -4   2    3.50    0.10
   3  -4   2    3.40    0.08
  -3   4  -2    3.49    0.09
  -3   4  -2    3.34    0.08
   3  -4   1    8.63    0.19
   3  -4   1    8.57    0.20
   3  -4   1    9.21    0.20
   3  -4   1    8.54    0.18
  -3   4  -1    8.79    0.17
  -3   4  -1    8.48    0.19
  -3   4  -1    8.39    0.18
   3  -4   0    0.23    0.03
   3  -4   0    0.20    0.02
   3  -4   0    0.19    0.02
   3  -4   0    0.20    0.02
  -3   4   0    0.23    0.02
  -3   4   0    0.20    0.02
  -3   4   0    0.21    0.02
   3  -4  -1    2.19    0.07
   3  -4  -1    2.18    0.07
   3  -4  -1    2.09    0.06
  -3   4   1    2.23    0.06
  -3   4   1    2.25    0.07
  -3   4   1    2.19    0.07
  -3   4   1    2.26    0.07
  -3   4   1    2.18    0.07
   3  -4  -2    0.06    0.02
   3  -4  -2    0.08    0.02
   3  -4  -2    0.11    0.01
  -3   4   2    0.10    0.02
  -3   4   2    0.10    0.03
  -3   4   2    0.05    0.02
  -3   4   2    0.09    0.01
   3  -4  -3   15.95    0.33
  -3   4   3   15.87    0.30
  -3   4   3   15.53    0.34
   3  -4  -4    1.74    0.07
   3  -4  -4    1.73    0.05
  -3   4   4    1.89    0.07
  -3   4   4    1.63    0.08
   3  -4  -5    0.14    0.02
   3  -4  -5    0.14    0.03
  -3   4   5    0.04    0.03
  -3   4   5    0.13    0.03
   3  -4  -6    0.70    0.06
  -3   4   6    0.82    0.06
  -3   4   6    0.61    0.07
   3  -4  -7    1.27    0.07
  -3   4   7    1.38    0.08
  -3   4   7    1.32    0.09
   3  -4  -8    0.01    0.03
  -3   4   8    0.01    0.04
  -3   4   8    0.02    0.04
   3  -4  -9    0.07    0.04
  -3   4   9   -0.01    0.04
   2  -4   9    7.51    0.23
   2  -4   8    1.71    0.09
   2  -4   8    1.66    0.08
   2  -4   7    0.04    0.03
   2  -4   7   -0.02    0.03
  -2   4  -7    0.04    0.03
   2  -4   6    2.80    0.09
   2  -4   6    2.81    0.08
   2  -4   6    2.76    0.10
   2  -4   6    3.12    0.09
  -2   4  -6    3.09    0.10
   2  -4   5    1.33    0.06
   2  -4   5    1.35    0.05
   2  -4   5    1.33    0.04
   2  -4   5    1.28    0.05
   2  -4   5    1.32    0.07
   2  -4   5    1.26    0.05
   2  -4   5    1.25    0.06
  -2   4  -5    1.27    0.05
   2  -4   4    3.44    0.10
   2  -4   4    3.35    0.08
   2  -4   4    3.40    0.10
   2  -4   4    3.33    0.10
   2  -4   4    3.39    0.09
   2  -4   4    3.44    0.08
  -2   4  -4    3.35    0.09
   2  -4   3   22.36    0.46
   2  -4   3   22.61    0.47
   2  -4   3   23.22    0.43
   2  -4   3   22.60    0.45
   2  -4   3   22.60    0.46
  -2   4  -3   22.90    0.46
  -2   4  -3   21.79    0.46
   2  -4   2    3.83    0.08
   2  -4   2    3.82    0.08
   2  -4   2    3.87    0.10
   2  -4   2    3.73    0.10
   2  -4   2    4.00    0.09
   2  -4   2    3.88    0.09
  -2   4  -2    3.83    0.08
  -2   4  -2    3.90    0.10
  -2   4  -2    3.83    0.09
   2  -4   1    4.03    0.10
   2  -4   1    4.21    0.09
   2  -4   1    4.25    0.10
   2  -4   1    4.35    0.10
   2  -4   1    4.07    0.10
   2  -4   1    4.17    0.09
  -2   4  -1    4.13    0.09
  -2   4  -1    4.16    0.09
  -2   4  -1    4.22    0.10
  -2   4  -1    4.15    0.10
   2  -4   0    0.49    0.03
   2  -4   0    0.45    0.03
   2  -4   0    0.45    0.03
   2  -4   0    0.46    0.02
   2  -4   0    0.43    0.02
   2  -4   0    0.49    0.03
  -2   4   0    0.40    0.02
  -2   4   0    0.46    0.03
  -2   4   0    0.45    0.03
  -2   4   0    0.47    0.02
  -2   4   0    0.47    0.03
   2  -4  -1   45.28    0.90
   2  -4  -1   43.75    0.83
   2  -4  -1   44.60    0.88
  -2   4   1   45.87    0.83
  -2   4   1   43.77    0.87
  -2   4   1   43.73    0.89
  -2   4   1   45.20    0.84
  -2   4   1   44.96    0.90
   2  -4  -2    3.63    0.09
   2  -4  -2    3.63    0.07
   2  -4  -2    3.78    0.10
   2  -4  -2    3.69    0.09
  -2   4   2    3.77    0.07
  -2   4   2    3.94    0.10
  -2   4   2    3.81    0.10
   2  -4  -3    2.02    0.05
   2  -4  -3    1.83    0.07
  -2   4   3    2.15    0.06
  -2   4   3    1.98    0.07
  -2   4   3    2.14    0.07
   2  -4  -4    0.19    0.03
   2  -4  -4    0.27    0.02
  -2   4   4    0.27    0.02
  -2   4   4    0.05    0.04
  -2   4   4    0.23    0.03
   2  -4  -5    2.06    0.05
   2  -4  -5    2.00    0.08
  -2   4   5    2.05    0.08
  -2   4   5    2.18    0.06
  -2   4   5    2.20    0.08
   2  -4  -6    1.19    0.06
  -2   4   6    1.30    0.07
  -2   4   6    1.13    0.06
   2  -4  -7    0.04    0.03
  -2   4   7    0.03    0.03
  -2   4   7    0.04    0.03
   2  -4  -8    0.39    0.05
  -2   4   8    0.37    0.05
  -2   4   8    0.38    0.06
   2  -4  -9    0.04    0.04
  -2   4   9    0.01    0.04
  -2   4   9    0.09    0.05
   1  -4   9    0.93    0.08
   1  -4   8    0.76    0.07
  -1   4  -8    0.74    0.06
   1  -4   7    2.07    0.07
   1  -4   7    2.14    0.08
   1  -4   7    2.09    0.09
   1  -4   7    2.07    0.08
  -1   4  -7    2.07    0.08
   1  -4   6    0.26    0.03
   1  -4   6    0.23    0.04
   1  -4   6    0.23    0.03
  -1   4  -6    0.26    0.04
  -1   4  -6    0.19    0.03
   1  -4   5    0.49    0.03
   1  -4   5    0.60    0.04
   1  -4   5    0.58    0.04
   1  -4   5    0.53    0.04
   1  -4   5    0.79    0.04
  -1   4  -5    0.56    0.04
   1  -4   4    1.26    0.05
   1  -4   4    1.24    0.05
   1  -4   4    1.32    0.05
   1  -4   4    1.35    0.05
  -1   4  -4    1.33    0.05
  -1   4  -4    1.29    0.05
   1  -4   3   28.50    0.54
   1  -4   3   29.59    0.57
   1  -4   3   28.43    0.57
   1  -4   3   28.05    0.58
   1  -4   3   29.41    0.55
  -1   4  -3   27.15    0.58
  -1   4  -3   28.82    0.57
  -1   4  -3   29.00    0.58
   1  -4   2   26.55    0.53
   1  -4   2   26.64    0.53
   1  -4   2   26.28    0.53
   1  -4   2   26.79    0.51
   1  -4   2   25.87    0.50
   1  -4   2   26.74    0.53
  -1   4  -2   26.37    0.52
  -1   4  -2   26.87    0.53
  -1   4  -2   26.20    0.53
   1  -4   1   87.87    1.76
   1  -4   1   89.82    1.79
   1  -4   1   88.18    1.75
   1  -4   1   90.60    1.67
   1  -4   1   88.80    1.78
   1  -4   1   89.36    1.68
  -1   4  -1   90.39    1.85
  -1   4  -1   88.26    1.67
  -1   4  -1   88.87    1.73
  -1   4  -1   89.78    1.74
  -1   4  -1   90.88    1.79
  -1   4  -1   89.25    1.68
   1  -4   0    9.51    0.19
   1  -4   0    9.45    0.20
   1  -4   0    9.78    0.19
   1  -4   0    9.73    0.20
   1  -4   0    9.61    0.20
   1  -4   0   10.05    0.20
  -1   4   0    9.79    0.20
  -1   4   0    9.88    0.20
  -1   4   0    9.50    0.20
  -1   4   0    9.72    0.19
  -1   4   0    9.97    0.20
  -1   4   0    9.87    0.19
   1  -4  -1    2.13    0.06
   1  -4  -1    2.29    0.06
   1  -4  -1    2.29    0.06
   1  -4  -1    2.29    0.05
   1  -4  -1    2.27    0.06
   1  -4  -1    2.33    0.06
  -1   4   1    2.21    0.06
  -1   4   1    2.37    0.06
  -1   4   1    2.33    0.05
  -1   4   1    2.39    0.06
  -1   4   1    2.38    0.06
  -1   4   1    2.32    0.05
  -1   4   1    2.27    0.06
   1  -4  -2   45.70    0.95
   1  -4  -2   48.58    0.99
   1  -4  -2   48.46    0.96
   1  -4  -2   48.88    0.92
   1  -4  -2   48.71    0.96
  -1   4   2   49.07    0.99
  -1   4   2   49.31    0.92
  -1   4   2   49.38    0.96
  -1   4   2   49.92    0.95
  -1   4   2   50.10    0.96
   1  -4  -3    0.13    0.03
   1  -4  -3    0.11    0.01
   1  -4  -3    0.16    0.02
   1  -4  -3    0.19    0.02
   1  -4  -3    0.11    0.01
  -1   4   3    0.11    0.02
  -1   4   3    0.11    0.02
  -1   4   3    0.14    0.01
  -1   4   3    0.14    0.02
   1  -4  -4    9.59    0.20
   1  -4  -4    9.43    0.18
   1  -4  -4    8.31    0.21
  -1   4   4   10.04    0.22
  -1   4   4    9.84    0.18
  -1   4   4    9.95    0.23
   1  -4  -5    1.93    0.05
   1  -4  -5    1.97    0.06
   1  -4  -5    2.05    0.07
  -1   4   5    2.02    0.05
  -1   4   5    1.92    0.08
  -1   4   5    1.93    0.08
   1  -4  -6    1.39    0.07
   1  -4  -6    1.34    0.04
  -1   4   6    1.38    0.07
  -1   4   6    1.41    0.07
  -1   4   6    1.39    0.04
   1  -4  -7    0.64    0.05
  -1   4   7    0.71    0.06
  -1   4   7    0.68    0.06
   1  -4  -8    0.09    0.04
  -1   4   8    0.05    0.04
  -1   4   8    0.06    0.04
  -1   4   9    0.10    0.05
   0  -4   9    3.44    0.13
   0   4  -9    3.36    0.13
   0  -4   8    0.36    0.05
   0  -4   8    0.40    0.05
   0   4  -8    0.38    0.05
   0  -4   7    0.07    0.03
   0  -4   7    0.06    0.03
   0  -4   7    0.05    0.03
   0   4  -7    0.02    0.03
   0  -4   6    0.10    0.03
   0  -4   6    0.18    0.03
   0  -4   6    0.15    0.03
   0   4  -6    0.11    0.03
   0   4  -6    0.10    0.02
   0  -4   5    0.67    0.04
   0  -4   5    0.71    0.05
   0  -4   5    0.78    0.04
   0   4  -5    0.70    0.04
   0   4  -5    0.68    0.03
   0   4  -5    0.72    0.03
   0  -4   4    0.45    0.03
   0  -4   4    0.30    0.02
   0  -4   4    0.33    0.03
   0  -4   4    0.27    0.03
   0   4  -4    0.33    0.02
   0   4  -4    0.29    0.03
   0   4  -4    0.30    0.03
   0  -4   3    0.89    0.03
   0  -4   3    0.85    0.04
   0  -4   3    0.82    0.03
   0  -4   3    0.88    0.04
   0   4  -3    0.89    0.04
   0   4  -3    0.83    0.04
   0   4  -3    0.84    0.04
   0   4  -3    0.88    0.03
   0  -4   2    6.64    0.14
   0  -4   2    6.74    0.14
   0  -4   2    6.68    0.14
   0  -4   2    6.55    0.14
   0  -4   2    6.62    0.15
   0  -4   2    6.77    0.15
   0   4  -2    6.77    0.15
   0   4  -2    6.62    0.14
   0   4  -2    6.59    0.14
   0   4  -2    6.79    0.14
   0   4  -2    6.32    0.15
   0  -4   1   14.97    0.28
   0  -4   1   14.50    0.28
   0  -4   1   15.21    0.30
   0  -4   1   14.17    0.28
   0  -4   1   14.81    0.30
   0  -4   1   14.49    0.29
   0  -4   1   14.72    0.29
   0   4  -1   14.78    0.29
   0   4  -1   15.33    0.30
   0   4  -1   14.73    0.28
   0   4  -1   14.91    0.29
   0   4  -1   14.91    0.28
   0  -4   0   13.20    0.26
   0  -4   0   13.01    0.26
   0  -4   0   13.27    0.25
   0  -4   0   13.23    0.25
   0  -4   0   13.06    0.25
   0  -4   0   13.06    0.26
   0  -4   0   13.16    0.27
   0   4   0   13.31    0.25
   0   4   0   13.28    0.26
   0   4   0   13.08    0.26
   0   4   0   12.98    0.25
   0   4   0   13.21    0.27
   0  -4  -1   14.95    0.30
   0  -4  -1   14.54    0.29
   0  -4  -1   14.57    0.28
   0  -4  -1   14.36    0.27
   0  -4  -1   14.49    0.28
   0  -4  -1   14.79    0.29
   0   4   1   14.65    0.29
   0   4   1   14.62    0.29
   0   4   1   14.28    0.30
   0   4   1   14.44    0.28
   0   4   1   14.63    0.29
   0  -4  -2    6.68    0.15
   0  -4  -2    6.60    0.14
   0  -4  -2    6.45    0.14
   0  -4  -2    6.73    0.13
   0  -4  -2    6.89    0.15
   0   4   2    6.88    0.15
   0   4   2    6.90    0.13
   0   4   2    6.83    0.14
   0   4   2    6.92    0.14
   0   4   2    6.75    0.15
   0   4   2    6.40    0.15
   0  -4  -3    0.90    0.03
   0  -4  -3    0.93    0.04
   0  -4  -3    0.91    0.04
   0  -4  -3    0.89    0.03
   0   4   3    0.95    0.04
   0   4   3    0.91    0.03
   0   4   3    0.93    0.04
   0   4   3    0.86    0.04
   0  -4  -4    0.31    0.02
   0  -4  -4    0.34    0.03
   0  -4  -4    0.32    0.03
   0  -4  -4    0.30    0.03
   0   4   4    0.32    0.02
   0   4   4    0.30    0.03
   0   4   4    0.33    0.03
   0  -4  -5    0.71    0.04
   0  -4  -5    0.70    0.04
   0   4   5    0.61    0.05
   0   4   5    0.75    0.05
   0   4   5    0.70    0.03
   0  -4  -6    0.13    0.02
   0  -4  -6    0.08    0.03
   0   4   6    0.07    0.03
   0   4   6    0.09    0.02
   0   4   6    0.10    0.03
   0  -4  -7    0.04    0.03
   0   4   7    0.04    0.03
   0   4   7    0.03    0.03
   0  -4  -8    0.42    0.05
   0   4   8    0.37    0.05
   0   4   8    0.32    0.05
   0   4   9    3.51    0.14
  -1  -4   9    0.13    0.05
  -1  -4   9    0.12    0.04
   1   4  -9    0.08    0.04
  -1  -4   8    0.07    0.04
  -1  -4   8    0.09    0.04
   1   4  -8    0.10    0.04
  -1  -4   7    0.76    0.06
  -1  -4   7    0.69    0.06
   1   4  -7    0.60    0.06
  -1  -4   6    1.23    0.06
  -1  -4   6    1.28    0.07
  -1  -4   6    1.33    0.05
   1   4  -6    1.29    0.07
  -1  -4   5    1.99    0.06
  -1  -4   5    1.92    0.08
  -1  -4   5    1.91    0.07
   1   4  -5    2.01    0.08
  -1  -4   4    9.34    0.21
  -1  -4   4    9.58    0.19
   1   4  -4    9.32    0.22
   1   4  -4    9.50    0.22
  -1  -4   3    0.17    0.02
  -1  -4   3    0.12    0.02
  -1  -4   3    0.13    0.02
  -1  -4   3    0.12    0.02
   1   4  -3    0.14    0.02
   1   4  -3    0.15    0.02
   1   4  -3    0.15    0.02
   1   4  -3    0.13    0.02
  -1  -4   2   48.59    0.91
  -1  -4   2   48.04    0.91
  -1  -4   2   48.83    0.94
  -1  -4   2   48.99    0.98
  -1  -4   2   50.25    0.95
   1   4  -2   49.31    0.95
   1   4  -2   49.00    0.91
   1   4  -2   48.80    0.94
   1   4  -2   47.58    0.96
   1   4  -2   48.07    0.98
  -1  -4   1    2.35    0.06
  -1  -4   1    2.40    0.06
  -1  -4   1    2.22    0.05
  -1  -4   1    2.27    0.06
  -1  -4   1    2.28    0.06
  -1  -4   1    2.32    0.06
   1   4  -1    2.34    0.06
   1   4  -1    2.23    0.06
   1   4  -1    2.38    0.05
   1   4  -1    2.37    0.05
   1   4  -1    2.40    0.06
  -1  -4   0    9.71    0.20
  -1  -4   0    9.57    0.19
  -1  -4   0    9.57    0.19
  -1  -4   0    9.59    0.20
  -1  -4   0    9.76    0.20
   1   4   0    9.71    0.19
   1   4   0    9.72    0.19
   1   4   0    9.67    0.20
   1   4   0    9.48    0.20
  -1  -4  -1   88.36    1.66
  -1  -4  -1   86.84    1.75
  -1  -4  -1   87.90    1.73
  -1  -4  -1   86.68    1.66
  -1  -4  -1   90.12    1.72
  -1  -4  -1   92.69    1.78
   1   4   1   90.00    1.73
   1   4   1   88.86    1.78
   1   4   1   88.32    1.73
   1   4   1   88.62    1.64
   1   4   1   86.91    1.66
   1   4   1   86.29    1.72
  -1  -4  -2   25.43    0.52
  -1  -4  -2   26.18    0.50
  -1  -4  -2   26.03    0.52
  -1  -4  -2   27.17    0.50
  -1  -4  -2   26.67    0.53
  -1  -4  -2   26.74    0.53
   1   4   2   25.57    0.52
   1   4   2   26.10    0.52
   1   4   2   26.42    0.50
   1   4   2   26.25    0.53
   1   4   2   26.64    0.50
  -1  -4  -3   29.08    0.55
  -1  -4  -3   28.89    0.59
  -1  -4  -3   28.47    0.57
  -1  -4  -3   28.50    0.58
   1   4   3   29.36    0.55
   1   4   3   28.76    0.57
   1   4   3   29.13    0.59
   1   4   3   28.89    0.55
   1   4   3   29.02    0.58
  -1  -4  -4    1.33    0.05
  -1  -4  -4    1.26    0.05
  -1  -4  -4    1.37    0.05
   1   4   4    1.34    0.06
   1   4   4    1.39    0.05
   1   4   4    1.32    0.05
   1   4   4    1.35    0.05
  -1  -4  -5    0.59    0.04
  -1  -4  -5    0.57    0.03
   1   4   5    0.60    0.05
   1   4   5    0.60    0.03
   1   4   5    0.55    0.04
   1   4   5    0.59    0.04
  -1  -4  -6    0.27    0.03
  -1  -4  -6    0.23    0.03
   1   4   6    0.20    0.03
   1   4   6    0.22    0.04
   1   4   6    0.26    0.03
  -1  -4  -7    2.17    0.08
   1   4   7    2.14    0.07
   1   4   7    2.03    0.08
   1   4   7    2.17    0.10
   1   4   8    0.65    0.07
   1   4   9    0.99    0.09
  -2  -4   9    0.02    0.04
  -2  -4   9    0.08    0.04
   2   4  -9    0.10    0.04
  -2  -4   8    0.34    0.05
  -2  -4   8    0.39    0.06
   2   4  -8    0.32    0.05
  -2  -4   7    0.06    0.03
  -2  -4   7    0.10    0.04
   2   4  -7    0.04    0.03
  -2  -4   6    1.03    0.07
  -2  -4   6    1.16    0.05
  -2  -4   6    1.17    0.06
   2   4  -6    1.19    0.06
  -2  -4   5    2.21    0.06
  -2  -4   5    2.16    0.09
  -2  -4   5    1.98    0.07
   2   4  -5    2.03    0.08
  -2  -4   4    0.28    0.03
  -2  -4   4    0.29    0.02
   2   4  -4    0.16    0.03
  -2  -4   3    2.05    0.06
  -2  -4   3    2.07    0.06
  -2  -4   3    2.09    0.06
   2   4  -3    1.98    0.07
   2   4  -3    1.97    0.07
   2   4  -3    2.20    0.06
   2   4  -3    2.14    0.06
  -2  -4   2    3.60    0.08
  -2  -4   2    3.77    0.09
  -2  -4   2    3.58    0.08
  -2  -4   2    3.63    0.08
  -2  -4   2    3.51    0.08
   2   4  -2    3.86    0.09
   2   4  -2    3.54    0.09
   2   4  -2    3.65    0.08
   2   4  -2    3.85    0.10
  -2  -4   1   44.43    0.90
  -2  -4   1   44.72    0.87
  -2  -4   1   45.05    0.84
  -2  -4   1   45.52    0.88
  -2  -4   1   44.23    0.84
  -2  -4   1   46.02    0.88
  -2  -4   1   45.35    0.87
   2   4  -1   44.12    0.89
   2   4  -1   43.78    0.90
  -2  -4   0    0.45    0.02
  -2  -4   0    0.45    0.02
  -2  -4   0    0.47    0.02
  -2  -4   0    0.48    0.02
  -2  -4   0    0.48    0.02
   2   4   0    0.43    0.02
   2   4   0    0.47    0.02
   2   4   0    0.43    0.02
   2   4   0    0.45    0.02
  -2  -4  -1    4.26    0.09
  -2  -4  -1    4.18    0.09
  -2  -4  -1    4.16    0.09
  -2  -4  -1    4.05    0.09
   2   4   1    4.20    0.10
   2   4   1    4.04    0.10
   2   4   1    4.26    0.09
   2   4   1    4.23    0.09
  -2  -4  -2    3.93    0.10
  -2  -4  -2    3.89    0.08
  -2  -4  -2    3.96    0.09
   2   4   2    3.77    0.08
   2   4   2    3.78    0.09
   2   4   2    3.79    0.09
   2   4   2    3.91    0.10
  -2  -4  -3   21.30    0.44
  -2  -4  -3   22.70    0.43
  -2  -4  -3   22.79    0.46
  -2  -4  -3   23.09    0.47
   2   4   3   22.73    0.46
   2   4   3   22.56    0.47
   2   4   3   22.74    0.44
   2   4   3   22.70    0.44
   2   4   3   22.86    0.43
  -2  -4  -4    3.35    0.10
  -2  -4  -4    3.31    0.08
   2   4   4    3.52    0.08
   2   4   4    3.41    0.09
   2   4   4    3.39    0.11
   2   4   4    3.50    0.09
   2   4   4    3.47    0.08
  -2  -4  -5    1.31    0.06
  -2  -4  -5    1.36    0.05
   2   4   5    1.18    0.05
   2   4   5    1.33    0.05
   2   4   5    1.27    0.07
   2   4   5    1.34    0.05
  -2  -4  -6    2.87    0.08
  -2  -4  -6    2.87    0.10
   2   4   6    2.90    0.09
   2   4   6    2.74    0.11
   2   4   6    2.69    0.09
  -2  -4  -7    0.02    0.03
   2   4   7    0.07    0.04
   2   4   7    0.01    0.03
   2   4   8    1.76    0.10
   3   4  -9    0.11    0.05
  -3  -4   8    0.01    0.04
  -3  -4   8    0.04    0.04
   3   4  -8    0.04    0.04
  -3  -4   7    1.36    0.07
  -3  -4   7    1.35    0.09
   3   4  -7    1.30    0.08
  -3  -4   6    0.63    0.06
  -3  -4   6    0.78    0.05
   3   4  -6    0.92    0.06
  -3  -4   5    0.07    0.04
  -3  -4   5    0.14    0.03
  -3  -4   5    0.16    0.02
  -3  -4   5    0.17    0.02
   3   4  -5    0.15    0.03
  -3  -4   4    1.81    0.06
  -3  -4   4    1.76    0.05
  -3  -4   4    1.62    0.08
  -3  -4   4    1.79    0.06
   3   4  -4    1.82    0.07
  -3  -4   3   15.76    0.31
  -3  -4   3   15.53    0.31
  -3  -4   3   15.53    0.32
  -3  -4   3   15.56    0.31
  -3  -4   3   15.77    0.31
   3   4  -3   15.37    0.35
   3   4  -3   15.37    0.34
  -3  -4   2    0.08    0.02
  -3  -4   2    0.12    0.02
  -3  -4   2    0.09    0.02
  -3  -4   2    0.06    0.02
  -3  -4   2    0.12    0.02
   3   4  -2    0.07    0.02
   3   4  -2    0.07    0.02
  -3  -4   1    2.29    0.06
  -3  -4   1    2.18    0.06
  -3  -4   1    2.13    0.07
   3   4  -1    2.14    0.06
   3   4  -1    2.12    0.06
   3   4  -1    2.16    0.06
   3   4  -1    2.13    0.07
  -3  -4   0    0.21    0.02
  -3  -4   0    0.26    0.02
  -3  -4   0    0.24    0.02
  -3  -4   0    0.21    0.02
   3   4   0    0.21    0.02
   3   4   0    0.19    0.02
   3   4   0    0.22    0.02
   3   4   0    0.21    0.02
   3   4   0    0.17    0.02
  -3  -4  -1    9.09    0.18
  -3  -4  -1    8.59    0.18
  -3  -4  -1    8.67    0.18
  -3  -4  -1    8.50    0.17
   3   4   1    8.59    0.19
   3   4   1    8.29    0.18
   3   4   1    8.50    0.18
   3   4   1    8.41    0.20
  -3  -4  -2    3.35    0.08
  -3  -4  -2    3.46    0.07
   3   4   2    3.36    0.10
   3   4   2    3.42    0.07
   3   4   2    3.33    0.09
   3   4   2    3.44    0.08
  -3  -4  -3   10.48    0.20
  -3  -4  -3   10.08    0.21
   3   4   3   10.41    0.22
   3   4   3    9.97    0.20
   3   4   3   10.41    0.24
   3   4   3   10.17    0.21
  -3  -4  -4   10.85    0.25
  -3  -4  -4   10.70    0.21
   3   4   4   10.16    0.23
   3   4   4   10.52    0.25
   3   4   4   10.56    0.21
   3   4   4   10.28    0.22
   3   4   4   10.51    0.22
   3   4   4   10.32    0.21
  -3  -4  -5    0.02    0.03
  -3  -4  -5    0.08    0.02
   3   4   5    0.06    0.03
   3   4   5    0.04    0.01
   3   4   5    0.04    0.03
  -3  -4  -6   -0.02    0.03
   3   4   6    0.00    0.02
   3   4   6    0.00    0.03
  -3  -4  -7    1.69    0.08
   3   4   7    1.73    0.08
   3   4   7    1.55    0.09
   3   4   8    0.08    0.04
   4   4  -9    0.13    0.05
   4   4  -8    6.34    0.20
  -4  -4   7    5.64    0.19
  -4  -4   7    5.89    0.17
   4   4  -7    5.95    0.18
  -4  -4   6    1.38    0.09
  -4  -4   6    1.45    0.07
   4   4  -6    1.40    0.08
  -4  -4   5    1.53    0.09
  -4  -4   5    1.71    0.07
  -4  -4   5    1.70    0.06
  -4  -4   5    1.73    0.05
   4   4  -5    1.67    0.08
  -4  -4   4    1.86    0.06
  -4  -4   4    1.95    0.07
  -4  -4   4    1.89    0.05
  -4  -4   4    2.01    0.06
  -4  -4   4    1.92    0.09
   4   4  -4    1.93    0.08
  -4  -4   3    5.94    0.13
  -4  -4   3    5.75    0.16
  -4  -4   3    5.40    0.13
  -4  -4   3    5.65    0.13
  -4  -4   3    5.65    0.14
   4   4  -3    5.65    0.15
  -4  -4   2    0.83    0.04
  -4  -4   2    0.77    0.04
   4   4  -2    0.83    0.05
   4   4  -2    0.83    0.05
  -4  -4   1    0.90    0.04
   4   4  -1    0.84    0.04
   4   4  -1    0.85    0.04
   4   4  -1    0.85    0.04
   4   4  -1    0.85    0.04
   4   4  -1    0.80    0.04
  -4  -4   0    9.95    0.22
  -4  -4   0    9.68    0.20
   4   4   0    9.72    0.22
   4   4   0    9.54    0.21
   4   4   0    9.88    0.22
   4   4   0    9.96    0.21
   4   4   0    9.86    0.22
  -4  -4  -1    6.06    0.14
  -4  -4  -1    6.25    0.14
  -4  -4  -1    6.68    0.14
  -4  -4  -1    6.23    0.14
   4   4   1    6.46    0.16
   4   4   1    6.78    0.16
   4   4   1    6.43    0.15
   4   4   1    6.62    0.15
  -4  -4  -2    8.95    0.19
  -4  -4  -2    8.84    0.18
  -4  -4  -2    8.91    0.18
  -4  -4  -2    9.13    0.18
   4   4   2    8.69    0.21
   4   4   2    8.74    0.20
   4   4   2    9.04    0.21
   4   4   2    9.30    0.19
   4   4   3    1.66    0.07
   4   4   3    1.70    0.07
   4   4   4    0.40    0.04
   4   4   4    0.38    0.04
  -4  -4  -5    1.40    0.07
   4   4   5    1.36    0.08
   4   4   5    1.32    0.06
  -4  -4  -6    0.47    0.05
   4   4   6    0.41    0.05
   4   4   6    0.36    0.05
  -4  -4  -7   -0.06    0.03
   4   4   7   -0.01    0.03
   4   4   7   -0.06    0.03
   4   4   8    0.16    0.04
   4   4   8    0.09    0.05
   5   4  -8    0.37    0.06
  -5  -4   7    3.52    0.15
  -5  -4   7    3.85    0.13
   5   4  -7    3.86    0.14
  -5  -4   6    0.84    0.08
  -5  -4   6    0.85    0.06
   5   4  -6    0.86    0.07
  -5  -4   5    0.68    0.05
   5   4  -5    0.68    0.06
  -5  -4   4    0.31    0.03
  -5  -4   4    0.46    0.06
  -5  -4   4    0.50    0.04
  -5  -4   4    0.50    0.03
  -5  -4   4    0.42    0.03
   5   4  -4    0.46    0.05
  -5  -4   3    2.37    0.10
  -5  -4   3    2.17    0.07
  -5  -4   3    2.27    0.07
  -5  -4   3    2.25    0.08
   5   4  -3    2.19    0.08
  -5  -4   2    0.47    0.05
  -5  -4   2    0.61    0.04
  -5  -4   2    0.62    0.04
   5   4  -2    0.66    0.04
   5   4  -2    0.62    0.04
  -5  -4   1    0.50    0.04
   5   4  -1    0.53    0.04
   5   4  -1    0.55    0.04
   5   4  -1    0.52    0.04
   5   4  -1    0.60    0.04
  -5  -4   0    0.40    0.03
  -5  -4   0    0.43    0.03
  -5  -4   0    0.44    0.03
   5   4   0    0.42    0.04
   5   4   0    0.41    0.04
   5   4   0    0.47    0.04
  -5  -4  -1    5.29    0.13
  -5  -4  -1    5.31    0.13
  -5  -4  -1    5.41    0.13
  -5  -4  -1    5.45    0.12
   5   4   1    5.22    0.14
   5   4   1    5.20    0.14
   5   4   1    5.29    0.15
  -5  -4  -2    0.04    0.01
  -5  -4  -2    0.04    0.01
  -5  -4  -2    0.02    0.01
  -5  -4  -2    0.03    0.01
  -5  -4  -2    0.02    0.01
   5   4   2    0.02    0.02
   5   4   2    0.03    0.03
   5   4   2    0.05    0.03
  -5  -4  -3    0.02    0.01
   5   4   3    0.00    0.02
   5   4   3    0.03    0.03
   5   4   4    0.02    0.03
   5   4   4    0.01    0.03
  -5  -4  -5    0.14    0.04
   5   4   5    0.11    0.04
   5   4   5    0.15    0.04
  -5  -4  -6    0.64    0.07
   5   4   6    0.55    0.06
   5   4   6    0.62    0.06
  -5  -4  -7    3.08    0.13
   5   4   7    2.95    0.12
   5   4   7    3.12    0.13
   5   4   8    0.02    0.04
   6   4  -7    0.07    0.04
  -6  -4   6    0.79    0.06
  -6  -4   6    0.68    0.07
   6   4  -6    0.90    0.08
  -6  -4   5    0.22    0.04
  -6  -4   5    0.21    0.05
   6   4  -5    0.22    0.05
  -6  -4   4    1.06    0.06
  -6  -4   4    1.17    0.05
  -6  -4   4    1.02    0.07
  -6  -4   4    0.98    0.05
   6   4  -4    0.92    0.06
  -6  -4   3    0.75    0.05
  -6  -4   3    0.74    0.06
  -6  -4   3    0.66    0.05
  -6  -4   3    0.69    0.04
   6   4  -3    0.71    0.06
  -6  -4   2    0.06    0.02
  -6  -4   2   -0.01    0.03
  -6  -4   2    0.05    0.02
   6   4  -2   -0.01    0.02
   6   4  -2    0.05    0.03
  -6  -4   1    0.30    0.04
  -6  -4   1    0.31    0.04
  -6  -4   1    0.29    0.03
   6   4  -1    0.31    0.04
   6   4  -1    0.29    0.04
   6   4  -1    0.32    0.04
  -6  -4   0    2.05    0.07
  -6  -4   0    2.18    0.08
  -6  -4   0    2.14    0.08
   6   4   0    2.16    0.08
   6   4   0    2.18    0.08
   6   4   0    2.13    0.08
  -6  -4  -1    0.11    0.02
  -6  -4  -1    0.11    0.02
  -6  -4  -1    0.04    0.02
  -6  -4  -1    0.14    0.02
   6   4   1    0.12    0.03
   6   4   1    0.17    0.03
   6   4   1    0.14    0.03
  -6  -4  -2    0.80    0.03
  -6  -4  -2    0.86    0.04
  -6  -4  -2    0.80    0.04
   6   4   2    0.77    0.06
   6   4   2    0.88    0.06
   6   4   2    0.82    0.06
   6   4   3    0.61    0.05
   6   4   3    0.74    0.06
   6   4   4    0.21    0.04
   6   4   4    0.17    0.04
  -6  -4  -5    2.39    0.11
   6   4   5    2.45    0.11
   6   4   5    2.73    0.11
  -6  -4  -6    0.40    0.06
   6   4   6    0.38    0.06
   6   4   6    0.35    0.06
  -6  -4  -7    0.30    0.06
   6   4   7    0.30    0.05
   7   4  -7    0.11    0.05
   7   4  -6    0.09    0.04
  -7  -4   5    0.03    0.03
  -7  -4   5   -0.07    0.04
   7   4  -5    0.02    0.04
  -7  -4   4    0.16    0.04
  -7  -4   4    0.18    0.05
   7   4  -4    0.20    0.04
  -7  -4   3    3.51    0.11
  -7  -4   3    3.55    0.11
  -7  -4   3    3.34    0.11
  -7  -4   3    3.53    0.13
   7   4  -3    3.36    0.12
  -7  -4   2    0.27    0.04
  -7  -4   2    0.26    0.04
  -7  -4   2    0.18    0.04
  -7  -4   2    0.22    0.04
  -7  -4   2    0.24    0.04
  -7  -4   1    5.24    0.16
  -7  -4   1    5.06    0.14
  -7  -4   1    5.16    0.15
   7   4  -1    5.12    0.15
   7   4  -1    5.22    0.15
   7   4  -1    5.22    0.14
  -7  -4   0    3.35    0.11
  -7  -4   0    3.38    0.11
  -7  -4   0    3.35    0.10
   7   4   0    3.19    0.11
   7   4   0    3.36    0.11
   7   4   0    3.45    0.12
  -7  -4  -1    0.95    0.05
  -7  -4  -1    0.93    0.04
   7   4   1    0.94    0.06
   7   4   1    0.96    0.06
   7   4   1    0.94    0.06
   7   4   2    4.83    0.15
   7   4   2    4.99    0.16
   7   4   3   11.46    0.29
   7   4   3   11.56    0.28
   7   4   4    0.08    0.04
   7   4   4    0.05    0.04
  -7  -4  -5    5.39    0.19
   7   4   5    5.40    0.17
   7   4   5    5.34    0.18
  -7  -4  -6    3.02    0.14
   7   4   6    2.97    0.12
  -8  -4   4    0.15    0.05
  -8  -4   4    0.13    0.05
  -8  -4   4    0.17    0.04
  -8  -4   3    0.58    0.05
  -8  -4   3    0.66    0.06
  -8  -4   3    0.67    0.06
  -8  -4   3    0.57    0.06
  -8  -4   3    0.53    0.06
  -8  -4   2    0.68    0.06
  -8  -4   2    0.73    0.07
  -8  -4   2    0.79    0.06
  -8  -4   2    0.58    0.06
  -8  -4   2    0.65    0.06
  -8  -4   1    0.32    0.05
  -8  -4   1    0.29    0.04
  -8  -4   1    0.21    0.04
  -8  -4   1    0.20    0.04
   8   4  -1    0.28    0.04
  -8  -4   0    0.23    0.04
   8   4   0    0.24    0.04
   8   4   0    0.21    0.05
   8   4   1    2.92    0.11
   8   4   1    2.92    0.12
   8   4   2    0.05    0.03
   8   4   2    0.04    0.04
   8   4   3    0.12    0.04
   8   4   3    0.14    0.05
  -8  -4  -4    0.36    0.06
   8   4   4    0.39    0.05
   8   4   4    0.37    0.06
  -8  -4  -5    0.92    0.09
   8   4   5    0.89    0.08
  -9  -4   5    0.06    0.05
  -9  -4   4    0.02    0.04
  -9  -4   4   -0.06    0.04
  -9  -4   3    0.60    0.07
  -9  -4   3    0.49    0.06
  -9  -4   3    0.59    0.06
  -9  -4   3    0.56    0.07
  -9  -4   2    0.02    0.03
  -9  -4   2    0.05    0.03
  -9  -4   2   -0.01    0.03
  -9  -4   2   -0.04    0.03
  -9  -4   1    0.36    0.05
  -9  -4   1    0.38    0.05
   9   4   0    0.08    0.04
   9   4   0    0.02    0.04
   9   4   1    0.10    0.04
   9   4   1    0.08    0.04
   9   4   2    0.33    0.06
   9   4   2    0.28    0.05
   9   4   3    0.08    0.05
   9   4   3    0.00    0.04
  -9  -4  -4    0.05    0.05
   9   4   4   -0.03    0.04
 -10  -4   2    0.13    0.04
 -10  -4   1    0.02    0.04
 -10  -4   1    0.03    0.04
 -10  -4   1   -0.01    0.04
  10   4   0    0.12    0.04
  10   4   1    0.33    0.06
 -10  -4  -2    0.14    0.06
  10  -5   1    0.58    0.07
  10  -5   1    0.54    0.07
  10  -5   0   -0.03    0.04
  10  -5   0    0.02    0.04
  10  -5  -1    0.04    0.04
  10  -5  -2    0.06    0.04
 -10   5   2    0.09    0.05
   9  -5   4    0.12    0.05
   9  -5   4    0.23    0.05
   9  -5   3    0.86    0.08
   9  -5   3    0.81    0.08
   9  -5   2    0.05    0.05
   9  -5   2    0.09    0.05
   9  -5   2    0.04    0.04
   9  -5   1   -0.06    0.03
   9  -5   1   -0.07    0.03
   9  -5   1    0.02    0.04
   9  -5   0    0.06    0.04
   9  -5   0    0.05    0.04
  -9   5   0    0.15    0.05
  -9   5   0    0.14    0.04
   9  -5  -1    0.59    0.06
   9  -5  -1    0.53    0.06
  -9   5   1    0.53    0.06
  -9   5   1    0.63    0.07
   9  -5  -2    0.52    0.06
  -9   5   2    0.48    0.06
  -9   5   2    0.37    0.06
   9  -5  -3   -0.02    0.03
  -9   5   3    0.09    0.04
  -9   5   3    0.00    0.04
  -9   5   3   -0.03    0.04
  -9   5   4    0.01    0.05
  -9   5   4    0.06    0.04
   8  -5   5    0.28    0.06
   8  -5   5    0.23    0.05
   8  -5   4    0.14    0.05
   8  -5   4    0.14    0.04
   8  -5   4    0.22    0.05
   8  -5   3    0.12    0.04
   8  -5   3    0.15    0.05
   8  -5   3    0.09    0.04
   8  -5   2    0.61    0.07
   8  -5   2    0.66    0.07
   8  -5   2    0.70    0.06
   8  -5   1    1.73    0.08
   8  -5   1    1.59    0.09
   8  -5   1    1.78    0.09
  -8   5  -1    1.78    0.08
   8  -5   0    2.42    0.11
   8  -5   0    2.19    0.10
   8  -5   0    2.29    0.09
  -8   5   0    2.19    0.09
   8  -5  -1    0.05    0.03
   8  -5  -1    0.01    0.03
  -8   5   1    0.04    0.03
  -8   5   1    0.01    0.03
  -8   5   1   -0.01    0.03
   8  -5  -2    0.75    0.05
   8  -5  -2    0.74    0.06
  -8   5   2    0.77    0.07
  -8   5   2    0.76    0.07
  -8   5   2    0.80    0.07
   8  -5  -3    0.10    0.04
  -8   5   3    0.16    0.04
  -8   5   3    0.15    0.04
  -8   5   3    0.20    0.05
  -8   5   4    0.15    0.05
  -8   5   4    0.13    0.04
  -8   5   4    0.14    0.05
  -8   5   5    1.09    0.09
  -8   5   5    1.11    0.08
  -8   5   6    0.07    0.05
  -8   5   6    0.09    0.04
   7  -5   6    0.03    0.04
   7  -5   6    0.01    0.04
   7  -5   5    0.31    0.06
   7  -5   5    0.32    0.05
   7  -5   5    0.26    0.06
   7  -5   4    0.45    0.06
   7  -5   4    0.60    0.07
   7  -5   4    0.39    0.06
   7  -5   3    0.02    0.03
   7  -5   3    0.02    0.04
   7  -5   3    0.05    0.04
   7  -5   2    2.16    0.10
   7  -5   2    2.20    0.09
   7  -5   2    2.24    0.10
  -7   5  -2    2.12    0.08
   7  -5   1    2.90    0.11
   7  -5   1    3.13    0.12
   7  -5   1    2.96    0.10
  -7   5  -1    2.89    0.10
   7  -5   0    1.32    0.08
   7  -5   0    1.30    0.08
   7  -5   0    1.24    0.06
  -7   5   0    1.32    0.06
  -7   5   0    1.37    0.07
   7  -5  -1    0.18    0.04
   7  -5  -1    0.24    0.04
  -7   5   1    0.19    0.04
  -7   5   1    0.19    0.04
  -7   5   1    0.28    0.04
   7  -5  -2    0.31    0.04
   7  -5  -2    0.31    0.04
  -7   5   2    0.35    0.05
  -7   5   2    0.34    0.05
  -7   5   2    0.34    0.05
   7  -5  -3    2.07    0.09
  -7   5   3    2.10    0.09
  -7   5   3    1.89    0.09
  -7   5   3    1.96    0.10
  -7   5   4    0.02    0.04
  -7   5   4    0.08    0.04
  -7   5   4    0.10    0.05
  -7   5   5    0.09    0.04
  -7   5   5    0.05    0.04
  -7   5   5   -0.01    0.04
  -7   5   6    0.05    0.04
  -7   5   6    0.05    0.05
  -7   5   7    0.01    0.04
  -7   5   7    0.09    0.04
   6  -5   7    1.14    0.08
   6  -5   6    2.67    0.11
   6  -5   6    2.46    0.12
   6  -5   6    2.32    0.10
   6  -5   5    2.67    0.12
   6  -5   5    2.60    0.10
   6  -5   5    2.49    0.11
   6  -5   4    0.96    0.06
   6  -5   4    0.89    0.07
   6  -5   4    0.82    0.07
   6  -5   3    0.90    0.07
   6  -5   3    0.87    0.06
   6  -5   3    0.90    0.07
  -6   5  -3    0.92    0.05
   6  -5   2    6.25    0.18
   6  -5   2    6.62    0.17
   6  -5   2    6.82    0.19
  -6   5  -2    6.34    0.16
   6  -5   1    2.51    0.10
   6  -5   1    2.45    0.10
   6  -5   1    2.36    0.09
  -6   5  -1    2.51    0.08
  -6   5  -1    2.31    0.08
  -6   5  -1    2.38    0.08
   6  -5   0    0.37    0.04
   6  -5   0    0.29    0.04
   6  -5   0    0.31    0.04
  -6   5   0    0.34    0.04
  -6   5   0    0.33    0.04
   6  -5  -1    0.19    0.03
   6  -5  -1    0.13    0.03
  -6   5   1    0.18    0.04
  -6   5   1    0.16    0.03
  -6   5   1    0.17    0.03
   6  -5  -2    2.00    0.07
   6  -5  -2    1.81    0.08
  -6   5   2    1.74    0.08
  -6   5   2    1.90    0.08
  -6   5   2    1.79    0.08
   6  -5  -3    1.56    0.05
   6  -5  -3    1.68    0.07
  -6   5   3    1.63    0.08
  -6   5   3    1.52    0.07
  -6   5   3    1.64    0.08
   6  -5  -4    0.19    0.03
  -6   5   4    0.20    0.04
  -6   5   4    0.16    0.04
  -6   5   4    0.15    0.04
  -6   5   5    0.60    0.06
  -6   5   5    0.51    0.06
  -6   5   5    0.57    0.07
  -6   5   6    0.20    0.05
  -6   5   6    0.22    0.05
  -6   5   6    0.11    0.05
  -6   5   7    0.00    0.05
  -6   5   7    0.08    0.04
  -6   5   8    0.04    0.05
   5  -5   8    0.57    0.07
   5  -5   7    0.40    0.06
   5  -5   7    0.38    0.06
   5  -5   6    0.99    0.07
   5  -5   6    1.03    0.07
   5  -5   6    1.04    0.07
   5  -5   5    0.59    0.06
   5  -5   5    0.59    0.06
   5  -5   5    0.50    0.05
   5  -5   4    0.34    0.05
   5  -5   4    0.29    0.04
   5  -5   4    0.18    0.04
  -5   5  -4    0.31    0.03
   5  -5   3    0.45    0.05
   5  -5   3    0.38    0.04
   5  -5   3    0.40    0.05
  -5   5  -3    0.41    0.04
   5  -5   2    0.09    0.03
   5  -5   2    0.04    0.03
   5  -5   2    0.06    0.03
  -5   5  -2    0.08    0.02
  -5   5  -2    0.10    0.01
  -5   5  -2    0.07    0.01
  -5   5  -2    0.08    0.02
   5  -5   1    0.21    0.03
   5  -5   1    0.18    0.03
   5  -5   1    0.27    0.04
  -5   5  -1    0.18    0.02
  -5   5  -1    0.19    0.02
  -5   5  -1    0.19    0.03
  -5   5  -1    0.18    0.02
   5  -5   0    0.03    0.02
   5  -5   0    0.01    0.02
   5  -5   0    0.03    0.02
  -5   5   0    0.05    0.02
  -5   5   0   -0.01    0.02
   5  -5  -1    0.65    0.04
   5  -5  -1    0.62    0.04
  -5   5   1    0.65    0.05
  -5   5   1    0.73    0.05
  -5   5   1    0.63    0.04
   5  -5  -2    0.03    0.02
   5  -5  -2    0.04    0.02
  -5   5   2    0.06    0.02
  -5   5   2    0.02    0.03
  -5   5   2   -0.05    0.02
   5  -5  -3    0.02    0.02
   5  -5  -3    0.02    0.02
  -5   5   3    0.02    0.03
  -5   5   3    0.03    0.03
  -5   5   3    0.00    0.02
   5  -5  -4    4.35    0.11
  -5   5   4    4.31    0.14
  -5   5   4    4.24    0.14
  -5   5   4    4.36    0.13
  -5   5   5    4.14    0.15
  -5   5   5    4.46    0.14
  -5   5   5    4.17    0.15
  -5   5   6    0.06    0.04
  -5   5   6   -0.03    0.04
  -5   5   6    0.07    0.04
  -5   5   7    0.34    0.06
  -5   5   7    0.45    0.06
  -5   5   7    0.46    0.07
  -5   5   8    0.06    0.05
  -5   5   8    0.04    0.05
   4  -5   8    0.30    0.05
   4  -5   8    0.32    0.06
   4  -5   7    0.58    0.06
   4  -5   7    0.54    0.06
   4  -5   6    0.05    0.03
   4  -5   6    0.02    0.03
   4  -5   6   -0.01    0.03
   4  -5   5    0.30    0.04
   4  -5   5    0.35    0.04
   4  -5   5    0.42    0.05
  -4   5  -5    0.41    0.04
   4  -5   4    0.49    0.05
   4  -5   4    0.51    0.05
   4  -5   4    0.46    0.05
  -4   5  -4    0.55    0.04
   4  -5   3    4.34    0.12
   4  -5   3    4.50    0.13
   4  -5   3    4.45    0.13
  -4   5  -3    4.50    0.11
   4  -5   2    0.74    0.05
   4  -5   2    0.89    0.05
   4  -5   2    0.84    0.05
   4  -5   2    0.77    0.03
  -4   5  -2    0.79    0.02
  -4   5  -2    0.86    0.03
  -4   5  -2    0.88    0.04
   4  -5   1    2.10    0.08
   4  -5   1    2.30    0.08
   4  -5   1    2.03    0.07
   4  -5   1    2.20    0.06
  -4   5  -1    2.09    0.06
  -4   5  -1    2.16    0.06
  -4   5  -1    2.18    0.07
   4  -5   0    0.13    0.03
   4  -5   0    0.05    0.02
   4  -5   0    0.07    0.02
   4  -5   0    0.09    0.02
  -4   5   0    0.08    0.02
  -4   5   0    0.08    0.02
  -4   5   0    0.13    0.02
   4  -5  -1    5.57    0.14
   4  -5  -1    5.75    0.14
   4  -5  -1    5.51    0.12
  -4   5   1    5.58    0.14
  -4   5   1    5.42    0.14
  -4   5   1    5.32    0.14
   4  -5  -2    1.94    0.05
   4  -5  -2    1.94    0.06
  -4   5   2    2.01    0.07
  -4   5   2    1.78    0.07
  -4   5   2    1.95    0.07
   4  -5  -3    1.15    0.05
  -4   5   3    1.27    0.04
  -4   5   3    1.18    0.06
  -4   5   3    1.30    0.07
  -4   5   3    1.30    0.06
   4  -5  -4    1.67    0.06
  -4   5   4    1.59    0.08
  -4   5   4    1.62    0.07
  -4   5   4    1.63    0.08
   4  -5  -5    5.29    0.12
   4  -5  -5    4.63    0.15
  -4   5   5    5.45    0.15
  -4   5   5    4.72    0.16
   4  -5  -6    0.14    0.04
  -4   5   6    0.13    0.04
  -4   5   6    0.05    0.04
   4  -5  -7    4.72    0.16
  -4   5   7    4.43    0.15
  -4   5   7    4.43    0.17
  -4   5   8    3.84    0.14
  -4   5   9    0.21    0.06
   3  -5   8    1.85    0.10
   3  -5   8    1.90    0.09
   3  -5   7    0.03    0.04
   3  -5   7    0.03    0.03
   3  -5   6    0.13    0.04
   3  -5   6    0.10    0.03
   3  -5   6    0.10    0.03
  -3   5  -6    0.12    0.03
   3  -5   5   13.31    0.30
   3  -5   5   13.56    0.26
   3  -5   5   13.06    0.29
   3  -5   5   13.49    0.28
   3  -5   5   13.32    0.31
  -3   5  -5   13.66    0.30
   3  -5   4    0.54    0.02
   3  -5   4    0.59    0.05
   3  -5   4    0.48    0.04
   3  -5   4    0.50    0.04
   3  -5   4    0.48    0.02
  -3   5  -4    0.60    0.04
   3  -5   3    2.60    0.06
   3  -5   3    2.61    0.08
   3  -5   3    2.71    0.09
   3  -5   3    2.54    0.08
  -3   5  -3    2.55    0.06
  -3   5  -3    2.63    0.08
   3  -5   2    2.60    0.06
   3  -5   2    2.59    0.06
   3  -5   2    2.49    0.08
   3  -5   2    2.52    0.08
   3  -5   2    2.64    0.08
  -3   5  -2    2.64    0.05
  -3   5  -2    2.55    0.07
  -3   5  -2    2.55    0.06
   3  -5   1   16.95    0.36
   3  -5   1   17.36    0.33
   3  -5   1   17.02    0.36
   3  -5   1   16.56    0.34
   3  -5   1   17.31    0.35
  -3   5  -1   16.54    0.35
  -3   5  -1   17.04    0.35
  -3   5  -1   17.27    0.33
   3  -5   0    6.98    0.16
   3  -5   0    7.05    0.17
   3  -5   0    6.90    0.15
   3  -5   0    7.31    0.16
  -3   5   0    7.14    0.16
  -3   5   0    7.14    0.16
  -3   5   0    7.16    0.15
   3  -5  -1    0.54    0.03
   3  -5  -1    0.60    0.04
   3  -5  -1    0.54    0.03
  -3   5   1    0.56    0.03
  -3   5   1    0.54    0.03
  -3   5   1    0.59    0.03
  -3   5   1    0.53    0.04
   3  -5  -2   14.01    0.27
   3  -5  -2   13.94    0.29
  -3   5   2   13.70    0.31
  -3   5   2   13.87    0.30
  -3   5   2   14.32    0.27
  -3   5   2   14.27    0.31
   3  -5  -3    0.59    0.03
  -3   5   3    0.50    0.04
  -3   5   3    0.59    0.04
   3  -5  -4    4.77    0.13
   3  -5  -4    4.82    0.11
  -3   5   4    4.90    0.14
  -3   5   4    4.73    0.13
   3  -5  -5   14.25    0.34
   3  -5  -5   14.95    0.30
  -3   5   5   14.75    0.33
  -3   5   5   14.91    0.35
   3  -5  -6    7.09    0.19
  -3   5   6    6.85    0.19
  -3   5   6    7.43    0.21
   3  -5  -7    0.79    0.07
  -3   5   7    0.67    0.07
  -3   5   7    0.73    0.07
   3  -5  -8    0.03    0.04
  -3   5   8   -0.04    0.04
  -3   5   8    0.11    0.05
  -3   5   9    2.25    0.11
   2  -5   9    1.19    0.09
   2  -5   8    0.38    0.05
   2  -5   8    0.40    0.06
   2  -5   7    2.86    0.11
   2  -5   7    2.75    0.10
  -2   5  -7    2.80    0.10
   2  -5   6    0.15    0.04
   2  -5   6    0.08    0.03
   2  -5   6    0.08    0.02
   2  -5   6    0.14    0.03
   2  -5   6    0.09    0.03
  -2   5  -6    0.06    0.03
   2  -5   5    0.01    0.02
   2  -5   5    0.00    0.02
   2  -5   5    0.00    0.02
   2  -5   5    0.02    0.02
   2  -5   5   -0.01    0.02
   2  -5   5    0.00    0.02
  -2   5  -5   -0.01    0.02
   2  -5   4    7.34    0.18
   2  -5   4    7.86    0.18
   2  -5   4    7.88    0.16
   2  -5   4    8.15    0.17
   2  -5   4    7.98    0.19
  -2   5  -4    7.70    0.18
  -2   5  -4    7.62    0.17
   2  -5   3   15.66    0.30
   2  -5   3   15.48    0.31
   2  -5   3   15.65    0.32
   2  -5   3   15.45    0.33
   2  -5   3   15.12    0.33
  -2   5  -3   14.78    0.32
  -2   5  -3   15.64    0.32
   2  -5   2   -0.01    0.02
   2  -5   2    0.01    0.02
   2  -5   2    0.01    0.01
   2  -5   2    0.01    0.02
   2  -5   2   -0.01    0.01
  -2   5  -2    0.01    0.01
  -2   5  -2   -0.01    0.02
  -2   5  -2    0.00    0.02
  -2   5  -2    0.00    0.01
   2  -5   1    2.66    0.07
   2  -5   1    2.77    0.08
   2  -5   1    2.68    0.07
   2  -5   1    2.73    0.07
   2  -5   1    2.62    0.07
   2  -5   1    2.67    0.06
  -2   5  -1    2.73    0.06
  -2   5  -1    2.67    0.07
  -2   5  -1    2.74    0.07
  -2   5  -1    2.80    0.07
   2  -5   0    4.76    0.11
   2  -5   0    4.75    0.11
   2  -5   0    4.68    0.10
   2  -5   0    4.73    0.11
   2  -5   0    4.63    0.10
   2  -5   0    4.64    0.11
  -2   5   0    4.80    0.10
  -2   5   0    4.72    0.11
  -2   5   0    4.67    0.11
  -2   5   0    4.58    0.11
  -2   5   0    4.69    0.10
   2  -5  -1    3.07    0.08
   2  -5  -1    3.15    0.08
   2  -5  -1    3.08    0.07
   2  -5  -1    3.23    0.08
  -2   5   1    3.20    0.07
  -2   5   1    3.18    0.08
  -2   5   1    3.17    0.08
  -2   5   1    3.23    0.09
  -2   5   1    3.11    0.08
   2  -5  -2    0.06    0.02
   2  -5  -2    0.03    0.02
   2  -5  -2    0.06    0.01
  -2   5   2    0.05    0.02
  -2   5   2    0.03    0.01
  -2   5   2    0.05    0.02
  -2   5   2    0.06    0.02
   2  -5  -3   45.26    0.90
   2  -5  -3   45.85    0.91
  -2   5   3   46.67    0.90
  -2   5   3   44.50    0.94
   2  -5  -4   17.60    0.35
   2  -5  -4   17.32    0.37
  -2   5   4   17.25    0.37
  -2   5   4   17.19    0.39
   2  -5  -5    0.04    0.02
   2  -5  -5    0.07    0.02
  -2   5   5    0.04    0.03
  -2   5   5    0.04    0.03
   2  -5  -6    4.16    0.13
  -2   5   6    4.39    0.14
  -2   5   6    4.46    0.14
   2  -5  -7    0.62    0.06
  -2   5   7    0.65    0.06
  -2   5   7    0.61    0.06
   2  -5  -8    0.00    0.03
  -2   5   8   -0.02    0.04
  -2   5   8   -0.02    0.04
   2  -5  -9    0.29    0.05
  -2   5   9    0.24    0.06
  -2   5   9    0.29    0.06
   1  -5   9    7.03    0.21
   1  -5   8    2.74    0.12
  -1   5  -8    3.01    0.11
   1  -5   7    1.14    0.07
   1  -5   7    1.10    0.06
   1  -5   7    1.20    0.06
   1  -5   7    1.16    0.06
  -1   5  -7    1.17    0.06
   1  -5   6    5.86    0.17
   1  -5   6    6.31    0.16
   1  -5   6    6.15    0.15
   1  -5   6    6.32    0.15
  -1   5  -6    6.25    0.16
   1  -5   5    5.92    0.15
   1  -5   5    5.77    0.15
   1  -5   5    5.89    0.14
   1  -5   5    5.69    0.13
   1  -5   5    5.65    0.14
   1  -5   5    5.53    0.14
  -1   5  -5    5.70    0.15
   1  -5   4    4.56    0.11
   1  -5   4    4.50    0.10
   1  -5   4    4.57    0.11
   1  -5   4    4.36    0.12
   1  -5   4    4.53    0.11
  -1   5  -4    4.40    0.12
  -1   5  -4    4.37    0.11
   1  -5   3    0.85    0.04
   1  -5   3    0.87    0.04
   1  -5   3    0.91    0.03
   1  -5   3    0.86    0.04
   1  -5   3    0.89    0.04
  -1   5  -3    0.89    0.04
  -1   5  -3    0.91    0.04
  -1   5  -3    0.91    0.04
   1  -5   2    6.83    0.14
   1  -5   2    6.90    0.15
   1  -5   2    6.74    0.15
   1  -5   2    6.92    0.15
   1  -5   2    6.96    0.15
   1  -5   2    6.81    0.15
  -1   5  -2    6.89    0.15
  -1   5  -2    6.91    0.15
  -1   5  -2    6.90    0.15
   1  -5   1    0.94    0.03
   1  -5   1    0.90    0.04
   1  -5   1    0.94    0.03
   1  -5   1    0.92    0.03
   1  -5   1    0.98    0.04
   1  -5   1    0.98    0.03
  -1   5  -1    1.04    0.04
  -1   5  -1    0.93    0.03
  -1   5  -1    0.91    0.03
  -1   5  -1    0.92    0.03
  -1   5  -1    0.95    0.04
  -1   5  -1    0.96    0.03
   1  -5   0    8.81    0.19
   1  -5   0    8.81    0.18
   1  -5   0    9.04    0.19
   1  -5   0    9.09    0.19
   1  -5   0    9.09    0.18
  -1   5   0    9.27    0.18
  -1   5   0    9.11    0.19
  -1   5   0    9.09    0.19
  -1   5   0    8.96    0.18
  -1   5   0    8.80    0.19
  -1   5   0    8.91    0.19
   1  -5  -1   52.63    0.99
   1  -5  -1   55.06    1.08
   1  -5  -1   54.53    1.01
   1  -5  -1   54.24    1.04
   1  -5  -1   55.01    1.05
   1  -5  -1   53.09    1.05
   1  -5  -1   52.72    1.01
  -1   5   1   52.73    1.08
  -1   5   1   52.72    1.05
  -1   5   1   53.50    0.99
  -1   5   1   54.30    1.05
  -1   5   1   54.06    0.99
  -1   5   1   52.61    1.01
   1  -5  -2   40.48    0.76
   1  -5  -2   40.66    0.76
   1  -5  -2   40.96    0.79
   1  -5  -2   42.21    0.81
   1  -5  -2   41.18    0.84
   1  -5  -2   40.96    0.82
  -1   5   2   41.81    0.81
  -1   5   2   42.71    0.82
  -1   5   2   40.91    0.82
  -1   5   2   41.51    0.79
  -1   5   2   42.01    0.84
   1  -5  -3    3.86    0.08
   1  -5  -3    3.92    0.08
   1  -5  -3    3.92    0.09
   1  -5  -3    3.83    0.10
   1  -5  -3    4.04    0.11
  -1   5   3    3.87    0.11
   1  -5  -4   21.48    0.45
   1  -5  -4   21.55    0.40
   1  -5  -4   21.32    0.44
  -1   5   4   21.64    0.45
  -1   5   4   21.64    0.40
  -1   5   4   22.06    0.47
   1  -5  -5    0.31    0.02
   1  -5  -5    0.24    0.02
   1  -5  -5    0.34    0.04
  -1   5   5    0.24    0.04
  -1   5   5    0.29    0.02
  -1   5   5    0.26    0.04
   1  -5  -6    0.41    0.04
   1  -5  -6    0.46    0.03
  -1   5   6    0.47    0.05
  -1   5   6    0.34    0.04
   1  -5  -7    0.12    0.03
  -1   5   7    0.14    0.04
  -1   5   7    0.16    0.04
   1  -5  -8    0.04    0.03
  -1   5   8    0.08    0.04
  -1   5   8    0.00    0.04
  -1   5   9    1.70    0.10
   0  -5   9    0.02    0.04
   0   5  -9    0.02    0.04
   0  -5   8    5.14    0.16
   0  -5   8    5.32    0.16
   0  -5   8    5.17    0.15
   0   5  -8    5.40    0.16
   0  -5   7   10.46    0.23
   0  -5   7   10.45    0.26
   0  -5   7   10.06    0.26
   0   5  -7   10.42    0.26
   0  -5   6    0.01    0.03
   0  -5   6    0.02    0.02
   0  -5   6    0.04    0.02
   0   5  -6    0.03    0.02
   0  -5   5    2.94    0.08
   0  -5   5    2.84    0.09
   0  -5   5    2.76    0.09
   0   5  -5    3.01    0.09
   0  -5   4    5.21    0.12
   0  -5   4    5.19    0.13
   0  -5   4    5.35    0.11
   0  -5   4    4.95    0.13
   0   5  -4    5.18    0.11
   0   5  -4    5.06    0.13
   0   5  -4    5.19    0.13
   0  -5   3    5.31    0.11
   0  -5   3    4.89    0.12
   0  -5   3    5.07    0.12
   0  -5   3    4.91    0.11
   0  -5   3    4.80    0.11
   0   5  -3    4.86    0.12
   0   5  -3    4.99    0.12
   0   5  -3    4.99    0.11
   0   5  -3    5.00    0.12
   0  -5   2  112.56    2.23
   0  -5   2  117.81    2.15
   0  -5   2  115.67    2.16
   0  -5   2  119.21    2.17
   0  -5   2  114.43    2.26
   0  -5   2  114.64    2.31
   0   5  -2  108.24    2.28
   0   5  -2  112.24    2.15
   0   5  -2  117.19    2.25
   0   5  -2  117.82    2.22
   0   5  -2  114.91    2.30
   0  -5   1  211.75    4.09
   0  -5   1  213.32    4.26
   0  -5   1  208.94    3.97
   0  -5   1  201.31    3.96
   0  -5   1  213.51    4.19
   0  -5   1  210.34    4.17
   0   5  -1  211.83    4.17
   0   5  -1  211.02    4.20
   0   5  -1  219.12    4.09
   0   5  -1  217.86    3.97
   0   5  -1  219.58    4.27
   0   5  -1  211.45    3.98
   0  -5   0    0.00    0.01
   0  -5   0    0.01    0.01
   0  -5   0    0.01    0.01
   0  -5   0    0.00    0.01
   0  -5   0    0.00    0.01
   0  -5   0    0.01    0.01
   0   5   0    0.00    0.01
   0   5   0    0.02    0.01
   0   5   0    0.00    0.01
   0   5   0    0.01    0.01
   0   5   0    0.00    0.01
   0   5   0    0.00    0.01
   0  -5  -1  209.97    4.21
   0  -5  -1  212.67    4.28
   0  -5  -1  211.03    4.14
   0  -5  -1  212.36    4.02
   0  -5  -1  221.21    4.19
   0  -5  -1  212.88    3.98
   0   5   1  208.23    4.15
   0   5   1  218.51    4.21
   0   5   1  214.98    4.30
   0   5   1  214.09    3.97
   0   5   1  213.10    4.01
   0   5   1  216.43    4.20
   0  -5  -2  112.46    2.48
   0  -5  -2  116.71    2.30
   0  -5  -2  115.99    2.13
   0  -5  -2  113.51    2.17
   0   5   2  113.27    2.27
   0   5   2  118.83    2.32
   0   5   2  116.08    2.15
   0   5   2  110.38    2.23
   0   5   2  118.33    2.26
   0   5   2  110.68    2.13
   0  -5  -3    5.22    0.12
   0  -5  -3    5.01    0.12
   0  -5  -3    4.81    0.12
   0  -5  -3    5.07    0.12
   0  -5  -3    5.00    0.10
   0   5   3    4.83    0.12
   0   5   3    4.95    0.10
   0   5   3    5.06    0.12
   0   5   3    5.04    0.12
   0   5   3    4.93    0.12
   0  -5  -4    5.34    0.13
   0  -5  -4    5.04    0.13
   0  -5  -4    5.16    0.11
   0  -5  -4    5.17    0.12
   0   5   4    5.07    0.11
   0   5   4    5.25    0.14
   0   5   4    5.36    0.13
   0  -5  -5    2.94    0.08
   0  -5  -5    3.05    0.09
   0   5   5    2.83    0.10
   0   5   5    3.09    0.08
   0   5   5    2.98    0.10
   0  -5  -6    0.04    0.02
   0  -5  -6    0.02    0.02
   0   5   6    0.02    0.02
   0   5   6    0.06    0.03
   0   5   6    0.03    0.03
   0  -5  -7    9.26    0.24
   0   5   7   10.09    0.26
   0   5   7   10.33    0.25
   0  -5  -8    5.23    0.15
   0   5   8    5.32    0.16
   0   5   8    5.29    0.17
   0   5   9    0.01    0.04
  -1  -5   9    1.61    0.09
  -1  -5   9    1.60    0.08
   1   5  -9    1.54    0.09
  -1  -5   8    0.01    0.03
  -1  -5   8    0.04    0.04
   1   5  -8    0.04    0.04
  -1  -5   7    0.18    0.04
  -1  -5   7    0.15    0.04
  -1  -5   7    0.18    0.03
   1   5  -7    0.13    0.04
  -1  -5   6    0.43    0.04
  -1  -5   6    0.47    0.03
  -1  -5   6    0.52    0.05
   1   5  -6    0.41    0.04
  -1  -5   5    0.37    0.03
  -1  -5   5    0.26    0.03
  -1  -5   5    0.25    0.04
   1   5  -5    0.29    0.04
  -1  -5   4   22.10    0.43
  -1  -5   4   21.67    0.44
   1   5  -4   21.05    0.47
   1   5  -4   22.61    0.46
  -1  -5   3    3.75    0.09
  -1  -5   3    3.96    0.09
  -1  -5   3    3.82    0.08
  -1  -5   3    3.99    0.10
  -1  -5   3    3.78    0.09
   1   5  -3    4.21    0.11
   1   5  -3    3.79    0.09
  -1  -5   2   40.78    0.78
  -1  -5   2   41.50    0.84
  -1  -5   2   40.75    0.80
  -1  -5   2   41.88    0.79
  -1  -5   2   42.47    0.81
  -1  -5   2   40.47    0.78
   1   5  -2   41.59    0.78
   1   5  -2   42.25    0.81
   1   5  -2   41.62    0.84
   1   5  -2   40.94    0.80
   1   5  -2   41.61    0.82
  -1  -5   1   52.15    1.04
  -1  -5   1   55.15    1.05
  -1  -5   1   52.95    1.00
  -1  -5   1   52.81    1.03
  -1  -5   1   53.50    1.00
  -1  -5   1   53.68    1.05
  -1  -5   1   53.06    1.00
   1   5  -1   53.66    1.00
   1   5  -1   54.47    1.05
   1   5  -1   54.91    1.08
   1   5  -1   53.51    1.05
  -1  -5   0    8.76    0.18
  -1  -5   0    8.84    0.18
  -1  -5   0    9.09    0.19
  -1  -5   0    8.75    0.19
  -1  -5   0    8.62    0.18
   1   5   0    8.98    0.19
   1   5   0    8.94    0.18
   1   5   0    8.86    0.19
   1   5   0    8.81    0.18
  -1  -5  -1    0.87    0.03
  -1  -5  -1    0.90    0.04
  -1  -5  -1    0.89    0.03
  -1  -5  -1    0.85    0.03
  -1  -5  -1    0.96    0.03
  -1  -5  -1    0.91    0.02
   1   5   1    0.90    0.03
   1   5   1    0.92    0.03
   1   5   1    0.92    0.02
   1   5   1    0.86    0.03
   1   5   1    1.01    0.03
  -1  -5  -2    6.85    0.14
  -1  -5  -2    7.11    0.15
  -1  -5  -2    6.85    0.14
  -1  -5  -2    6.80    0.15
  -1  -5  -2    6.94    0.15
   1   5   2    6.92    0.14
   1   5   2    6.64    0.15
   1   5   2    6.75    0.14
   1   5   2    6.83    0.14
   1   5   2    6.99    0.15
   1   5   2    6.64    0.14
  -1  -5  -3    0.91    0.04
  -1  -5  -3    0.87    0.04
  -1  -5  -3    0.85    0.04
  -1  -5  -3    0.83    0.03
   1   5   3    0.92    0.05
   1   5   3    0.89    0.03
   1   5   3    0.89    0.03
   1   5   3    0.83    0.03
   1   5   3    0.88    0.04
  -1  -5  -4    4.29    0.11
  -1  -5  -4    4.51    0.11
  -1  -5  -4    4.14    0.10
   1   5   4    4.34    0.11
   1   5   4    4.33    0.10
   1   5   4    4.48    0.12
  -1  -5  -5    5.68    0.14
  -1  -5  -5    6.01    0.15
   1   5   5    5.76    0.13
   1   5   5    5.96    0.15
   1   5   5    5.69    0.16
  -1  -5  -6    6.44    0.16
  -1  -5  -6    6.36    0.16
   1   5   6    6.05    0.17
   1   5   6    6.13    0.16
   1   5   6    6.19    0.15
  -1  -5  -7    1.13    0.06
   1   5   7    1.20    0.08
   1   5   7    1.22    0.06
   1   5   7    1.15    0.06
   1   5   8    2.65    0.12
   1   5   9    7.66    0.23
  -2  -5   9    0.25    0.06
  -2  -5   9    0.23    0.05
   2   5  -9    0.26    0.05
  -2  -5   8    0.00    0.04
  -2  -5   8    0.00    0.03
   2   5  -8   -0.01    0.04
  -2  -5   7    0.67    0.06
  -2  -5   7    0.59    0.06
   2   5  -7    0.66    0.06
  -2  -5   6    4.61    0.15
  -2  -5   6    4.48    0.13
  -2  -5   6    4.75    0.11
   2   5  -6    4.66    0.14
  -2  -5   5    0.07    0.03
  -2  -5   5    0.06    0.02
  -2  -5   5    0.07    0.02
   2   5  -5    0.07    0.03
  -2  -5   4   17.17    0.35
  -2  -5   4   17.82    0.36
  -2  -5   4   17.52    0.34
   2   5  -4   17.41    0.38
   2   5  -4   17.85    0.39
  -2  -5   3   45.01    0.88
  -2  -5   3   45.03    0.88
  -2  -5   3   44.79    0.85
  -2  -5   3   45.20    0.88
  -2  -5   3   44.62    0.85
   2   5  -3   45.04    0.91
   2   5  -3   46.69    0.88
   2   5  -3   45.36    0.93
  -2  -5   2    0.05    0.02
  -2  -5   2    0.04    0.01
  -2  -5   2    0.09    0.01
  -2  -5   2    0.05    0.02
  -2  -5   2    0.07    0.02
  -2  -5   2    0.07    0.01
   2   5  -2    0.03    0.02
   2   5  -2    0.05    0.02
   2   5  -2    0.07    0.02
   2   5  -2    0.07    0.01
  -2  -5   1    3.19    0.07
  -2  -5   1    3.26    0.08
  -2  -5   1    3.14    0.08
  -2  -5   1    3.15    0.08
  -2  -5   1    3.23    0.08
  -2  -5   1    3.18    0.08
  -2  -5   1    3.09    0.08
   2   5  -1    3.11    0.08
   2   5  -1    3.18    0.08
  -2  -5   0    4.79    0.10
  -2  -5   0    4.74    0.10
  -2  -5   0    4.78    0.10
  -2  -5   0    4.65    0.11
  -2  -5   0    4.58    0.11
   2   5   0    4.68    0.10
   2   5   0    4.70    0.10
   2   5   0    4.72    0.10
   2   5   0    4.63    0.11
  -2  -5  -1    2.60    0.06
  -2  -5  -1    2.62    0.07
  -2  -5  -1    2.69    0.06
  -2  -5  -1    2.72    0.07
  -2  -5  -1    2.72    0.08
   2   5   1    2.80    0.07
   2   5   1    2.70    0.06
   2   5   1    2.75    0.06
   2   5   1    2.67    0.07
   2   5   1    2.56    0.07
  -2  -5  -2    0.00    0.02
  -2  -5  -2    0.00    0.01
  -2  -5  -2    0.02    0.01
   2   5   2    0.00    0.02
   2   5   2   -0.01    0.02
   2   5   2    0.01    0.01
   2   5   2    0.00    0.01
  -2  -5  -3   14.85    0.30
  -2  -5  -3   15.40    0.31
  -2  -5  -3   15.40    0.33
   2   5   3   14.82    0.31
   2   5   3   15.11    0.30
   2   5   3   15.04    0.29
   2   5   3   15.33    0.33
   2   5   3   15.05    0.31
  -2  -5  -4    7.82    0.19
  -2  -5  -4    8.03    0.18
  -2  -5  -4    7.80    0.17
   2   5   4    7.79    0.17
   2   5   4    7.64    0.19
   2   5   4    7.65    0.17
   2   5   4    8.09    0.17
   2   5   4    7.79    0.16
  -2  -5  -5    0.04    0.02
  -2  -5  -5    0.02    0.02
   2   5   5   -0.01    0.02
   2   5   5    0.00    0.02
   2   5   5    0.01    0.03
   2   5   5    0.03    0.02
  -2  -5  -6    0.05    0.03
  -2  -5  -6    0.12    0.02
   2   5   6    0.12    0.03
   2   5   6    0.06    0.03
   2   5   6    0.09    0.03
  -2  -5  -7    2.75    0.10
   2   5   7    2.61    0.11
   2   5   7    2.63    0.09
   2   5   8    0.29    0.06
   3   5  -9    2.07    0.11
  -3  -5   8    0.11    0.05
  -3  -5   8    0.05    0.04
   3   5  -8    0.06    0.04
  -3  -5   7    0.66    0.06
  -3  -5   7    0.60    0.07
   3   5  -7    0.75    0.07
  -3  -5   6    7.04    0.21
  -3  -5   6    7.25    0.18
   3   5  -6    7.65    0.20
  -3  -5   5   15.18    0.31
  -3  -5   5   15.17    0.36
  -3  -5   5   14.56    0.33
  -3  -5   5   15.66    0.31
   3   5  -5   15.78    0.35
  -3  -5   4    4.90    0.11
  -3  -5   4    4.80    0.11
  -3  -5   4    4.83    0.12
   3   5  -4    4.92    0.14
   3   5  -4    4.90    0.14
  -3  -5   3    0.71    0.03
  -3  -5   3    0.61    0.03
  -3  -5   3    0.50    0.03
  -3  -5   3    0.55    0.03
  -3  -5   3    0.67    0.03
   3   5  -3    0.61    0.04
   3   5  -3    0.52    0.04
   3   5  -3    0.66    0.03
  -3  -5   2   13.75    0.28
  -3  -5   2   14.07    0.29
  -3  -5   2   13.95    0.28
  -3  -5   2   14.08    0.29
  -3  -5   2   13.67    0.29
   3   5  -2   14.13    0.31
   3   5  -2   14.32    0.30
  -3  -5   1    0.56    0.03
  -3  -5   1    0.52    0.03
  -3  -5   1    0.55    0.03
  -3  -5   1    0.57    0.03
  -3  -5   1    0.54    0.03
   3   5  -1    0.55    0.03
   3   5  -1    0.51    0.03
   3   5  -1    0.53    0.03
  -3  -5   0    7.08    0.15
  -3  -5   0    7.07    0.16
  -3  -5   0    7.38    0.16
  -3  -5   0    7.49    0.16
   3   5   0    7.24    0.16
   3   5   0    7.19    0.16
   3   5   0    7.07    0.16
   3   5   0    7.23    0.16
  -3  -5  -1   17.39    0.35
  -3  -5  -1   16.98    0.34
  -3  -5  -1   16.81    0.34
  -3  -5  -1   16.48    0.33
   3   5   1   16.74    0.33
   3   5   1   17.09    0.35
   3   5   1   17.29    0.34
   3   5   1   16.96    0.35
  -3  -5  -2    2.52    0.06
  -3  -5  -2    2.53    0.06
   3   5   2    2.63    0.08
   3   5   2    2.71    0.06
   3   5   2    2.44    0.06
   3   5   2    2.71    0.08
  -3  -5  -3    2.60    0.06
  -3  -5  -3    2.53    0.09
  -3  -5  -3    2.59    0.06
   3   5   3    2.52    0.08
   3   5   3    2.54    0.06
   3   5   3    2.48    0.06
   3   5   3    2.56    0.09
  -3  -5  -4    0.54    0.03
  -3  -5  -4    0.49    0.04
   3   5   4    0.54    0.02
   3   5   4    0.57    0.03
   3   5   4    0.53    0.05
   3   5   4    0.54    0.04
  -3  -5  -5   13.23    0.31
  -3  -5  -5   13.00    0.27
   3   5   5   13.32    0.29
   3   5   5   13.09    0.31
   3   5   5   13.24    0.28
  -3  -5  -6    0.08    0.03
   3   5   6    0.13    0.04
   3   5   6    0.09    0.03
  -3  -5  -7   -0.01    0.03
   3   5   7   -0.04    0.03
   3   5   7    0.07    0.04
   3   5   8    1.84    0.10
   4   5  -9    0.19    0.05
   4   5  -8    4.22    0.16
  -4  -5   7    4.71    0.17
  -4  -5   7    4.61    0.14
   4   5  -7    4.85    0.16
  -4  -5   6    0.09    0.03
  -4  -5   6    0.05    0.04
   4   5  -6    0.17    0.04
  -4  -5   5    5.47    0.12
  -4  -5   5    5.41    0.13
  -4  -5   5    4.74    0.16
  -4  -5   5    5.12    0.14
   4   5  -5    5.19    0.16
  -4  -5   4    1.60    0.06
  -4  -5   4    1.68    0.05
  -4  -5   4    1.65    0.08
  -4  -5   4    1.60    0.06
  -4  -5   4    1.71    0.06
   4   5  -4    1.68    0.08
  -4  -5   3    1.14    0.05
  -4  -5   3    1.20    0.05
  -4  -5   3    1.17    0.05
  -4  -5   3    1.22    0.05
   4   5  -3    1.23    0.06
   4   5  -3    1.23    0.06
  -4  -5   2    1.88    0.06
  -4  -5   2    1.78    0.06
  -4  -5   2    1.85    0.06
   4   5  -2    1.87    0.07
   4   5  -2    1.94    0.07
  -4  -5   1    5.54    0.13
  -4  -5   1    5.37    0.13
  -4  -5   1    5.40    0.14
   4   5  -1    5.48    0.14
   4   5  -1    5.47    0.14
   4   5  -1    5.65    0.13
  -4  -5   0    0.10    0.02
  -4  -5   0    0.10    0.02
   4   5   0    0.10    0.02
   4   5   0    0.12    0.02
   4   5   0    0.10    0.02
   4   5   0    0.12    0.02
  -4  -5  -1    2.04    0.06
  -4  -5  -1    2.15    0.06
  -4  -5  -1    2.13    0.06
  -4  -5  -1    2.13    0.06
   4   5   1    2.06    0.07
   4   5   1    2.09    0.07
   4   5   1    2.17    0.06
  -4  -5  -2    0.81    0.03
  -4  -5  -2    0.79    0.02
  -4  -5  -2    0.83    0.03
  -4  -5  -2    0.80    0.03
   4   5   2    0.80    0.03
   4   5   2    0.81    0.04
   4   5   2    0.88    0.05
  -4  -5  -3    4.47    0.09
   4   5   3    4.54    0.13
   4   5   3    4.49    0.12
   4   5   3    4.58    0.10
  -4  -5  -4    0.56    0.05
   4   5   4    0.55    0.05
   4   5   4    0.56    0.05
  -4  -5  -5    0.33    0.05
   4   5   5    0.38    0.05
   4   5   5    0.34    0.04
  -4  -5  -6   -0.02    0.03
   4   5   6    0.01    0.03
   4   5   6    0.01    0.03
  -4  -5  -7    0.66    0.07
   4   5   7    0.54    0.07
   4   5   7    0.61    0.06
   4   5   8    0.31    0.05
   4   5   8    0.36    0.06
   5   5  -8    0.01    0.04
  -5  -5   7    0.37    0.06
   5   5  -7    0.36    0.06
  -5  -5   6    0.01    0.03
  -5  -5   6   -0.01    0.03
   5   5  -6   -0.01    0.03
  -5  -5   5    4.60    0.16
  -5  -5   5    4.77    0.12
  -5  -5   5    4.81    0.13
   5   5  -5    4.53    0.15
  -5  -5   4    4.52    0.11
  -5  -5   4    4.22    0.14
  -5  -5   4    4.35    0.11
  -5  -5   4    4.12    0.12
  -5  -5   4    4.30    0.11
   5   5  -4    4.41    0.14
  -5  -5   3    0.05    0.02
  -5  -5   3    0.00    0.03
  -5  -5   3   -0.01    0.02
  -5  -5   3    0.04    0.02
  -5  -5   3    0.01    0.02
   5   5  -3    0.01    0.02
  -5  -5   2    0.02    0.02
  -5  -5   2    0.10    0.02
   5   5  -2    0.05    0.03
  -5  -5   1    0.62    0.04
   5   5  -1    0.67    0.04
   5   5  -1    0.67    0.04
   5   5  -1    0.63    0.04
   5   5  -1    0.67    0.04
  -5  -5   0    0.04    0.02
  -5  -5   0    0.02    0.02
  -5  -5   0    0.01    0.02
   5   5   0    0.04    0.02
   5   5   0    0.00    0.02
   5   5   0    0.04    0.02
   5   5   0    0.05    0.02
  -5  -5  -1    0.21    0.02
  -5  -5  -1    0.23    0.02
  -5  -5  -1    0.18    0.02
   5   5   1    0.21    0.03
   5   5   1    0.19    0.03
   5   5   1    0.15    0.03
   5   5   1    0.27    0.04
  -5  -5  -2    0.09    0.02
  -5  -5  -2    0.07    0.01
  -5  -5  -2    0.05    0.01
  -5  -5  -2    0.07    0.01
   5   5   2    0.04    0.03
   5   5   2    0.09    0.03
  -5  -5  -3    0.42    0.02
   5   5   3    0.41    0.05
   5   5   3    0.33    0.04
  -5  -5  -4    0.26    0.05
   5   5   4    0.33    0.05
   5   5   4    0.34    0.04
  -5  -5  -5    0.53    0.06
   5   5   5    0.57    0.06
   5   5   5    0.47    0.05
  -5  -5  -6    1.03    0.07
   5   5   6    0.99    0.07
   5   5   6    1.07    0.08
  -5  -5  -7    0.40    0.06
   5   5   7    0.38    0.06
   5   5   7    0.33    0.05
  -5  -5  -8    0.54    0.07
   5   5   8    0.57    0.06
   6   5  -7    0.17    0.05
  -6  -5   6    0.13    0.05
   6   5  -6    0.16    0.04
  -6  -5   5    0.54    0.06
  -6  -5   5    0.47    0.05
   6   5  -5    0.47    0.06
  -6  -5   4    0.13    0.03
  -6  -5   4    0.12    0.03
  -6  -5   4    0.17    0.03
  -6  -5   4    0.10    0.04
   6   5  -4    0.20    0.04
  -6  -5   3    1.60    0.07
  -6  -5   3    1.63    0.07
  -6  -5   3    1.60    0.07
  -6  -5   3    1.56    0.08
  -6  -5   3    1.60    0.07
   6   5  -3    1.71    0.08
  -6  -5   2    1.80    0.07
  -6  -5   2    1.87    0.07
  -6  -5   2    1.77    0.08
  -6  -5   2    1.88    0.07
   6   5  -2    1.92    0.08
  -6  -5   1    0.14    0.03
  -6  -5   1    0.06    0.03
   6   5  -1    0.16    0.03
   6   5  -1    0.18    0.03
  -6  -5   0    0.29    0.03
  -6  -5   0    0.35    0.04
  -6  -5   0    0.41    0.04
   6   5   0    0.40    0.05
   6   5   0    0.27    0.04
   6   5   0    0.37    0.04
  -6  -5  -1    2.39    0.07
  -6  -5  -1    2.43    0.08
  -6  -5  -1    2.31    0.07
   6   5   1    2.36    0.09
   6   5   1    2.21    0.09
  -6  -5  -2    6.38    0.15
  -6  -5  -2    6.40    0.14
  -6  -5  -2    6.15    0.14
   6   5   2    6.32    0.18
   6   5   2    6.17    0.17
   6   5   3    0.77    0.06
   6   5   3    0.97    0.06
  -6  -5  -4    0.88    0.07
   6   5   4    0.81    0.07
   6   5   4    0.89    0.06
  -6  -5  -5    2.65    0.12
   6   5   5    2.54    0.10
   6   5   5    2.58    0.11
  -6  -5  -6    2.33    0.11
   6   5   6    2.22    0.11
   6   5   6    2.31    0.10
  -6  -5  -7    1.04    0.09
   6   5   7    1.09    0.08
   7   5  -7   -0.02    0.04
   7   5  -6   -0.02    0.03
  -7  -5   5    0.03    0.03
  -7  -5   5   -0.01    0.04
   7   5  -5    0.04    0.04
  -7  -5   4    0.04    0.03
  -7  -5   4    0.05    0.04
   7   5  -4    0.03    0.03
  -7  -5   3    2.05    0.08
  -7  -5   3    1.94    0.08
  -7  -5   3    1.95    0.08
  -7  -5   3    2.00    0.10
  -7  -5   3    1.91    0.09
  -7  -5   3    2.02    0.08
   7   5  -3    1.84    0.09
  -7  -5   2    0.30    0.04
  -7  -5   2    0.32    0.05
  -7  -5   2    0.27    0.04
  -7  -5   2    0.30    0.04
  -7  -5   1    0.14    0.04
  -7  -5   1    0.19    0.04
  -7  -5   1    0.24    0.04
   7   5  -1    0.20    0.04
  -7  -5   0    1.25    0.06
  -7  -5   0    1.25    0.06
  -7  -5   0    1.32    0.06
   7   5   0    1.21    0.07
   7   5   0    1.26    0.07
  -7  -5  -1    3.04    0.09
  -7  -5  -1    3.08    0.09
   7   5   1    2.92    0.11
   7   5   1    2.98    0.11
   7   5   2    2.19    0.09
   7   5   2    2.29    0.10
   7   5   3    0.00    0.03
   7   5   3    0.00    0.04
  -7  -5  -4    0.51    0.07
   7   5   4    0.45    0.06
   7   5   4    0.43    0.05
  -7  -5  -5    0.23    0.05
   7   5   5    0.22    0.05
   7   5   5    0.39    0.06
  -7  -5  -6    0.05    0.05
   7   5   6    0.06    0.04
   8   5  -6    0.02    0.04
  -8  -5   5    1.05    0.08
   8   5  -5    1.14    0.08
  -8  -5   4    0.13    0.04
  -8  -5   4    0.09    0.05
  -8  -5   4    0.07    0.04
  -8  -5   3    0.16    0.04
  -8  -5   3    0.12    0.04
  -8  -5   3    0.13    0.04
  -8  -5   3    0.10    0.04
  -8  -5   3    0.13    0.04
  -8  -5   3    0.12    0.04
  -8  -5   3    0.11    0.04
  -8  -5   2    0.79    0.06
  -8  -5   2    0.82    0.07
  -8  -5   2    0.84    0.06
  -8  -5   2    0.80    0.06
  -8  -5   2    0.78    0.06
  -8  -5   1    0.00    0.03
  -8  -5   1    0.04    0.03
  -8  -5   1    0.05    0.03
  -8  -5   1    0.04    0.03
  -8  -5   1    0.03    0.03
  -8  -5   0    2.37    0.09
   8   5   0    2.46    0.10
   8   5   0    2.37    0.10
   8   5   1    1.73    0.08
   8   5   1    1.89    0.09
   8   5   2    0.67    0.06
   8   5   2    0.65    0.07
   8   5   3    0.14    0.04
   8   5   3    0.09    0.04
  -8  -5  -4    0.17    0.05
   8   5   4    0.12    0.04
   8   5   4    0.16    0.05
  -8  -5  -5    0.22    0.06
   8   5   5    0.27    0.05
  -9  -5   5    0.05    0.05
  -9  -5   4   -0.03    0.04
  -9  -5   4    0.01    0.04
  -9  -5   3    0.03    0.04
  -9  -5   3    0.02    0.04
  -9  -5   3    0.00    0.03
  -9  -5   3    0.07    0.04
  -9  -5   2    0.48    0.06
  -9  -5   2    0.40    0.05
  -9  -5   2    0.50    0.06
  -9  -5   2    0.51    0.05
  -9  -5   2    0.52    0.05
  -9  -5   1    0.53    0.06
  -9  -5   1    0.58    0.06
   9   5   0   -0.03    0.03
   9   5   0    0.10    0.04
   9   5   1   -0.02    0.04
   9   5   1    0.06    0.04
   9   5   2    0.07    0.04
   9   5   2    0.10    0.04
  -9  -5  -3    0.79    0.08
   9   5   3    0.89    0.08
   9   5   3    1.04    0.09
  -9  -5  -4    0.21    0.06
 -10  -5   1    0.03    0.04
 -10  -5   1   -0.05    0.04
 -10  -5   1   -0.02    0.03
 -10  -5   0   -0.05    0.04
 -10  -5  -1    0.43    0.07
  10   5   1    0.61    0.07
  10  -6   1    1.80    0.10
  10  -6   1    1.77    0.11
  10  -6   0    0.67    0.07
  10  -6   0    0.55    0.07
  10  -6  -1    0.06    0.04
 -10   6   1   -0.01    0.04
  10  -6  -2   -0.02    0.04
 -10   6   2    0.02    0.04
   9  -6   4    0.08    0.05
   9  -6   3    2.34    0.12
   9  -6   3    2.57    0.11
   9  -6   2    0.03    0.03
   9  -6   2   -0.04    0.04
   9  -6   2   -0.01    0.04
   9  -6   1    0.14    0.05
   9  -6   1    0.21    0.05
   9  -6   1    0.24    0.05
   9  -6   0    0.37    0.06
   9  -6   0    0.38    0.05
  -9   6   0    0.36    0.06
  -9   6   0    0.49    0.06
   9  -6  -1    0.16    0.04
   9  -6  -1    0.20    0.05
  -9   6   1    0.11    0.04
  -9   6   1    0.14    0.04
   9  -6  -2    0.20    0.05
  -9   6   2    0.11    0.04
  -9   6   2    0.13    0.05
   9  -6  -3    0.59    0.06
  -9   6   3    0.55    0.07
  -9   6   3    0.63    0.07
  -9   6   3    0.64    0.07
  -9   6   4    0.02    0.04
  -9   6   4    0.11    0.05
   8  -6   5    1.99    0.11
   8  -6   5    1.91    0.10
   8  -6   4    0.06    0.04
   8  -6   4    0.07    0.04
   8  -6   4    0.12    0.05
   8  -6   3   -0.01    0.03
   8  -6   3    0.02    0.04
   8  -6   3    0.00    0.04
   8  -6   2    0.75    0.07
   8  -6   2    0.69    0.07
   8  -6   2    0.55    0.06
   8  -6   1    0.32    0.05
   8  -6   1    0.31    0.05
   8  -6   1    0.31    0.05
  -8   6  -1    0.32    0.04
   8  -6   0    1.54    0.08
   8  -6   0    1.47    0.09
  -8   6   0    1.47    0.08
   8  -6  -1    0.24    0.05
   8  -6  -1    0.27    0.04
  -8   6   1    0.17    0.05
  -8   6   1    0.21    0.04
  -8   6   1    0.24    0.05
   8  -6  -2    0.55    0.06
   8  -6  -2    0.67    0.05
  -8   6   2    0.70    0.06
  -8   6   2    0.65    0.06
  -8   6   2    0.69    0.07
   8  -6  -3    0.23    0.04
  -8   6   3    0.17    0.05
  -8   6   3    0.15    0.05
  -8   6   3    0.11    0.04
  -8   6   4    0.01    0.04
  -8   6   4    0.02    0.04
  -8   6   4    0.07    0.04
  -8   6   5    0.24    0.05
  -8   6   5    0.28    0.05
  -8   6   6    0.02    0.05
   7  -6   6    1.55    0.09
   7  -6   6    1.36    0.09
   7  -6   5    2.47    0.12
   7  -6   5    2.25    0.11
   7  -6   5    2.40    0.11
   7  -6   4    0.06    0.04
   7  -6   4    0.02    0.03
   7  -6   4    0.00    0.04
   7  -6   3    0.76    0.07
   7  -6   3    0.74    0.07
   7  -6   3    0.72    0.06
   7  -6   2    4.73    0.16
   7  -6   2    4.58    0.14
  -7   6  -2    4.95    0.14
   7  -6   1    0.06    0.03
   7  -6   1    0.06    0.04
   7  -6   1   -0.01    0.03
  -7   6  -1    0.04    0.03
   7  -6   0    2.23    0.08
   7  -6   0    1.96    0.09
   7  -6   0    2.22    0.10
  -7   6   0    2.16    0.08
  -7   6   0    2.34    0.09
   7  -6  -1    1.95    0.09
   7  -6  -1    2.12    0.08
  -7   6   1    1.94    0.09
  -7   6   1    2.14    0.09
  -7   6   1    2.14    0.09
   7  -6  -2    1.23    0.07
   7  -6  -2    1.20    0.06
  -7   6   2    1.26    0.08
  -7   6   2    1.21    0.07
   7  -6  -3    0.43    0.05
  -7   6   3    0.40    0.05
  -7   6   3    0.36    0.05
  -7   6   3    0.41    0.06
   7  -6  -4    0.06    0.03
  -7   6   4   -0.05    0.04
  -7   6   4    0.04    0.04
  -7   6   4    0.01    0.04
  -7   6   5    0.65    0.07
  -7   6   5    0.59    0.06
  -7   6   5    0.70    0.07
  -7   6   6    0.59    0.07
  -7   6   6    0.52    0.07
  -7   6   7    0.18    0.05
  -7   6   7    0.13    0.05
   6  -6   7    0.09    0.04
   6  -6   7    0.05    0.04
   6  -6   6    0.00    0.04
   6  -6   6   -0.03    0.03
   6  -6   6   -0.02    0.03
   6  -6   5    0.44    0.06
   6  -6   5    0.48    0.06
   6  -6   5    0.44    0.05
   6  -6   4    3.08    0.12
   6  -6   4    3.07    0.11
   6  -6   4    3.16    0.12
   6  -6   3    1.34    0.08
   6  -6   3    1.11    0.07
   6  -6   3    1.18    0.07
  -6   6  -3    1.31    0.06
   6  -6   2    2.89    0.11
   6  -6   2    2.79    0.10
   6  -6   2    2.68    0.11
  -6   6  -2    2.75    0.09
   6  -6   1    0.25    0.04
   6  -6   1    0.14    0.04
   6  -6   1    0.16    0.04
  -6   6  -1    0.16    0.03
  -6   6  -1    0.22    0.03
  -6   6  -1    0.16    0.03
   6  -6   0    8.22    0.21
   6  -6   0    8.44    0.20
   6  -6   0    8.29    0.21
  -6   6   0    8.05    0.21
  -6   6   0    8.34    0.20
   6  -6  -1    2.67    0.09
   6  -6  -1    2.64    0.08
  -6   6   1    2.48    0.09
  -6   6   1    2.61    0.09
  -6   6   1    2.61    0.10
   6  -6  -2    0.00    0.02
   6  -6  -2    0.00    0.02
  -6   6   2   -0.03    0.03
  -6   6   2    0.03    0.03
  -6   6   2    0.00    0.03
   6  -6  -3    4.11    0.10
   6  -6  -3    4.24    0.12
  -6   6   3    4.07    0.14
  -6   6   3    4.10    0.13
  -6   6   3    4.18    0.14
   6  -6  -4    0.05    0.03
  -6   6   4    0.09    0.04
  -6   6   4    0.08    0.04
  -6   6   4    0.05    0.04
  -6   6   5    0.12    0.04
  -6   6   5    0.18    0.05
  -6   6   5    0.10    0.04
  -6   6   6    0.12    0.05
  -6   6   6    0.16    0.05
  -6   6   6    0.24    0.05
  -6   6   7    0.03    0.04
  -6   6   7    0.11    0.05
   5  -6   8    0.30    0.05
   5  -6   7    0.12    0.04
   5  -6   7    0.12    0.04
   5  -6   7    0.09    0.05
   5  -6   6    1.81    0.09
   5  -6   6    2.08    0.09
   5  -6   6    1.99    0.10
   5  -6   5    2.79    0.11
   5  -6   5    2.84    0.11
   5  -6   5    2.96    0.11
  -5   6  -5    2.97    0.09
   5  -6   4    1.94    0.09
   5  -6   4    2.04    0.09
   5  -6   4    1.97    0.08
  -5   6  -4    2.17    0.07
   5  -6   3    1.24    0.06
   5  -6   3    1.32    0.07
  -5   6  -3    1.38    0.06
   5  -6   2    0.10    0.03
   5  -6   2    0.07    0.03
   5  -6   2    0.15    0.03
  -5   6  -2    0.13    0.02
  -5   6  -2    0.14    0.01
  -5   6  -2    0.17    0.03
  -5   6  -2    0.13    0.02
   5  -6   1    1.91    0.07
   5  -6   1    1.97    0.06
   5  -6   1    1.97    0.08
   5  -6   1    1.92    0.08
  -5   6  -1    1.92    0.07
  -5   6  -1    1.85    0.06
  -5   6  -1    1.84    0.05
   5  -6   0    0.03    0.02
   5  -6   0    0.06    0.02
   5  -6   0    0.04    0.02
   5  -6   0    0.04    0.02
  -5   6   0    0.08    0.02
  -5   6   0    0.02    0.02
   5  -6  -1    1.54    0.06
   5  -6  -1    1.39    0.05
  -5   6   1    1.37    0.06
  -5   6   1    1.34    0.06
  -5   6   1    1.31    0.06
   5  -6  -2   10.01    0.23
   5  -6  -2   10.05    0.21
  -5   6   2    9.58    0.24
  -5   6   2    9.55    0.23
  -5   6   2    9.48    0.24
   5  -6  -3    0.71    0.04
   5  -6  -3    0.69    0.03
  -5   6   3    0.69    0.05
  -5   6   3    0.63    0.06
  -5   6   3    0.64    0.06
   5  -6  -4    1.03    0.05
  -5   6   4    1.06    0.06
  -5   6   4    1.03    0.07
  -5   6   4    0.99    0.07
  -5   6   5    0.08    0.03
  -5   6   5    0.07    0.04
  -5   6   5    0.03    0.04
  -5   6   6    0.12    0.04
  -5   6   6    0.14    0.04
  -5   6   6    0.15    0.05
  -5   6   7    2.69    0.13
  -5   6   7    2.64    0.12
  -5   6   7    2.80    0.11
  -5   6   8    0.77    0.08
  -5   6   8    0.60    0.08
   4  -6   8   -0.04    0.03
   4  -6   8   -0.02    0.04
   4  -6   7    3.22    0.13
   4  -6   7    3.49    0.12
   4  -6   7    3.45    0.12
   4  -6   6    6.94    0.19
   4  -6   6    6.83    0.19
   4  -6   6    6.85    0.20
  -4   6  -6    6.86    0.17
   4  -6   5    3.42    0.11
   4  -6   5    3.56    0.12
   4  -6   5    3.29    0.11
  -4   6  -5    3.49    0.10
   4  -6   4    2.18    0.08
   4  -6   4    2.25    0.08
   4  -6   4    2.22    0.09
  -4   6  -4    2.20    0.07
   4  -6   3    4.61    0.13
   4  -6   3    4.60    0.13
   4  -6   3    4.35    0.13
  -4   6  -3    4.57    0.12
   4  -6   2    0.02    0.02
   4  -6   2    0.00    0.02
   4  -6   2    0.02    0.01
   4  -6   2    0.01    0.02
  -4   6  -2    0.02    0.01
  -4   6  -2    0.02    0.01
  -4   6  -2    0.04    0.02
   4  -6   1    9.26    0.20
   4  -6   1    9.17    0.22
   4  -6   1    9.55    0.20
   4  -6   1    9.33    0.22
  -4   6  -1    9.16    0.19
  -4   6  -1    8.82    0.21
  -4   6  -1    9.16    0.20
   4  -6   0    4.30    0.12
   4  -6   0    4.52    0.12
   4  -6   0    4.38    0.11
   4  -6   0    4.52    0.12
  -4   6   0    4.53    0.11
  -4   6   0    4.22    0.11
  -4   6   0    4.30    0.12
   4  -6  -1   10.14    0.21
   4  -6  -1   10.20    0.23
  -4   6   1    9.91    0.23
  -4   6   1    9.94    0.23
  -4   6   1   10.20    0.24
   4  -6  -2    0.07    0.02
   4  -6  -2    0.07    0.02
  -4   6   2    0.06    0.02
  -4   6   2    0.04    0.02
  -4   6   2    0.08    0.02
   4  -6  -3    0.13    0.01
   4  -6  -3    0.11    0.02
  -4   6   3    0.13    0.01
  -4   6   3    0.10    0.03
  -4   6   3    0.14    0.03
  -4   6   3    0.10    0.03
   4  -6  -4    0.84    0.04
  -4   6   4    0.91    0.05
  -4   6   4    0.91    0.06
  -4   6   4    0.75    0.06
   4  -6  -5   14.89    0.30
  -4   6   5   14.04    0.34
  -4   6   5   14.40    0.33
  -4   6   5   14.28    0.35
  -4   6   6    0.21    0.04
  -4   6   6    0.15    0.05
  -4   6   7    2.87    0.12
  -4   6   7    2.60    0.11
  -4   6   7    2.81    0.13
  -4   6   8    1.81    0.10
  -4   6   8    1.99    0.11
  -4   6   9    2.81    0.14
   3  -6   8    6.00    0.17
   3  -6   8    5.91    0.19
   3  -6   7    8.14    0.23
   3  -6   7    8.19    0.21
   3  -6   6    1.43    0.07
   3  -6   6    1.31    0.08
   3  -6   6    1.45    0.07
  -3   6  -6    1.36    0.06
   3  -6   5    5.79    0.15
   3  -6   5    5.63    0.16
   3  -6   5    5.70    0.13
   3  -6   5    5.65    0.12
   3  -6   5    5.72    0.15
  -3   6  -5    5.77    0.15
   3  -6   4    0.13    0.03
   3  -6   4    0.13    0.01
   3  -6   4    0.13    0.03
   3  -6   4    0.12    0.01
   3  -6   4    0.13    0.03
  -3   6  -4    0.12    0.02
  -3   6  -4    0.11    0.01
   3  -6   3    2.70    0.08
   3  -6   3    2.57    0.09
   3  -6   3    2.61    0.06
   3  -6   3    2.56    0.06
   3  -6   3    2.51    0.08
  -3   6  -3    2.60    0.06
  -3   6  -3    2.58    0.08
   3  -6   2    3.70    0.08
   3  -6   2    3.81    0.09
   3  -6   2    3.68    0.10
   3  -6   2    3.66    0.10
   3  -6   2    3.84    0.11
  -3   6  -2    3.63    0.09
  -3   6  -2    3.67    0.10
  -3   6  -2    3.76    0.08
   3  -6   1    2.93    0.09
   3  -6   1    2.95    0.07
   3  -6   1    2.93    0.08
   3  -6   1    2.84    0.09
   3  -6   1    3.03    0.08
  -3   6  -1    2.99    0.08
  -3   6  -1    3.03    0.07
  -3   6  -1    2.91    0.08
   3  -6   0    2.23    0.06
   3  -6   0    2.16    0.07
   3  -6   0    2.28    0.07
   3  -6   0    2.33    0.07
   3  -6   0    2.33    0.06
  -3   6   0    2.29    0.07
  -3   6   0    2.29    0.06
  -3   6   0    2.19    0.07
   3  -6  -1    3.71    0.10
   3  -6  -1    3.59    0.08
   3  -6  -1    3.56    0.10
  -3   6   1    3.69    0.08
  -3   6   1    3.49    0.10
  -3   6   1    3.63    0.10
  -3   6   1    3.68    0.10
   3  -6  -2    0.66    0.03
   3  -6  -2    0.65    0.02
  -3   6   2    0.58    0.02
  -3   6   2    0.59    0.04
  -3   6   2    0.64    0.04
  -3   6   2    0.60    0.04
   3  -6  -3    6.09    0.14
  -3   6   3    6.25    0.16
  -3   6   3    6.28    0.15
  -3   6   3    5.99    0.16
   3  -6  -4    0.48    0.03
  -3   6   4    0.44    0.04
  -3   6   4    0.49    0.05
   3  -6  -5    1.90    0.08
   3  -6  -5    1.77    0.05
  -3   6   5    1.73    0.09
  -3   6   5    1.79    0.08
   3  -6  -6    1.32    0.07
  -3   6   6    1.51    0.08
  -3   6   6    1.58    0.08
   3  -6  -7    2.41    0.10
  -3   6   7    2.17    0.11
  -3   6   7    2.16    0.10
  -3   6   8    0.05    0.04
  -3   6   8    0.02    0.04
  -3   6   9    0.09    0.05
  -3   6   9    0.08    0.05
   2  -6   9    0.69    0.08
   2  -6   8    2.35    0.09
   2  -6   8    2.47    0.11
   2  -6   7    3.93    0.12
   2  -6   7    3.72    0.13
  -2   6  -7    3.90    0.12
   2  -6   6    0.14    0.03
   2  -6   6    0.18    0.04
   2  -6   6    0.17    0.03
   2  -6   6    0.16    0.03
   2  -6   6    0.17    0.03
  -2   6  -6    0.14    0.03
   2  -6   5    4.11    0.10
   2  -6   5    3.87    0.11
   2  -6   5    3.96    0.11
   2  -6   5    3.93    0.12
   2  -6   5    4.02    0.10
   2  -6   5    3.98    0.11
  -2   6  -5    3.99    0.11
   2  -6   4    1.31    0.04
   2  -6   4    1.30    0.06
   2  -6   4    1.29    0.04
   2  -6   4    1.22    0.05
   2  -6   4    1.21    0.05
  -2   6  -4    1.36    0.05
  -2   6  -4    1.31    0.05
   2  -6   3    0.11    0.02
   2  -6   3    0.18    0.03
   2  -6   3    0.17    0.02
   2  -6   3    0.14    0.02
   2  -6   3    0.20    0.02
  -2   6  -3    0.16    0.02
  -2   6  -3    0.16    0.02
   2  -6   2    8.27    0.17
   2  -6   2    8.21    0.18
   2  -6   2    8.46    0.19
   2  -6   2    8.49    0.19
   2  -6   2    8.26    0.18
  -2   6  -2    8.37    0.18
  -2   6  -2    8.70    0.19
  -2   6  -2    8.63    0.17
   2  -6   1    5.04    0.12
   2  -6   1    5.30    0.11
   2  -6   1    5.25    0.12
   2  -6   1    5.15    0.12
   2  -6   1    5.10    0.12
  -2   6  -1    5.26    0.12
  -2   6  -1    5.29    0.11
  -2   6  -1    5.37    0.12
  -2   6  -1    5.33    0.12
   2  -6   0    2.59    0.07
   2  -6   0    2.46    0.07
   2  -6   0    2.40    0.06
   2  -6   0    2.51    0.07
   2  -6   0    2.48    0.06
  -2   6   0    2.44    0.07
  -2   6   0    2.49    0.07
  -2   6   0    2.47    0.06
  -2   6   0    2.38    0.06
  -2   6   0    2.59    0.07
   2  -6  -1    1.37    0.05
   2  -6  -1    1.32    0.05
   2  -6  -1    1.34    0.05
   2  -6  -1    1.27    0.04
   2  -6  -1    1.25    0.05
  -2   6   1    1.37    0.04
  -2   6   1    1.31    0.04
  -2   6   1    1.30    0.05
  -2   6   1    1.35    0.05
  -2   6   1    1.28    0.05
   2  -6  -2    1.30    0.05
   2  -6  -2    1.32    0.03
   2  -6  -2    1.33    0.04
  -2   6   2    1.31    0.05
  -2   6   2    1.36    0.03
  -2   6   2    1.23    0.05
   2  -6  -3   19.92    0.40
  -2   6   3   20.17    0.42
  -2   6   3   20.11    0.43
  -2   6   3   19.39    0.41
   2  -6  -4    8.77    0.19
   2  -6  -4    9.27    0.21
  -2   6   4    8.73    0.22
  -2   6   4    9.14    0.21
   2  -6  -5    4.89    0.11
   2  -6  -5    4.82    0.14
  -2   6   5    4.88    0.15
  -2   6   5    5.05    0.14
   2  -6  -6    1.10    0.06
  -2   6   6    0.95    0.06
  -2   6   6    1.19    0.07
   2  -6  -7    0.44    0.05
  -2   6   7    0.42    0.05
  -2   6   7    0.45    0.06
   2  -6  -8    0.18    0.04
  -2   6   8    0.13    0.05
  -2   6   8    0.18    0.05
  -2   6   9    0.00    0.04
  -2   6   9   -0.02    0.04
   1  -6   9    1.05    0.08
   1  -6   8    0.06    0.04
   1  -6   8    0.06    0.03
  -1   6  -8    0.03    0.03
   1  -6   7    3.17    0.12
   1  -6   7    3.67    0.11
   1  -6   7    3.82    0.12
   1  -6   7    3.54    0.10
  -1   6  -7    3.57    0.12
   1  -6   6    0.25    0.04
   1  -6   6    0.18    0.03
   1  -6   6    0.20    0.03
   1  -6   6    0.13    0.03
   1  -6   6    0.21    0.03
  -1   6  -6    0.27    0.04
   1  -6   5    3.61    0.11
   1  -6   5    3.94    0.10
   1  -6   5    3.92    0.10
   1  -6   5    3.96    0.11
   1  -6   5    3.70    0.10
  -1   6  -5    3.84    0.11
   1  -6   4    2.12    0.06
   1  -6   4    2.01    0.06
   1  -6   4    2.10    0.06
   1  -6   4    2.04    0.07
   1  -6   4    2.11    0.07
  -1   6  -4    2.05    0.07
  -1   6  -4    2.07    0.06
   1  -6   3    0.79    0.04
   1  -6   3    0.79    0.03
   1  -6   3    0.77    0.03
   1  -6   3    0.81    0.04
   1  -6   3    0.80    0.04
  -1   6  -3    0.84    0.04
  -1   6  -3    0.74    0.04
  -1   6  -3    0.75    0.03
   1  -6   2   12.84    0.27
   1  -6   2   13.16    0.25
   1  -6   2   12.98    0.27
   1  -6   2   12.77    0.27
   1  -6   2   13.01    0.26
  -1   6  -2   13.12    0.27
  -1   6  -2   13.42    0.25
  -1   6  -2   12.95    0.27
  -1   6  -2   12.65    0.27
   1  -6   1   19.69    0.40
   1  -6   1   19.58    0.39
   1  -6   1   20.13    0.40
   1  -6   1   19.72    0.38
   1  -6   1   19.86    0.38
   1  -6   1   20.22    0.41
  -1   6  -1   20.05    0.39
  -1   6  -1   19.91    0.41
  -1   6  -1   19.85    0.38
  -1   6  -1   19.41    0.38
  -1   6  -1   19.74    0.40
   1  -6   0    0.03    0.02
   1  -6   0    0.02    0.02
   1  -6   0    0.02    0.01
   1  -6   0    0.03    0.02
   1  -6   0    0.00    0.02
   1  -6   0    0.04    0.02
  -1   6   0    0.04    0.02
  -1   6   0    0.04    0.02
  -1   6   0    0.03    0.02
  -1   6   0    0.04    0.02
  -1   6   0    0.03    0.02
  -1   6   0    0.02    0.02
   1  -6  -1   42.82    0.81
   1  -6  -1   43.50    0.85
   1  -6  -1   42.36    0.83
   1  -6  -1   42.60    0.84
   1  -6  -1   42.26    0.79
   1  -6  -1   41.88    0.79
  -1   6   1   42.82    0.85
  -1   6   1   43.48    0.79
  -1   6   1   42.38    0.83
  -1   6   1   43.98    0.81
   1  -6  -2    8.64    0.19
   1  -6  -2    8.33    0.18
   1  -6  -2    8.26    0.18
   1  -6  -2    8.34    0.16
   1  -6  -2    8.57    0.16
   1  -6  -2    8.56    0.18
  -1   6   2    8.28    0.18
  -1   6   2    8.47    0.19
  -1   6   2    8.37    0.18
  -1   6   2    8.55    0.19
   1  -6  -3    7.30    0.16
   1  -6  -3    7.28    0.14
   1  -6  -3    7.33    0.18
   1  -6  -3    7.29    0.14
  -1   6   3    7.25    0.18
  -1   6   3    7.35    0.17
   1  -6  -4   10.87    0.21
   1  -6  -4   11.00    0.24
   1  -6  -4   11.06    0.21
   1  -6  -4   10.53    0.23
  -1   6   4   10.61    0.25
  -1   6   4   11.26    0.25
   1  -6  -5    3.89    0.10
   1  -6  -5    3.99    0.08
   1  -6  -5    3.59    0.11
  -1   6   5    3.87    0.12
  -1   6   5    4.04    0.12
   1  -6  -6    0.27    0.03
   1  -6  -6    0.24    0.04
  -1   6   6    0.29    0.04
  -1   6   6    0.32    0.04
   1  -6  -7    0.16    0.04
  -1   6   7    0.11    0.04
  -1   6   7    0.12    0.04
   1  -6  -8    0.10    0.04
  -1   6   8    0.14    0.04
  -1   6   8    0.16    0.05
  -1   6   9    1.35    0.09
   0  -6   9    1.59    0.09
   0   6  -9    1.73    0.09
   0  -6   8    1.85    0.08
   0  -6   8    1.99    0.09
   0   6  -8    2.00    0.09
   0  -6   7    2.91    0.11
   0  -6   7    3.22    0.10
   0  -6   7    3.16    0.11
   0  -6   7    3.12    0.10
   0   6  -7    3.04    0.11
   0  -6   6    0.28    0.03
   0  -6   6    0.22    0.04
   0  -6   6    0.23    0.04
   0  -6   6    0.23    0.03
   0   6  -6    0.24    0.04
   0  -6   5    2.28    0.06
   0  -6   5    2.26    0.07
   0  -6   5    2.25    0.07
   0  -6   5    2.11    0.08
   0   6  -5    2.27    0.08
   0   6  -5    2.26    0.08
   0  -6   4    0.35    0.03
   0  -6   4    0.34    0.02
   0  -6   4    0.33    0.03
   0  -6   4    0.35    0.03
   0  -6   4    0.37    0.03
   0   6  -4    0.37    0.03
   0   6  -4    0.31    0.03
   0   6  -4    0.36    0.02
   0  -6   3    2.67    0.08
   0  -6   3    2.66    0.06
   0  -6   3    2.61    0.07
   0  -6   3    2.64    0.07
   0  -6   3    2.65    0.07
   0   6  -3    2.50    0.08
   0   6  -3    2.85    0.08
   0   6  -3    2.62    0.07
   0   6  -3    2.62    0.07
   0  -6   2   18.88    0.37
   0  -6   2   19.11    0.38
   0  -6   2   18.81    0.37
   0  -6   2   18.59    0.37
   0  -6   2   18.73    0.39
   0  -6   2   18.95    0.37
   0   6  -2   19.27    0.37
   0   6  -2   19.37    0.38
   0   6  -2   18.62    0.39
   0   6  -2   18.66    0.39
   0  -6   1   47.24    0.92
   0  -6   1   46.82    0.94
   0  -6   1   47.11    0.88
   0  -6   1   46.75    0.91
   0  -6   1   45.55    0.88
   0   6  -1   47.35    0.90
   0   6  -1   47.48    0.92
   0   6  -1   46.83    0.88
   0   6  -1   47.61    0.94
   0   6  -1   46.52    0.92
   0   6  -1   46.96    0.88
   0  -6   0   21.01    0.42
   0  -6   0   20.91    0.43
   0  -6   0   21.01    0.40
   0  -6   0   20.86    0.41
   0  -6   0   20.69    0.42
   0  -6   0   21.11    0.40
   0  -6   0   21.22    0.40
   0   6   0   20.95    0.42
   0   6   0   21.00    0.40
   0   6   0   21.02    0.43
   0   6   0   21.12    0.42
   0   6   0   21.59    0.41
   0   6   0   20.44    0.40
   0  -6  -1   47.58    0.94
   0  -6  -1   47.30    0.87
   0  -6  -1   47.52    0.92
   0  -6  -1   46.69    0.92
   0  -6  -1   46.21    0.88
   0  -6  -1   47.07    0.90
   0  -6  -1   45.85    0.87
   0   6   1   45.24    0.88
   0   6   1   46.85    0.87
   0   6   1   47.22    0.92
   0   6   1   46.86    0.92
   0   6   1   45.71    0.94
   0   6   1   46.78    0.90
   0  -6  -2   18.44    0.35
   0  -6  -2   18.79    0.36
   0  -6  -2   18.07    0.38
   0  -6  -2   18.75    0.38
   0  -6  -2   19.70    0.35
   0  -6  -2   18.77    0.39
   0   6   2   18.84    0.36
   0   6   2   18.81    0.39
   0   6   2   17.89    0.38
   0   6   2   17.56    0.37
   0   6   2   18.45    0.38
   0  -6  -3    2.65    0.07
   0  -6  -3    2.65    0.07
   0  -6  -3    2.71    0.06
   0  -6  -3    2.72    0.08
   0   6   3    2.67    0.07
   0   6   3    2.62    0.08
   0   6   3    2.63    0.06
   0  -6  -4    0.41    0.03
   0  -6  -4    0.36    0.02
   0  -6  -4    0.37    0.03
   0  -6  -4    0.34    0.03
   0   6   4    0.38    0.03
   0   6   4    0.37    0.04
   0   6   4    0.32    0.02
   0  -6  -5    2.26    0.07
   0  -6  -5    2.43    0.08
   0   6   5    2.31    0.09
   0   6   5    2.17    0.08
   0   6   5    2.37    0.06
   0  -6  -6    0.28    0.03
   0  -6  -6    0.28    0.03
   0   6   6    0.29    0.04
   0   6   6    0.29    0.03
   0   6   6    0.25    0.04
   0  -6  -7    2.94    0.10
   0   6   7    3.10    0.11
   0   6   7    3.03    0.12
   0   6   8    2.02    0.09
   0   6   8    1.96    0.10
   0   6   9    1.64    0.10
  -1  -6   9    1.26    0.08
   1   6  -9    1.46    0.09
  -1  -6   8    0.15    0.04
  -1  -6   8    0.09    0.04
  -1  -6   8    0.10    0.04
   1   6  -8    0.14    0.04
  -1  -6   7    0.17    0.03
  -1  -6   7    0.10    0.03
  -1  -6   7    0.14    0.04
   1   6  -7    0.17    0.04
  -1  -6   6    0.22    0.03
  -1  -6   6    0.24    0.03
  -1  -6   6    0.20    0.04
   1   6  -6    0.20    0.04
  -1  -6   5    3.94    0.11
  -1  -6   5    3.99    0.10
   1   6  -5    4.08    0.12
   1   6  -5    3.90    0.12
  -1  -6   4   10.82    0.22
  -1  -6   4   10.69    0.23
   1   6  -4   11.03    0.24
   1   6  -4   10.03    0.24
  -1  -6   3    7.05    0.15
  -1  -6   3    7.21    0.15
  -1  -6   3    7.14    0.17
  -1  -6   3    7.17    0.16
  -1  -6   3    7.07    0.15
  -1  -6   3    7.10    0.15
   1   6  -3    7.06    0.17
   1   6  -3    7.25    0.17
   1   6  -3    7.19    0.15
   1   6  -3    7.11    0.15
  -1  -6   2    8.59    0.19
  -1  -6   2    8.30    0.17
  -1  -6   2    8.33    0.18
  -1  -6   2    8.41    0.18
  -1  -6   2    8.67    0.17
  -1  -6   2    8.49    0.17
   1   6  -2    8.52    0.17
   1   6  -2    8.58    0.19
   1   6  -2    8.58    0.19
   1   6  -2    8.52    0.17
   1   6  -2    8.69    0.18
  -1  -6   1   42.57    0.81
  -1  -6   1   43.29    0.85
  -1  -6   1   43.74    0.85
  -1  -6   1   41.99    0.81
  -1  -6   1   42.78    0.87
  -1  -6   1   43.58    0.81
   1   6  -1   43.94    0.81
   1   6  -1   43.06    0.87
   1   6  -1   42.88    0.85
   1   6  -1   42.89    0.81
   1   6  -1   43.24    0.85
  -1  -6   0    0.02    0.02
  -1  -6   0    0.05    0.01
  -1  -6   0    0.03    0.01
  -1  -6   0    0.02    0.02
  -1  -6   0    0.00    0.02
  -1  -6   0    0.04    0.02
  -1  -6   0    0.04    0.02
   1   6   0    0.04    0.02
   1   6   0   -0.01    0.01
   1   6   0    0.02    0.01
   1   6   0    0.06    0.02
   1   6   0    0.05    0.01
   1   6   0    0.02    0.02
  -1  -6  -1   19.61    0.38
  -1  -6  -1   19.78    0.40
  -1  -6  -1   20.17    0.40
  -1  -6  -1   20.20    0.39
  -1  -6  -1   20.35    0.39
  -1  -6  -1   19.65    0.38
   1   6   1   19.63    0.40
   1   6   1   19.30    0.39
   1   6   1   19.63    0.39
   1   6   1   19.54    0.38
  -1  -6  -2   12.95    0.27
  -1  -6  -2   12.96    0.28
  -1  -6  -2   13.00    0.26
  -1  -6  -2   13.29    0.26
  -1  -6  -2   13.20    0.28
   1   6   2   13.43    0.26
   1   6   2   13.14    0.28
   1   6   2   12.50    0.26
   1   6   2   13.23    0.27
   1   6   2   13.03    0.26
   1   6   2   13.13    0.26
  -1  -6  -3    0.81    0.04
  -1  -6  -3    0.79    0.03
  -1  -6  -3    0.76    0.04
   1   6   3    0.80    0.03
   1   6   3    0.75    0.03
   1   6   3    0.82    0.03
   1   6   3    0.81    0.04
   1   6   3    0.83    0.04
   1   6   3    0.86    0.03
  -1  -6  -4    2.02    0.07
  -1  -6  -4    2.06    0.06
  -1  -6  -4    2.00    0.07
   1   6   4    1.99    0.07
   1   6   4    2.07    0.08
   1   6   4    1.96    0.06
  -1  -6  -5    3.96    0.10
  -1  -6  -5    3.83    0.11
  -1  -6  -5    3.71    0.11
   1   6   5    3.79    0.11
   1   6   5    3.87    0.12
   1   6   5    3.78    0.10
  -1  -6  -6    0.25    0.03
  -1  -6  -6    0.19    0.03
   1   6   6    0.25    0.03
   1   6   6    0.21    0.03
   1   6   6    0.29    0.04
  -1  -6  -7    3.64    0.11
  -1  -6  -7    3.54    0.11
   1   6   7    3.71    0.12
   1   6   7    3.62    0.13
   1   6   8    0.07    0.04
   1   6   9    1.18    0.09
  -2  -6   9    0.04    0.05
  -2  -6   9    0.00    0.04
   2   6  -9   -0.03    0.03
  -2  -6   8    0.13    0.05
  -2  -6   8    0.27    0.05
   2   6  -8    0.16    0.05
  -2  -6   7    0.48    0.06
  -2  -6   7    0.38    0.05
   2   6  -7    0.35    0.05
  -2  -6   6    1.19    0.07
  -2  -6   6    1.22    0.05
  -2  -6   6    1.13    0.06
   2   6  -6    1.24    0.07
  -2  -6   5    5.16    0.13
  -2  -6   5    5.22    0.12
   2   6  -5    5.30    0.15
  -2  -6   4    8.64    0.19
  -2  -6   4    8.86    0.18
  -2  -6   4    8.54    0.19
   2   6  -4    8.78    0.21
   2   6  -4    8.53    0.21
  -2  -6   3   20.38    0.40
  -2  -6   3   20.39    0.40
  -2  -6   3   19.93    0.40
  -2  -6   3   20.14    0.40
  -2  -6   3   20.16    0.39
   2   6  -3   20.26    0.43
   2   6  -3   19.58    0.43
   2   6  -3   20.99    0.40
  -2  -6   2    1.39    0.05
  -2  -6   2    1.36    0.05
  -2  -6   2    1.31    0.04
  -2  -6   2    1.38    0.05
  -2  -6   2    1.41    0.04
  -2  -6   2    1.29    0.04
  -2  -6   2    1.44    0.05
   2   6  -2    1.35    0.05
   2   6  -2    1.38    0.04
   2   6  -2    1.34    0.05
  -2  -6   1    1.32    0.04
  -2  -6   1    1.34    0.04
  -2  -6   1    1.33    0.05
  -2  -6   1    1.35    0.04
  -2  -6   1    1.41    0.05
   2   6  -1    1.31    0.04
   2   6  -1    1.31    0.05
  -2  -6   0    2.44    0.07
  -2  -6   0    2.46    0.06
  -2  -6   0    2.43    0.07
  -2  -6   0    2.29    0.07
  -2  -6   0    2.48    0.06
  -2  -6   0    2.42    0.06
   2   6   0    2.41    0.06
   2   6   0    2.46    0.07
   2   6   0    2.45    0.06
   2   6   0    2.45    0.06
  -2  -6  -1    5.15    0.13
  -2  -6  -1    5.32    0.12
  -2  -6  -1    5.12    0.11
  -2  -6  -1    5.28    0.11
  -2  -6  -1    5.40    0.12
   2   6   1    5.23    0.12
   2   6   1    5.13    0.11
   2   6   1    5.18    0.12
   2   6   1    5.16    0.11
   2   6   1    5.10    0.12
  -2  -6  -2    8.51    0.18
  -2  -6  -2    8.10    0.17
  -2  -6  -2    8.37    0.19
   2   6   2    8.36    0.18
   2   6   2    8.42    0.19
   2   6   2    8.04    0.18
   2   6   2    8.42    0.17
  -2  -6  -3    0.18    0.02
  -2  -6  -3    0.13    0.03
  -2  -6  -3    0.18    0.02
   2   6   3    0.15    0.02
   2   6   3    0.14    0.02
   2   6   3    0.21    0.03
   2   6   3    0.14    0.02
  -2  -6  -4    1.28    0.05
  -2  -6  -4    1.30    0.06
  -2  -6  -4    1.27    0.05
   2   6   4    1.31    0.05
   2   6   4    1.37    0.06
   2   6   4    1.26    0.04
   2   6   4    1.25    0.05
   2   6   4    1.32    0.04
  -2  -6  -5    4.05    0.12
  -2  -6  -5    3.75    0.09
   2   6   5    3.90    0.12
   2   6   5    3.85    0.11
   2   6   5    3.89    0.10
  -2  -6  -6    0.17    0.02
  -2  -6  -6    0.17    0.04
   2   6   6    0.17    0.03
   2   6   6    0.11    0.04
   2   6   6    0.16    0.03
  -2  -6  -7    3.88    0.12
   2   6   7    3.99    0.14
   2   6   7    3.98    0.12
   2   6   8    2.19    0.11
  -3  -6   9    0.06    0.04
   3   6  -9    0.05    0.04
  -3  -6   8    0.02    0.04
   3   6  -8    0.10    0.04
  -3  -6   7    2.41    0.11
  -3  -6   7    2.40    0.09
   3   6  -7    2.21    0.10
  -3  -6   6    1.60    0.06
  -3  -6   6    1.68    0.09
  -3  -6   6    1.46    0.07
   3   6  -6    1.35    0.07
  -3  -6   5    1.93    0.06
  -3  -6   5    1.72    0.07
  -3  -6   5    1.85    0.06
  -3  -6   5    1.84    0.09
   3   6  -5    1.82    0.08
  -3  -6   4    0.49    0.03
  -3  -6   4    0.57    0.03
  -3  -6   4    0.49    0.03
   3   6  -4    0.45    0.04
   3   6  -4    0.50    0.04
  -3  -6   3    6.06    0.14
  -3  -6   3    6.19    0.14
  -3  -6   3    6.17    0.13
  -3  -6   3    6.11    0.13
  -3  -6   3    6.07    0.14
   3   6  -3    6.34    0.14
   3   6  -3    6.07    0.16
   3   6  -3    6.29    0.16
  -3  -6   2    0.70    0.04
  -3  -6   2    0.64    0.03
  -3  -6   2    0.58    0.03
  -3  -6   2    0.58    0.03
  -3  -6   2    0.58    0.04
  -3  -6   2    0.65    0.03
   3   6  -2    0.68    0.04
   3   6  -2    0.57    0.04
  -3  -6   1    3.70    0.10
  -3  -6   1    3.67    0.09
  -3  -6   1    3.53    0.09
  -3  -6   1    3.37    0.09
  -3  -6   1    3.70    0.09
   3   6  -1    3.52    0.09
   3   6  -1    3.63    0.10
   3   6  -1    3.62    0.09
  -3  -6   0    2.31    0.06
  -3  -6   0    2.31    0.07
  -3  -6   0    2.20    0.06
  -3  -6   0    2.39    0.06
  -3  -6   0    2.38    0.07
   3   6   0    2.29    0.06
   3   6   0    2.25    0.07
   3   6   0    2.28    0.07
   3   6   0    2.28    0.07
  -3  -6  -1    2.99    0.07
  -3  -6  -1    2.88    0.08
  -3  -6  -1    2.89    0.07
  -3  -6  -1    3.03    0.09
   3   6   1    3.17    0.08
   3   6   1    2.88    0.08
   3   6   1    2.97    0.07
   3   6   1    2.97    0.07
   3   6   1    3.06    0.08
  -3  -6  -2    3.76    0.11
  -3  -6  -2    3.69    0.08
  -3  -6  -2    3.65    0.09
   3   6   2    3.59    0.10
   3   6   2    3.82    0.09
   3   6   2    3.94    0.09
   3   6   2    3.73    0.10
  -3  -6  -3    2.81    0.09
  -3  -6  -3    2.65    0.07
  -3  -6  -3    2.57    0.06
   3   6   3    2.66    0.06
   3   6   3    2.56    0.09
   3   6   3    2.63    0.08
   3   6   3    2.65    0.07
  -3  -6  -4    0.13    0.02
  -3  -6  -4    0.09    0.03
  -3  -6  -4    0.09    0.02
   3   6   4    0.11    0.02
   3   6   4    0.10    0.02
   3   6   4    0.11    0.03
   3   6   4    0.12    0.02
  -3  -6  -5    5.59    0.16
   3   6   5    5.71    0.15
   3   6   5    5.94    0.17
   3   6   5    5.65    0.13
  -3  -6  -6    1.40    0.07
   3   6   6    1.40    0.08
   3   6   6    1.38    0.07
  -3  -6  -7    8.23    0.22
   3   6   7    8.21    0.23
   3   6   7    7.96    0.20
   3   6   8    5.78    0.19
   4   6  -9    2.43    0.12
   4   6  -8    1.84    0.10
  -4  -6   7    2.79    0.10
  -4  -6   7    3.10    0.13
   4   6  -7    2.95    0.12
  -4  -6   6    0.28    0.04
  -4  -6   6    0.17    0.04
   4   6  -6    0.20    0.04
  -4  -6   5   14.56    0.32
  -4  -6   5   14.32    0.30
  -4  -6   5   14.22    0.35
  -4  -6   5   14.66    0.29
   4   6  -5   14.26    0.34
  -4  -6   4    0.96    0.04
  -4  -6   4    0.85    0.03
  -4  -6   4    0.87    0.04
  -4  -6   4    0.83    0.04
   4   6  -4    0.80    0.05
  -4  -6   3    0.11    0.02
  -4  -6   3    0.12    0.02
  -4  -6   3    0.16    0.02
  -4  -6   3    0.14    0.02
   4   6  -3    0.15    0.03
   4   6  -3    0.12    0.03
  -4  -6   2    0.03    0.02
  -4  -6   2    0.06    0.02
  -4  -6   2    0.09    0.02
  -4  -6   2    0.10    0.02
  -4  -6   2    0.05    0.02
   4   6  -2    0.06    0.02
   4   6  -2    0.03    0.02
  -4  -6   1   10.35    0.23
  -4  -6   1   10.25    0.22
  -4  -6   1   10.40    0.22
   4   6  -1   10.20    0.23
   4   6  -1   10.44    0.23
   4   6  -1   10.31    0.24
  -4  -6   0    4.33    0.11
  -4  -6   0    4.34    0.11
   4   6   0    4.42    0.11
   4   6   0    4.47    0.11
   4   6   0    4.34    0.11
   4   6   0    4.38    0.11
  -4  -6  -1    8.94    0.19
  -4  -6  -1    8.97    0.19
  -4  -6  -1    8.81    0.19
  -4  -6  -1    9.12    0.20
   4   6   1    9.07    0.20
   4   6   1    9.19    0.21
   4   6   1    9.09    0.20
  -4  -6  -2    0.00    0.01
  -4  -6  -2   -0.02    0.02
  -4  -6  -2    0.04    0.01
  -4  -6  -2    0.01    0.01
   4   6   2    0.04    0.02
   4   6   2    0.01    0.01
   4   6   2    0.01    0.02
  -4  -6  -3    4.38    0.13
  -4  -6  -3    4.49    0.10
  -4  -6  -3    4.44    0.10
   4   6   3    4.38    0.10
   4   6   3    4.66    0.13
   4   6   3    4.50    0.12
   4   6   3    4.44    0.10
  -4  -6  -4    2.27    0.09
  -4  -6  -4    2.23    0.06
   4   6   4    2.30    0.09
   4   6   4    2.17    0.08
  -4  -6  -5    3.49    0.12
   4   6   5    3.34    0.11
   4   6   5    3.40    0.12
  -4  -6  -6    7.09    0.20
   4   6   6    6.79    0.18
   4   6   6    6.74    0.20
  -4  -6  -7    3.15    0.12
   4   6   7    3.10    0.13
   4   6   7    3.00    0.11
   4   6   8    0.05    0.03
   5   6  -8    0.57    0.07
  -5  -6   7    2.63    0.13
   5   6  -7    2.95    0.12
  -5  -6   6    0.20    0.05
  -5  -6   6    0.07    0.03
   5   6  -6    0.13    0.04
  -5  -6   5    0.08    0.02
  -5  -6   5    0.08    0.03
  -5  -6   5   -0.01    0.04
   5   6  -5    0.03    0.03
  -5  -6   4    1.02    0.05
  -5  -6   4    1.07    0.05
  -5  -6   4    0.89    0.07
  -5  -6   4    1.04    0.05
  -5  -6   4    1.00    0.05
   5   6  -4    0.90    0.06
  -5  -6   3    0.73    0.04
  -5  -6   3    0.71    0.04
  -5  -6   3    0.69    0.04
  -5  -6   3    0.72    0.04
   5   6  -3    0.72    0.05
  -5  -6   2    9.89    0.23
  -5  -6   2    9.51    0.22
  -5  -6   2    9.93    0.22
  -5  -6   2    9.92    0.22
   5   6  -2   10.11    0.23
   5   6  -2    9.53    0.24
  -5  -6   1    1.30    0.05
  -5  -6   1    1.40    0.06
   5   6  -1    1.31    0.06
   5   6  -1    1.40    0.06
   5   6  -1    1.39    0.06
  -5  -6   0    0.07    0.02
  -5  -6   0    0.06    0.02
   5   6   0    0.05    0.02
   5   6   0    0.05    0.02
   5   6   0    0.09    0.03
   5   6   0    0.07    0.02
  -5  -6  -1    1.85    0.06
  -5  -6  -1    1.89    0.06
  -5  -6  -1    1.99    0.06
   5   6   1    1.90    0.07
   5   6   1    1.80    0.07
   5   6   1    1.94    0.06
  -5  -6  -2    0.13    0.02
  -5  -6  -2    0.16    0.02
  -5  -6  -2    0.12    0.02
  -5  -6  -2    0.08    0.02
   5   6   2    0.09    0.03
   5   6   2    0.13    0.02
   5   6   2    0.15    0.03
  -5  -6  -3    1.37    0.04
  -5  -6  -3    1.29    0.07
   5   6   3    1.27    0.07
   5   6   3    1.28    0.06
  -5  -6  -4    1.90    0.09
   5   6   4    2.07    0.09
   5   6   4    2.12    0.08
  -5  -6  -5    3.00    0.12
   5   6   5    3.00    0.11
   5   6   5    3.00    0.12
  -5  -6  -6    2.02    0.10
   5   6   6    1.92    0.10
   5   6   6    1.88    0.09
  -5  -6  -7    0.19    0.05
   5   6   7    0.09    0.04
   5   6   7    0.16    0.05
  -5  -6  -8    0.18    0.05
   5   6   8    0.28    0.05
   6   6  -7    0.06    0.04
  -6  -6   6    0.12    0.05
   6   6  -6    0.16    0.04
  -6  -6   5    0.13    0.05
  -6  -6   5    0.13    0.03
   6   6  -5    0.13    0.04
  -6  -6   4    0.06    0.03
  -6  -6   4    0.07    0.03
  -6  -6   4    0.03    0.02
  -6  -6   4    0.06    0.04
   6   6  -4    0.06    0.03
  -6  -6   3    4.19    0.13
  -6  -6   3    4.26    0.12
  -6  -6   3    4.12    0.14
  -6  -6   3    4.10    0.12
  -6  -6   3    4.02    0.12
  -6  -6   3    3.91    0.11
   6   6  -3    4.15    0.13
  -6  -6   2    0.02    0.02
  -6  -6   2   -0.04    0.02
  -6  -6   2    0.01    0.02
  -6  -6   2   -0.01    0.02
  -6  -6   2   -0.01    0.03
   6   6  -2   -0.01    0.02
  -6  -6   1    2.73    0.10
  -6  -6   1    2.58    0.09
  -6  -6   1    2.73    0.09
   6   6  -1    2.63    0.09
   6   6  -1    2.81    0.09
  -6  -6   0    8.46    0.21
  -6  -6   0    8.37    0.19
  -6  -6   0    8.22    0.20
   6   6   0    8.51    0.21
   6   6   0    8.31    0.20
  -6  -6  -1    0.12    0.03
  -6  -6  -1    0.20    0.03
  -6  -6  -1    0.17    0.03
  -6  -6  -1    0.15    0.03
   6   6   1    0.13    0.03
   6   6   1    0.26    0.04
  -6  -6  -2    2.84    0.07
  -6  -6  -2    2.77    0.08
   6   6   2    2.58    0.10
   6   6   2    2.68    0.10
  -6  -6  -3    1.07    0.07
   6   6   3    1.28    0.07
   6   6   3    1.10    0.07
  -6  -6  -4    3.17    0.13
   6   6   4    3.30    0.12
   6   6   4    3.32    0.12
  -6  -6  -5    0.36    0.06
   6   6   5    0.36    0.05
   6   6   5    0.38    0.06
  -6  -6  -6    0.00    0.04
   6   6   6   -0.03    0.04
   6   6   6    0.02    0.03
  -6  -6  -7   -0.01    0.04
   6   6   7    0.09    0.04
   7   6  -7    0.08    0.04
  -7  -6   6    0.48    0.06
   7   6  -6    0.54    0.07
  -7  -6   5    0.71    0.07
   7   6  -5    0.68    0.07
  -7  -6   4    0.03    0.03
  -7  -6   4    0.05    0.03
  -7  -6   4    0.01    0.04
   7   6  -4    0.06    0.04
  -7  -6   3    0.50    0.05
  -7  -6   3    0.41    0.05
  -7  -6   3    0.44    0.06
  -7  -6   3    0.48    0.05
  -7  -6   3    0.46    0.05
  -7  -6   3    0.40    0.04
   7   6  -3    0.38    0.05
  -7  -6   2    1.15    0.06
  -7  -6   2    1.19    0.06
  -7  -6   2    1.24    0.07
  -7  -6   2    1.11    0.06
  -7  -6   2    1.27    0.07
   7   6  -2    1.15    0.07
  -7  -6   1    2.00    0.08
  -7  -6   1    1.92    0.09
  -7  -6   1    1.98    0.08
  -7  -6   1    2.05    0.08
   7   6  -1    2.09    0.09
  -7  -6   0    2.21    0.09
  -7  -6   0    2.33    0.08
  -7  -6   0    2.29    0.08
   7   6   0    2.30    0.09
   7   6   0    2.24    0.09
  -7  -6  -1    0.04    0.02
   7   6   1    0.03    0.03
   7   6   1    0.05    0.03
   7   6   2    4.37    0.14
   7   6   2    4.72    0.15
  -7  -6  -3    0.63    0.07
   7   6   3    0.75    0.07
   7   6   3    0.67    0.06
  -7  -6  -4    0.00    0.04
   7   6   4    0.02    0.04
   7   6   4    0.04    0.04
  -7  -6  -5    2.08    0.11
   7   6   5    2.04    0.11
   7   6   5    2.19    0.10
  -7  -6  -6    1.27    0.09
   7   6   6    1.31    0.09
   8   6  -6   -0.05    0.04
  -8  -6   5    0.27    0.05
   8   6  -5    0.17    0.05
  -8  -6   4    0.05    0.04
  -8  -6   4    0.05    0.04
   8   6  -4   -0.02    0.04
  -8  -6   3    0.21    0.04
  -8  -6   3    0.17    0.04
  -8  -6   3    0.25    0.04
  -8  -6   3    0.15    0.05
  -8  -6   3    0.14    0.04
  -8  -6   3    0.16    0.04
  -8  -6   2    0.70    0.05
  -8  -6   2    0.66    0.06
  -8  -6   2    0.75    0.07
  -8  -6   2    0.64    0.06
  -8  -6   2    0.52    0.06
  -8  -6   2    0.61    0.06
  -8  -6   1    0.14    0.04
  -8  -6   1    0.20    0.04
  -8  -6   1    0.15    0.04
  -8  -6   1    0.26    0.04
   8   6   0    1.32    0.08
   8   6   0    1.31    0.07
   8   6   1    0.26    0.05
   8   6   1    0.25    0.05
  -8  -6  -2    0.58    0.07
   8   6   2    0.60    0.07
   8   6   2    0.63    0.06
  -8  -6  -3    0.00    0.04
   8   6   3    0.05    0.04
   8   6   3   -0.02    0.04
  -8  -6  -4    0.09    0.05
   8   6   4    0.17    0.05
   8   6   4    0.10    0.05
  -8  -6  -5    1.93    0.12
   8   6   5    2.09    0.11
  -9  -6   4    0.00    0.04
  -9  -6   4    0.00    0.04
  -9  -6   3    0.74    0.07
  -9  -6   3    0.67    0.07
  -9  -6   3    0.59    0.07
  -9  -6   2    0.07    0.04
  -9  -6   2    0.13    0.04
  -9  -6   2    0.19    0.04
  -9  -6   2    0.23    0.04
  -9  -6   2    0.20    0.04
  -9  -6   1    0.19    0.04
  -9  -6   1    0.20    0.05
  -9  -6   1    0.14    0.04
  -9  -6   0    0.34    0.06
   9   6   0    0.34    0.05
   9   6   0    0.47    0.06
  -9  -6  -1    0.18    0.05
   9   6   1    0.18    0.05
   9   6   1    0.14    0.04
  -9  -6  -2    0.00    0.04
   9   6   2    0.01    0.04
   9   6   2    0.04    0.04
  -9  -6  -3    2.48    0.13
   9   6   3    2.50    0.11
   9   6   3    2.53    0.13
  -9  -6  -4    0.13    0.05
 -10  -6   1   -0.01    0.04
 -10  -6   1    0.01    0.04
 -10  -6   1   -0.03    0.03
 -10  -6   0    0.58    0.08
 -10  -6   0    0.56    0.07
 -10  -6  -1    1.81    0.11
  10   6   1    1.67    0.10
  10  -7   1    4.75    0.16
  10  -7   1    4.67    0.18
  10  -7   0    0.08    0.05
  10  -7   0    0.08    0.04
  10  -7  -1    0.05    0.05
 -10   7   1    0.05    0.04
  10  -7  -2    0.33    0.06
 -10   7   2    0.32    0.06
   9  -7   4    0.08    0.05
   9  -7   3    4.41    0.17
   9  -7   3    4.31    0.15
   9  -7   2    0.04    0.04
   9  -7   2    0.02    0.04
   9  -7   2    0.00    0.04
   9  -7   1    0.44    0.07
   9  -7   1    0.43    0.06
   9  -7   1    0.44    0.05
   9  -7   0    0.53    0.06
   9  -7   0    0.56    0.06
  -9   7   0    0.59    0.06
  -9   7   0    0.70    0.07
   9  -7  -1    0.89    0.06
   9  -7  -1    0.79    0.07
  -9   7   1    0.69    0.07
  -9   7   1    0.67    0.07
   9  -7  -2    0.10    0.04
  -9   7   2    0.11    0.04
  -9   7   2    0.18    0.05
   9  -7  -3    2.13    0.10
  -9   7   3    2.09    0.10
  -9   7   3    2.22    0.12
  -9   7   3    2.21    0.11
  -9   7   4    0.66    0.08
   8  -7   5    3.80    0.15
   8  -7   5    3.72    0.14
   8  -7   4    0.35    0.05
   8  -7   4    0.32    0.06
   8  -7   4    0.26    0.05
   8  -7   3    0.54    0.06
   8  -7   3    0.55    0.06
   8  -7   3    0.56    0.07
   8  -7   2   -0.05    0.03
   8  -7   2    0.02    0.04
   8  -7   2    0.06    0.04
   8  -7   1    1.18    0.08
   8  -7   1    1.13    0.07
  -8   7  -1    1.22    0.07
   8  -7   0    0.10    0.04
   8  -7   0    0.10    0.04
  -8   7   0    0.17    0.04
   8  -7  -1    3.95    0.12
   8  -7  -1    3.91    0.14
  -8   7   1    3.92    0.14
  -8   7   1    4.24    0.14
  -8   7   1    4.06    0.14
   8  -7  -2    0.17    0.04
  -8   7   2    0.21    0.05
  -8   7   2    0.25    0.05
  -8   7   2    0.22    0.04
   8  -7  -3    0.92    0.07
  -8   7   3    1.08    0.08
  -8   7   3    0.82    0.08
  -8   7   3    0.92    0.08
  -8   7   4    0.55    0.06
  -8   7   4    0.37    0.06
  -8   7   4    0.42    0.06
  -8   7   5    0.72    0.07
  -8   7   5    0.76    0.08
   7  -7   6    0.30    0.05
   7  -7   6    0.33    0.06
   7  -7   5    0.79    0.07
   7  -7   5    0.84    0.08
   7  -7   5    0.83    0.07
   7  -7   4    0.05    0.04
   7  -7   4    0.02    0.03
   7  -7   4   -0.01    0.03
   7  -7   3    0.41    0.05
   7  -7   3    0.35    0.05
   7  -7   3    0.33    0.05
  -7   7  -3    0.42    0.04
   7  -7   2    0.30    0.05
   7  -7   2    0.24    0.05
   7  -7   2    0.21    0.04
  -7   7  -2    0.29    0.04
   7  -7   1    0.34    0.05
   7  -7   1    0.36    0.05
   7  -7   1    0.27    0.05
  -7   7  -1    0.28    0.04
   7  -7   0    0.05    0.04
   7  -7   0    0.05    0.03
   7  -7   0   -0.03    0.03
  -7   7   0    0.04    0.03
  -7   7   0    0.05    0.03
   7  -7  -1    6.04    0.17
   7  -7  -1    5.94    0.16
  -7   7   1    5.77    0.17
  -7   7   1    6.18    0.18
  -7   7   1    6.19    0.17
   7  -7  -2    0.07    0.03
   7  -7  -2    0.08    0.03
  -7   7   2    0.09    0.04
  -7   7   2    0.10    0.03
  -7   7   2    0.06    0.04
   7  -7  -3    2.51    0.10
  -7   7   3    2.43    0.11
  -7   7   3    2.62    0.10
  -7   7   3    2.61    0.11
   7  -7  -4    0.86    0.06
  -7   7   4    0.79    0.08
  -7   7   4    0.83    0.08
  -7   7   4    0.84    0.06
  -7   7   5    0.27    0.05
  -7   7   5    0.27    0.05
  -7   7   5    0.27    0.05
  -7   7   6    0.06    0.04
  -7   7   6   -0.01    0.04
  -7   7   7    0.07    0.05
   6  -7   7    0.04    0.04
   6  -7   7    0.08    0.04
   6  -7   6    0.02    0.03
   6  -7   6   -0.02    0.04
   6  -7   6    0.01    0.04
   6  -7   5    0.02    0.03
   6  -7   5    0.03    0.04
   6  -7   5    0.11    0.04
   6  -7   4    0.23    0.05
   6  -7   4    0.20    0.04
   6  -7   4    0.28    0.04
  -6   7  -4    0.24    0.03
   6  -7   3    5.26    0.16
   6  -7   3    5.24    0.16
   6  -7   3    5.30    0.15
  -6   7  -3    5.27    0.14
   6  -7   2    1.22    0.07
   6  -7   2    1.22    0.07
   6  -7   2    1.22    0.07
  -6   7  -2    1.23    0.06
   6  -7   1   20.17    0.45
   6  -7   1   20.39    0.42
   6  -7   1   20.05    0.45
  -6   7  -1   20.89    0.43
  -6   7  -1   20.31    0.44
   6  -7   0    1.58    0.07
   6  -7   0    1.59    0.07
   6  -7   0    1.60    0.08
  -6   7   0    1.67    0.07
  -6   7   0    1.61    0.07
   6  -7  -1    0.61    0.04
   6  -7  -1    0.67    0.05
  -6   7   1    0.62    0.05
  -6   7   1    0.63    0.05
  -6   7   1    0.66    0.06
   6  -7  -2    0.75    0.05
   6  -7  -2    0.87    0.04
  -6   7   2    0.79    0.06
  -6   7   2    0.77    0.05
  -6   7   2    0.84    0.06
   6  -7  -3    0.76    0.04
   6  -7  -3    0.63    0.05
  -6   7   3    0.71    0.06
  -6   7   3    0.69    0.05
  -6   7   3    0.73    0.06
   6  -7  -4    0.90    0.05
  -6   7   4    0.93    0.07
  -6   7   4    0.79    0.06
  -6   7   4    0.91    0.07
  -6   7   5    0.14    0.05
  -6   7   5    0.19    0.05
  -6   7   5    0.14    0.04
  -6   7   6    1.15    0.08
  -6   7   6    1.26    0.09
  -6   7   6    1.31    0.09
  -6   7   7    0.02    0.04
  -6   7   7    0.13    0.05
   5  -7   8    0.02    0.04
   5  -7   7    0.91    0.07
   5  -7   7    1.05    0.07
   5  -7   7    0.86    0.08
   5  -7   6    0.28    0.05
   5  -7   6    0.29    0.05
   5  -7   6    0.31    0.05
   5  -7   5    0.59    0.06
   5  -7   5    0.62    0.06
   5  -7   5    0.62    0.06
  -5   7  -5    0.62    0.04
   5  -7   4   -0.06    0.03
   5  -7   4   -0.05    0.03
   5  -7   4   -0.01    0.03
  -5   7  -4    0.04    0.02
   5  -7   3   14.12    0.31
   5  -7   3   14.30    0.33
   5  -7   3   13.32    0.33
  -5   7  -3   14.52    0.31
   5  -7   2    0.29    0.04
   5  -7   2    0.24    0.04
   5  -7   2    0.29    0.04
   5  -7   2    0.30    0.03
  -5   7  -2    0.34    0.02
  -5   7  -2    0.28    0.02
  -5   7  -2    0.36    0.04
   5  -7   1    0.17    0.03
   5  -7   1    0.18    0.03
   5  -7   1    0.26    0.03
   5  -7   1    0.21    0.03
  -5   7  -1    0.26    0.03
  -5   7  -1    0.25    0.02
  -5   7  -1    0.23    0.03
   5  -7   0    2.00    0.08
   5  -7   0    2.18    0.08
   5  -7   0    2.12    0.07
  -5   7   0    2.00    0.07
  -5   7   0    1.97    0.08
   5  -7  -1    3.57    0.11
   5  -7  -1    3.54    0.09
  -5   7   1    3.33    0.11
  -5   7   1    3.60    0.11
  -5   7   1    3.57    0.11
   5  -7  -2    0.28    0.03
   5  -7  -2    0.31    0.03
  -5   7   2    0.29    0.04
  -5   7   2    0.31    0.04
  -5   7   2    0.28    0.04
   5  -7  -3   -0.02    0.01
   5  -7  -3    0.02    0.02
  -5   7   3    0.01    0.03
  -5   7   3   -0.03    0.02
  -5   7   3    0.05    0.03
   5  -7  -4    0.08    0.02
  -5   7   4    0.09    0.04
  -5   7   4    0.04    0.03
  -5   7   4    0.17    0.03
  -5   7   5    0.65    0.06
  -5   7   5    0.67    0.06
  -5   7   5    0.66    0.07
  -5   7   6    0.38    0.06
  -5   7   6    0.48    0.06
  -5   7   6    0.52    0.06
  -5   7   7   -0.09    0.04
  -5   7   7    0.01    0.05
  -5   7   7   -0.02    0.04
  -5   7   8    0.00    0.04
  -5   7   8    0.05    0.05
   4  -7   8    0.16    0.04
   4  -7   8    0.22    0.05
   4  -7   7    0.61    0.07
   4  -7   7    0.61    0.06
   4  -7   7    0.61    0.06
   4  -7   6    0.23    0.04
   4  -7   6    0.21    0.04
   4  -7   6    0.19    0.04
  -4   7  -6    0.26    0.04
   4  -7   5    6.68    0.18
   4  -7   5    6.64    0.18
   4  -7   5    6.88    0.19
  -4   7  -5    6.85    0.17
   4  -7   4    3.36    0.11
   4  -7   4    3.32    0.11
   4  -7   4    3.24    0.11
  -4   7  -4    3.15    0.10
   4  -7   3    2.51    0.08
   4  -7   3    2.52    0.06
   4  -7   3    2.38    0.09
   4  -7   3    2.51    0.09
  -4   7  -3    2.41    0.08
  -4   7  -3    2.53    0.06
   4  -7   2    3.99    0.12
   4  -7   2    3.96    0.12
   4  -7   2    3.82    0.11
   4  -7   2    4.05    0.10
  -4   7  -2    3.89    0.11
  -4   7  -2    4.00    0.08
  -4   7  -2    3.84    0.09
   4  -7   1   15.03    0.32
   4  -7   1   14.48    0.32
   4  -7   1   14.24    0.30
   4  -7   1   14.73    0.31
  -4   7  -1   14.31    0.32
  -4   7  -1   14.94    0.29
  -4   7  -1   14.60    0.31
   4  -7   0    0.27    0.03
   4  -7   0    0.26    0.03
   4  -7   0    0.31    0.03
   4  -7   0    0.25    0.03
  -4   7   0    0.28    0.03
  -4   7   0    0.28    0.03
   4  -7  -1    0.48    0.04
   4  -7  -1    0.48    0.03
  -4   7   1    0.48    0.04
  -4   7   1    0.46    0.04
  -4   7   1    0.53    0.04
   4  -7  -2    1.40    0.06
   4  -7  -2    1.33    0.04
  -4   7   2    1.29    0.06
  -4   7   2    1.38    0.06
  -4   7   2    1.44    0.07
   4  -7  -3    2.69    0.08
   4  -7  -3    2.71    0.06
  -4   7   3    2.58    0.09
  -4   7   3    2.56    0.09
  -4   7   3    2.64    0.10
  -4   7   3    2.67    0.06
   4  -7  -4    0.63    0.04
  -4   7   4    0.65    0.05
  -4   7   4    0.58    0.05
  -4   7   4    0.71    0.05
   4  -7  -5    6.15    0.14
  -4   7   5    6.10    0.18
  -4   7   5    5.88    0.18
  -4   7   5    6.06    0.17
  -4   7   6    0.02    0.03
  -4   7   6   -0.05    0.03
  -4   7   6    0.08    0.03
  -4   7   7    0.30    0.05
  -4   7   7    0.28    0.05
  -4   7   7    0.17    0.05
  -4   7   8    1.37    0.10
  -4   7   8    1.49    0.09
  -4   7   9    0.08    0.05
   3  -7   8    0.02    0.04
   3  -7   8    0.02    0.03
   3  -7   7    1.63    0.08
   3  -7   7    1.50    0.09
   3  -7   7    1.77    0.08
  -3   7  -7    1.58    0.07
   3  -7   6    5.81    0.16
   3  -7   6    5.87    0.16
   3  -7   6    5.54    0.17
  -3   7  -6    5.87    0.16
   3  -7   5    7.29    0.19
   3  -7   5    6.97    0.18
   3  -7   5    7.02    0.18
   3  -7   5    7.05    0.15
   3  -7   5    7.10    0.16
  -3   7  -5    7.14    0.18
   3  -7   4    2.86    0.10
   3  -7   4    3.01    0.07
   3  -7   4    2.76    0.09
   3  -7   4    3.10    0.09
   3  -7   4    3.06    0.07
  -3   7  -4    2.93    0.07
  -3   7  -4    2.84    0.09
   3  -7   3    4.57    0.13
   3  -7   3    4.64    0.11
   3  -7   3    4.57    0.10
   3  -7   3    4.87    0.12
   3  -7   3    4.52    0.12
  -3   7  -3    4.69    0.11
  -3   7  -3    4.69    0.12
   3  -7   2    0.08    0.02
   3  -7   2    0.07    0.02
   3  -7   2    0.09    0.02
   3  -7   2    0.08    0.02
   3  -7   2    0.07    0.01
  -3   7  -2    0.07    0.01
  -3   7  -2    0.03    0.02
  -3   7  -2    0.09    0.01
   3  -7   1    0.01    0.01
   3  -7   1    0.04    0.02
   3  -7   1    0.00    0.02
   3  -7   1   -0.01    0.02
   3  -7   1    0.01    0.01
  -3   7  -1    0.02    0.01
  -3   7  -1    0.03    0.01
  -3   7  -1    0.00    0.02
   3  -7   0    4.48    0.11
   3  -7   0    4.27    0.10
   3  -7   0    4.37    0.11
   3  -7   0    4.40    0.11
   3  -7   0    4.49    0.10
  -3   7   0    4.57    0.10
  -3   7   0    4.38    0.11
  -3   7   0    4.26    0.11
   3  -7  -1    1.47    0.06
   3  -7  -1    1.55    0.05
   3  -7  -1    1.65    0.05
   3  -7  -1    1.70    0.06
  -3   7   1    1.70    0.05
  -3   7   1    1.57    0.06
  -3   7   1    1.64    0.06
  -3   7   1    1.53    0.06
   3  -7  -2    9.94    0.22
   3  -7  -2    9.89    0.20
  -3   7   2    9.98    0.24
  -3   7   2   10.46    0.20
  -3   7   2   10.04    0.23
  -3   7   2    9.87    0.23
   3  -7  -3    0.84    0.04
  -3   7   3    0.82    0.05
  -3   7   3    0.86    0.05
  -3   7   3    0.77    0.05
   3  -7  -4    0.03    0.02
  -3   7   4    0.02    0.03
  -3   7   4   -0.03    0.02
  -3   7   4    0.00    0.02
   3  -7  -5    1.04    0.04
  -3   7   5    1.14    0.06
  -3   7   5    1.14    0.07
  -3   7   5    1.09    0.07
  -3   7   6    0.19    0.04
  -3   7   6    0.12    0.04
  -3   7   7    1.33    0.08
  -3   7   7    1.41    0.08
  -3   7   8    0.38    0.06
  -3   7   8    0.39    0.06
  -3   7   8    0.36    0.06
  -3   7   9    0.35    0.06
   2  -7   9    0.62    0.07
   2  -7   8    6.79    0.20
   2  -7   8    7.13    0.19
  -2   7  -8    6.66    0.19
   2  -7   7   21.27    0.48
   2  -7   7   21.98    0.46
  -2   7  -7   22.36    0.48
   2  -7   6    3.07    0.08
   2  -7   6    2.92    0.10
   2  -7   6    2.92    0.11
   2  -7   6    2.97    0.09
   2  -7   6    3.07    0.09
  -2   7  -6    3.05    0.10
   2  -7   5    0.03    0.02
   2  -7   5    0.00    0.02
   2  -7   5    0.00    0.02
   2  -7   5    0.00    0.02
   2  -7   5    0.00    0.02
  -2   7  -5    0.02    0.02
  -2   7  -5    0.00    0.02
   2  -7   4    2.79    0.09
   2  -7   4    2.90    0.07
   2  -7   4    2.80    0.08
   2  -7   4    2.85    0.09
   2  -7   4    2.88    0.08
  -2   7  -4    2.83    0.08
  -2   7  -4    2.90    0.09
   2  -7   3    1.51    0.06
   2  -7   3    1.51    0.04
   2  -7   3    1.39    0.05
   2  -7   3    1.51    0.06
   2  -7   3    1.55    0.05
  -2   7  -3    1.53    0.05
  -2   7  -3    1.51    0.05
   2  -7   2   10.76    0.23
   2  -7   2   10.55    0.23
   2  -7   2   10.64    0.21
   2  -7   2   10.57    0.22
   2  -7   2   10.53    0.23
  -2   7  -2   10.55    0.23
  -2   7  -2   10.84    0.21
  -2   7  -2   10.46    0.23
   2  -7   1   12.71    0.27
   2  -7   1   12.91    0.25
   2  -7   1   13.12    0.27
   2  -7   1   13.13    0.26
  -2   7  -1   13.24    0.25
  -2   7  -1   12.62    0.27
  -2   7  -1   13.01    0.27
  -2   7  -1   13.09    0.28
   2  -7   0    7.95    0.18
   2  -7   0    7.93    0.16
   2  -7   0    7.80    0.17
   2  -7   0    7.72    0.16
   2  -7   0    7.84    0.17
  -2   7   0    8.04    0.16
  -2   7   0    7.82    0.17
  -2   7   0    7.74    0.17
  -2   7   0    7.70    0.17
  -2   7   0    7.63    0.16
   2  -7  -1    0.42    0.03
   2  -7  -1    0.38    0.02
   2  -7  -1    0.44    0.03
   2  -7  -1    0.38    0.03
  -2   7   1    0.42    0.02
  -2   7   1    0.41    0.03
  -2   7   1    0.33    0.03
  -2   7   1    0.38    0.03
   2  -7  -2    2.54    0.05
   2  -7  -2    2.51    0.07
   2  -7  -2    2.53    0.08
   2  -7  -2    2.48    0.07
  -2   7   2    2.41    0.08
  -2   7   2    2.60    0.06
  -2   7   2    2.52    0.08
  -2   7   2    2.64    0.05
   2  -7  -3    5.97    0.14
  -2   7   3    5.87    0.15
  -2   7   3    5.70    0.15
  -2   7   3    5.88    0.15
   2  -7  -4    1.28    0.05
  -2   7   4    1.42    0.06
  -2   7   4    1.23    0.06
  -2   7   4    1.26    0.06
   2  -7  -5    1.58    0.07
   2  -7  -5    1.75    0.05
  -2   7   5    1.81    0.08
  -2   7   5    1.66    0.08
   2  -7  -6    0.39    0.04
  -2   7   6    0.34    0.05
  -2   7   6    0.34    0.05
   2  -7  -7    1.32    0.07
  -2   7   7    1.32    0.08
  -2   7   7    1.31    0.08
  -2   7   8    1.96    0.10
  -2   7   8    1.86    0.10
  -2   7   9    0.50    0.07
  -2   7   9    0.56    0.07
   1  -7   9    6.04    0.19
   1  -7   8    0.20    0.04
   1  -7   8    0.18    0.05
  -1   7  -8    0.20    0.04
   1  -7   7    0.07    0.03
   1  -7   7    0.03    0.03
   1  -7   7    0.04    0.03
   1  -7   7    0.03    0.03
  -1   7  -7    0.04    0.03
   1  -7   6    0.29    0.04
   1  -7   6    0.23    0.04
   1  -7   6    0.28    0.04
   1  -7   6    0.29    0.03
   1  -7   6    0.31    0.03
  -1   7  -6    0.30    0.04
   1  -7   5    1.37    0.06
   1  -7   5    1.39    0.05
   1  -7   5    1.31    0.05
   1  -7   5    1.27    0.06
  -1   7  -5    1.38    0.06
  -1   7  -5    1.47    0.06
   1  -7   4   11.26    0.24
   1  -7   4   11.49    0.24
   1  -7   4   11.49    0.23
   1  -7   4   11.83    0.25
   1  -7   4   11.34    0.25
  -1   7  -4   11.19    0.25
  -1   7  -4   11.02    0.25
   1  -7   3   10.57    0.22
   1  -7   3   10.30    0.22
   1  -7   3   10.05    0.22
   1  -7   3   10.45    0.21
   1  -7   3   10.27    0.22
  -1   7  -3   10.48    0.22
  -1   7  -3    9.95    0.23
  -1   7  -3   10.36    0.23
   1  -7   2    6.31    0.14
   1  -7   2    6.34    0.13
   1  -7   2    6.54    0.14
   1  -7   2    6.48    0.15
   1  -7   2    6.55    0.15
  -1   7  -2    6.57    0.14
  -1   7  -2    6.52    0.15
  -1   7  -2    6.56    0.13
  -1   7  -2    6.44    0.15
   1  -7   1    3.58    0.08
   1  -7   1    3.54    0.08
   1  -7   1    3.63    0.09
   1  -7   1    3.45    0.08
   1  -7   1    3.69    0.09
   1  -7   1    3.52    0.09
  -1   7  -1    3.52    0.08
  -1   7  -1    3.43    0.08
  -1   7  -1    3.48    0.09
   1  -7   0    0.16    0.02
   1  -7   0    0.20    0.02
   1  -7   0    0.17    0.02
   1  -7   0    0.15    0.02
   1  -7   0    0.15    0.02
   1  -7   0    0.15    0.02
  -1   7   0    0.16    0.02
  -1   7   0    0.22    0.02
  -1   7   0    0.15    0.02
  -1   7   0    0.22    0.02
  -1   7   0    0.16    0.02
  -1   7   0    0.17    0.02
   1  -7  -1   -0.02    0.02
   1  -7  -1    0.10    0.02
   1  -7  -1    0.01    0.01
   1  -7  -1    0.01    0.01
   1  -7  -1   -0.01    0.01
   1  -7  -1   -0.01    0.01
  -1   7   1    0.02    0.01
  -1   7   1    0.00    0.01
  -1   7   1    0.01    0.02
  -1   7   1    0.03    0.02
  -1   7   1    0.00    0.01
   1  -7  -2   11.72    0.22
   1  -7  -2   12.18    0.26
   1  -7  -2   11.69    0.23
   1  -7  -2   11.65    0.24
   1  -7  -2   11.86    0.25
   1  -7  -2   12.07    0.25
  -1   7   2   12.01    0.23
  -1   7   2   11.99    0.24
  -1   7   2   11.44    0.25
  -1   7   2   11.92    0.25
  -1   7   2   11.64    0.26
   1  -7  -3    8.91    0.17
   1  -7  -3    9.01    0.17
   1  -7  -3    8.86    0.20
   1  -7  -3    9.16    0.17
   1  -7  -3    8.99    0.20
   1  -7  -3    9.26    0.21
  -1   7   3    8.95    0.20
  -1   7   3    9.07    0.21
  -1   7   3    8.82    0.20
   1  -7  -4    1.88    0.04
   1  -7  -4    1.86    0.04
   1  -7  -4    1.92    0.06
  -1   7   4    1.93    0.07
   1  -7  -5    4.02    0.12
   1  -7  -5    4.13    0.09
   1  -7  -5    4.14    0.09
   1  -7  -5    4.13    0.10
  -1   7   5    4.01    0.13
  -1   7   5    4.31    0.13
   1  -7  -6    1.62    0.06
   1  -7  -6    1.63    0.07
  -1   7   6    1.54    0.08
  -1   7   6    1.66    0.08
   1  -7  -7    0.24    0.04
  -1   7   7    0.24    0.04
  -1   7   7    0.16    0.04
  -1   7   8    0.70    0.07
  -1   7   8    0.77    0.07
  -1   7   9    0.05    0.04
   0  -7   9    0.69    0.07
   0   7  -9    0.59    0.07
   0  -7   8    0.17    0.04
   0  -7   8    0.14    0.04
   0   7  -8    0.17    0.04
   0  -7   7    0.04    0.03
   0  -7   7    0.06    0.03
   0  -7   7    0.08    0.03
   0  -7   7    0.03    0.03
   0   7  -7    0.06    0.03
   0  -7   6    0.55    0.05
   0  -7   6    0.55    0.04
   0  -7   6    0.54    0.04
   0  -7   6    0.46    0.05
   0   7  -6    0.56    0.05
   0  -7   5    1.40    0.04
   0  -7   5    1.37    0.06
   0  -7   5    1.38    0.05
   0  -7   5    1.30    0.05
   0   7  -5    1.34    0.06
   0   7  -5    1.30    0.06
   0  -7   4    1.32    0.05
   0  -7   4    1.30    0.05
   0  -7   4    1.28    0.04
   0  -7   4    1.26    0.05
   0  -7   4    1.32    0.05
   0   7  -4    1.18    0.05
   0   7  -4    1.20    0.05
   0  -7   3   10.99    0.24
   0  -7   3   11.36    0.23
   0  -7   3   11.02    0.23
   0  -7   3   11.10    0.23
   0  -7   3   11.67    0.25
   0   7  -3   11.14    0.23
   0   7  -3   11.41    0.23
   0   7  -3   11.44    0.25
   0   7  -3   11.27    0.25
   0  -7   2    4.26    0.10
   0  -7   2    4.05    0.10
   0  -7   2    4.13    0.09
   0  -7   2    4.18    0.10
   0  -7   2    4.12    0.10
   0  -7   2    4.21    0.10
   0   7  -2    4.07    0.10
   0   7  -2    4.20    0.09
   0   7  -2    4.23    0.10
   0   7  -2    4.16    0.10
   0   7  -2    4.43    0.10
   0  -7   1   19.23    0.38
   0  -7   1   19.25    0.39
   0  -7   1   19.77    0.39
   0  -7   1   18.88    0.37
   0  -7   1   19.64    0.37
   0  -7   1   19.15    0.40
   0   7  -1   19.43    0.37
   0   7  -1   19.66    0.37
   0   7  -1   19.12    0.38
   0   7  -1   19.77    0.40
   0   7  -1   19.45    0.39
   0   7  -1   19.39    0.39
   0  -7   0    0.04    0.02
   0  -7   0   -0.03    0.01
   0  -7   0    0.01    0.01
   0  -7   0   -0.03    0.01
   0  -7   0    0.00    0.01
   0  -7   0   -0.02    0.01
   0  -7   0   -0.02    0.01
   0   7   0   -0.03    0.01
   0   7   0   -0.02    0.01
   0   7   0    0.00    0.01
   0   7   0    0.01    0.01
   0   7   0    0.00    0.01
   0   7   0   -0.01    0.01
   0  -7  -1   18.95    0.39
   0  -7  -1   19.99    0.39
   0  -7  -1   19.01    0.37
   0  -7  -1   19.01    0.37
   0  -7  -1   19.56    0.37
   0  -7  -1   19.83    0.40
   0  -7  -1   19.21    0.38
   0   7   1   19.15    0.38
   0   7   1   19.59    0.37
   0   7   1   18.64    0.37
   0   7   1   19.62    0.40
   0   7   1   19.10    0.39
   0  -7  -2    4.07    0.09
   0  -7  -2    4.14    0.10
   0  -7  -2    4.10    0.10
   0  -7  -2    4.14    0.09
   0  -7  -2    4.10    0.10
   0   7   2    4.09    0.10
   0   7   2    4.16    0.10
   0   7   2    4.01    0.10
   0   7   2    4.17    0.10
   0   7   2    4.29    0.10
   0  -7  -3   10.91    0.24
   0  -7  -3   11.33    0.25
   0  -7  -3   11.16    0.24
   0  -7  -3   11.66    0.22
   0   7   3   11.42    0.24
   0   7   3   11.10    0.25
   0   7   3   11.42    0.25
   0  -7  -4    1.30    0.04
   0  -7  -4    1.18    0.05
   0  -7  -4    1.29    0.05
   0   7   4    1.31    0.06
   0   7   4    1.28    0.04
   0   7   4    1.23    0.06
   0  -7  -5    1.38    0.05
   0  -7  -5    1.51    0.06
   0   7   5    1.35    0.05
   0   7   5    1.34    0.06
   0   7   5    1.25    0.06
   0  -7  -6    0.52    0.04
   0  -7  -6    0.52    0.04
   0   7   6    0.51    0.03
   0   7   6    0.56    0.05
   0   7   6    0.46    0.05
   0  -7  -7   -0.02    0.03
   0   7   7    0.07    0.03
   0   7   7    0.03    0.04
   0   7   8    0.12    0.04
   0   7   8    0.22    0.05
   0   7   9    0.63    0.07
  -1  -7   9    0.02    0.04
   1   7  -9    0.05    0.04
  -1  -7   8    0.86    0.06
  -1  -7   8    0.83    0.07
  -1  -7   8    0.81    0.06
   1   7  -8    0.82    0.06
  -1  -7   7    0.21    0.04
  -1  -7   7    0.19    0.04
  -1  -7   7    0.26    0.03
  -1  -7   7    0.26    0.04
   1   7  -7    0.15    0.04
  -1  -7   6    1.68    0.07
  -1  -7   6    1.62    0.06
  -1  -7   6    1.73    0.08
  -1  -7   6    1.64    0.07
   1   7  -6    1.55    0.07
  -1  -7   5    4.45    0.12
  -1  -7   5    4.18    0.11
  -1  -7   5    4.26    0.11
   1   7  -5    4.15    0.12
   1   7  -5    3.98    0.12
  -1  -7   4    2.01    0.06
  -1  -7   4    1.95    0.07
  -1  -7   4    1.92    0.06
  -1  -7   4    1.96    0.05
  -1  -7   4    1.99    0.06
   1   7  -4    2.02    0.07
   1   7  -4    1.92    0.06
   1   7  -4    1.89    0.05
   1   7  -4    1.83    0.07
  -1  -7   3    8.71    0.19
  -1  -7   3    8.95    0.19
  -1  -7   3    9.11    0.21
  -1  -7   3    9.04    0.19
  -1  -7   3    8.74    0.18
  -1  -7   3    8.64    0.19
   1   7  -3    8.97    0.18
   1   7  -3    8.61    0.19
   1   7  -3    9.12    0.20
   1   7  -3    9.16    0.21
  -1  -7   2   11.86    0.24
  -1  -7   2   11.68    0.24
  -1  -7   2   11.98    0.24
  -1  -7   2   11.85    0.24
  -1  -7   2   11.93    0.24
  -1  -7   2   12.06    0.26
   1   7  -2   11.76    0.26
   1   7  -2   11.58    0.23
   1   7  -2   12.12    0.24
   1   7  -2   12.04    0.26
  -1  -7   1    0.01    0.01
  -1  -7   1    0.01    0.02
  -1  -7   1    0.00    0.01
  -1  -7   1    0.00    0.01
  -1  -7   1    0.05    0.02
  -1  -7   1    0.01    0.02
   1   7  -1    0.01    0.01
   1   7  -1   -0.02    0.01
   1   7  -1   -0.01    0.01
   1   7  -1    0.01    0.01
   1   7  -1    0.00    0.02
  -1  -7   0    0.19    0.02
  -1  -7   0    0.14    0.02
  -1  -7   0    0.19    0.02
  -1  -7   0    0.18    0.02
  -1  -7   0    0.18    0.02
  -1  -7   0    0.19    0.02
  -1  -7   0    0.17    0.01
   1   7   0    0.18    0.01
   1   7   0    0.17    0.02
   1   7   0    0.20    0.02
   1   7   0    0.18    0.02
   1   7   0    0.17    0.02
  -1  -7  -1    3.48    0.09
  -1  -7  -1    3.42    0.08
  -1  -7  -1    3.50    0.08
  -1  -7  -1    3.41    0.08
  -1  -7  -1    3.45    0.08
  -1  -7  -1    3.38    0.08
  -1  -7  -1    3.46    0.09
   1   7   1    3.56    0.09
   1   7   1    3.49    0.08
   1   7   1    3.43    0.08
   1   7   1    3.47    0.08
  -1  -7  -2    6.26    0.14
  -1  -7  -2    6.42    0.15
  -1  -7  -2    6.60    0.15
  -1  -7  -2    6.55    0.15
   1   7   2    6.58    0.14
   1   7   2    6.50    0.13
   1   7   2    6.32    0.14
   1   7   2    6.44    0.15
   1   7   2    6.34    0.15
   1   7   2    6.45    0.13
  -1  -7  -3   10.49    0.23
  -1  -7  -3   10.10    0.23
  -1  -7  -3    9.99    0.21
   1   7   3    9.99    0.23
   1   7   3   10.15    0.21
   1   7   3   10.07    0.21
   1   7   3   10.29    0.22
   1   7   3   10.60    0.21
   1   7   3   10.18    0.21
  -1  -7  -4   11.39    0.24
  -1  -7  -4   11.47    0.25
  -1  -7  -4   11.43    0.25
   1   7   4   11.38    0.26
   1   7   4   11.09    0.25
   1   7   4   11.00    0.23
  -1  -7  -5    1.25    0.05
  -1  -7  -5    1.27    0.06
   1   7   5    1.40    0.05
   1   7   5    1.35    0.06
   1   7   5    1.37    0.07
  -1  -7  -6    0.31    0.03
  -1  -7  -6    0.26    0.04
   1   7   6    0.28    0.04
   1   7   6    0.22    0.03
   1   7   6    0.32    0.03
  -1  -7  -7   -0.03    0.03
   1   7   7    0.06    0.03
   1   7   7    0.13    0.04
   1   7   8    0.27    0.05
  -2  -7   9    0.49    0.06
  -2  -7   9    0.58    0.07
   2   7  -9    0.59    0.07
  -2  -7   8    1.84    0.09
  -2  -7   8    1.76    0.10
  -2  -7   8    1.83    0.09
   2   7  -8    1.83    0.10
  -2  -7   7    1.20    0.08
  -2  -7   7    1.31    0.07
   2   7  -7    1.27    0.07
  -2  -7   6    0.40    0.03
  -2  -7   6    0.34    0.04
  -2  -7   6    0.29    0.05
   2   7  -6    0.42    0.05
  -2  -7   5    1.81    0.06
  -2  -7   5    1.73    0.06
  -2  -7   5    1.78    0.06
   2   7  -5    1.76    0.07
   2   7  -5    1.69    0.08
  -2  -7   4    1.33    0.05
  -2  -7   4    1.27    0.05
  -2  -7   4    1.25    0.05
   2   7  -4    1.40    0.06
   2   7  -4    1.25    0.06
   2   7  -4    1.30    0.05
  -2  -7   3    6.05    0.13
  -2  -7   3    6.08    0.13
  -2  -7   3    5.89    0.13
  -2  -7   3    5.83    0.12
  -2  -7   3    5.90    0.13
   2   7  -3    5.80    0.15
   2   7  -3    5.87    0.15
   2   7  -3    6.09    0.13
  -2  -7   2    2.63    0.06
  -2  -7   2    2.56    0.06
  -2  -7   2    2.54    0.07
  -2  -7   2    2.52    0.06
  -2  -7   2    2.66    0.08
  -2  -7   2    2.61    0.07
  -2  -7   2    2.65    0.07
   2   7  -2    2.54    0.07
   2   7  -2    2.43    0.08
   2   7  -2    2.57    0.08
  -2  -7   1    0.40    0.03
  -2  -7   1    0.47    0.03
  -2  -7   1    0.42    0.03
  -2  -7   1    0.40    0.02
  -2  -7   1    0.37    0.03
  -2  -7   1    0.40    0.03
   2   7  -1    0.41    0.03
   2   7  -1    0.37    0.02
   2   7  -1    0.37    0.03
  -2  -7   0    7.93    0.16
  -2  -7   0    7.79    0.17
  -2  -7   0    7.76    0.17
  -2  -7   0    7.95    0.17
  -2  -7   0    7.93    0.17
  -2  -7   0    7.84    0.16
   2   7   0    7.72    0.17
   2   7   0    7.94    0.16
   2   7   0    7.60    0.16
   2   7   0    7.81    0.17
  -2  -7  -1   12.93    0.27
  -2  -7  -1   12.93    0.27
  -2  -7  -1   12.79    0.25
  -2  -7  -1   12.11    0.25
  -2  -7  -1   12.85    0.26
   2   7   1   12.99    0.25
   2   7   1   12.92    0.26
   2   7   1   12.93    0.27
   2   7   1   12.62    0.25
   2   7   1   12.64    0.27
  -2  -7  -2   10.48    0.23
  -2  -7  -2   10.44    0.21
  -2  -7  -2   10.44    0.22
   2   7   2   10.38    0.23
   2   7   2   10.67    0.22
   2   7   2   10.36    0.21
  -2  -7  -3    1.56    0.05
  -2  -7  -3    1.54    0.05
  -2  -7  -3    1.46    0.06
   2   7   3    1.52    0.05
   2   7   3    1.56    0.05
   2   7   3    1.66    0.06
   2   7   3    1.48    0.05
  -2  -7  -4    2.93    0.09
  -2  -7  -4    2.90    0.08
  -2  -7  -4    2.77    0.08
   2   7   4    2.83    0.08
   2   7   4    2.84    0.09
   2   7   4    2.82    0.07
   2   7   4    2.86    0.07
   2   7   4    2.89    0.07
   2   7   4    2.86    0.08
  -2  -7  -5    0.01    0.02
  -2  -7  -5    0.02    0.02
   2   7   5   -0.01    0.02
   2   7   5    0.01    0.03
   2   7   5    0.00    0.02
  -2  -7  -6    3.04    0.10
   2   7   6    3.08    0.09
   2   7   6    2.93    0.11
   2   7   6    2.93    0.09
  -2  -7  -7   22.12    0.48
   2   7   7   22.16    0.50
   2   7   7   21.45    0.45
   2   7   8    6.73    0.21
  -3  -7   9    0.35    0.06
   3   7  -9    0.41    0.06
  -3  -7   8    0.38    0.06
  -3  -7   8    0.37    0.06
   3   7  -8    0.37    0.06
  -3  -7   7    1.25    0.07
  -3  -7   7    1.45    0.09
   3   7  -7    1.21    0.08
  -3  -7   6    0.15    0.03
  -3  -7   6    0.12    0.05
  -3  -7   6    0.19    0.03
   3   7  -6    0.16    0.04
  -3  -7   5    1.16    0.05
  -3  -7   5    1.21    0.05
  -3  -7   5    1.14    0.05
   3   7  -5    1.05    0.06
   3   7  -5    1.10    0.06
  -3  -7   4    0.00    0.02
  -3  -7   4    0.01    0.02
  -3  -7   4    0.00    0.02
   3   7  -4   -0.01    0.02
   3   7  -4    0.01    0.02
  -3  -7   3    0.81    0.04
  -3  -7   3    0.79    0.04
  -3  -7   3    0.74    0.03
  -3  -7   3    0.78    0.03
  -3  -7   3    0.76    0.03
   3   7  -3    0.79    0.05
   3   7  -3    0.74    0.05
  -3  -7   2    9.89    0.22
  -3  -7   2   10.00    0.21
  -3  -7   2    9.97    0.21
  -3  -7   2   10.37    0.21
  -3  -7   2   10.47    0.22
  -3  -7   2   10.03    0.21
   3   7  -2   10.23    0.23
   3   7  -2   10.39    0.24
  -3  -7   1    1.59    0.06
  -3  -7   1    1.67    0.06
  -3  -7   1    1.55    0.06
  -3  -7   1    1.64    0.06
  -3  -7   1    1.62    0.05
   3   7  -1    1.52    0.05
   3   7  -1    1.58    0.06
   3   7  -1    1.60    0.05
  -3  -7   0    4.41    0.10
  -3  -7   0    4.52    0.11
  -3  -7   0    4.34    0.11
  -3  -7   0    4.37    0.10
  -3  -7   0    4.49    0.12
  -3  -7   0    4.50    0.11
   3   7   0    4.37    0.11
   3   7   0    4.33    0.11
   3   7   0    4.43    0.10
  -3  -7  -1    0.02    0.01
  -3  -7  -1   -0.01    0.01
  -3  -7  -1   -0.01    0.02
  -3  -7  -1    0.02    0.01
   3   7   1    0.01    0.02
   3   7   1    0.06    0.02
   3   7   1   -0.01    0.01
   3   7   1    0.00    0.01
   3   7   1    0.00    0.01
  -3  -7  -2    0.09    0.02
  -3  -7  -2    0.07    0.02
  -3  -7  -2    0.08    0.01
   3   7   2    0.10    0.02
   3   7   2    0.03    0.02
   3   7   2    0.08    0.02
   3   7   2    0.08    0.02
  -3  -7  -3    4.67    0.13
  -3  -7  -3    4.52    0.11
  -3  -7  -3    4.68    0.10
   3   7   3    4.42    0.13
   3   7   3    4.64    0.10
   3   7   3    4.66    0.11
   3   7   3    4.83    0.12
  -3  -7  -4    2.86    0.10
  -3  -7  -4    2.88    0.08
  -3  -7  -4    3.12    0.08
   3   7   4    2.88    0.07
   3   7   4    2.94    0.09
   3   7   4    2.95    0.10
   3   7   4    2.86    0.07
  -3  -7  -5    7.00    0.19
   3   7   5    6.87    0.17
   3   7   5    7.02    0.16
   3   7   5    6.89    0.19
  -3  -7  -6    5.86    0.17
   3   7   6    5.68    0.15
   3   7   6    5.42    0.17
  -3  -7  -7    1.60    0.08
   3   7   7    1.46    0.09
   3   7   7    1.68    0.08
   3   7   8    0.11    0.05
   4   7  -9    0.09    0.05
  -4  -7   8    1.51    0.09
   4   7  -8    1.48    0.10
  -4  -7   7    0.17    0.05
   4   7  -7    0.26    0.05
  -4  -7   6    0.00    0.03
  -4  -7   6    0.01    0.04
   4   7  -6    0.07    0.03
  -4  -7   5    6.10    0.14
  -4  -7   5    6.09    0.14
  -4  -7   5    5.50    0.18
  -4  -7   5    6.16    0.15
   4   7  -5    6.03    0.17
  -4  -7   4    0.64    0.04
  -4  -7   4    0.67    0.04
  -4  -7   4    0.66    0.03
  -4  -7   4    0.61    0.04
   4   7  -4    0.61    0.05
   4   7  -4    0.63    0.05
  -4  -7   3    2.60    0.08
  -4  -7   3    2.58    0.07
  -4  -7   3    2.58    0.08
  -4  -7   3    2.71    0.08
   4   7  -3    2.81    0.09
   4   7  -3    2.56    0.09
  -4  -7   2    1.38    0.05
  -4  -7   2    1.49    0.05
  -4  -7   2    1.37    0.06
  -4  -7   2    1.46    0.05
  -4  -7   2    1.37    0.05
  -4  -7   2    1.39    0.05
   4   7  -2    1.31    0.06
   4   7  -2    1.34    0.06
  -4  -7   1    0.46    0.03
  -4  -7   1    0.53    0.04
  -4  -7   1    0.45    0.03
   4   7  -1    0.47    0.03
   4   7  -1    0.50    0.04
   4   7  -1    0.49    0.03
  -4  -7   0    0.28    0.03
  -4  -7   0    0.29    0.03
  -4  -7   0    0.28    0.03
   4   7   0    0.33    0.03
   4   7   0    0.33    0.03
   4   7   0    0.29    0.03
   4   7   0    0.28    0.03
  -4  -7  -1   14.77    0.31
  -4  -7  -1   14.72    0.29
  -4  -7  -1   14.69    0.30
  -4  -7  -1   14.77    0.33
   4   7   1   14.20    0.32
   4   7   1   14.89    0.31
   4   7   1   14.56    0.31
  -4  -7  -2    3.82    0.12
  -4  -7  -2    3.90    0.09
  -4  -7  -2    3.71    0.09
   4   7   2    3.97    0.09
   4   7   2    3.73    0.11
   4   7   2    3.86    0.11
   4   7   2    3.91    0.09
  -4  -7  -3    2.56    0.10
  -4  -7  -3    2.48    0.06
  -4  -7  -3    2.46    0.06
   4   7   3    2.45    0.08
   4   7   3    2.51    0.09
   4   7   3    2.42    0.06
   4   7   3    2.60    0.06
  -4  -7  -4    3.26    0.12
  -4  -7  -4    3.28    0.08
   4   7   4    3.33    0.08
   4   7   4    3.22    0.11
   4   7   4    3.33    0.10
  -4  -7  -5    6.51    0.18
   4   7   5    6.20    0.17
   4   7   5    6.52    0.19
  -4  -7  -6    0.15    0.04
   4   7   6    0.18    0.04
   4   7   6    0.18    0.04
  -4  -7  -7    0.52    0.06
   4   7   7    0.54    0.07
   4   7   7    0.64    0.06
   4   7   8    0.23    0.04
   5   7  -8    0.13    0.05
   5   7  -7    0.00    0.04
  -5  -7   6    0.51    0.05
  -5  -7   6    0.52    0.06
   5   7  -6    0.53    0.06
  -5  -7   5    0.83    0.05
  -5  -7   5    0.81    0.04
  -5  -7   5    0.64    0.07
  -5  -7   5    0.80    0.05
   5   7  -5    0.82    0.06
  -5  -7   4    0.15    0.03
  -5  -7   4    0.12    0.03
  -5  -7   4    0.03    0.02
  -5  -7   4    0.08    0.02
  -5  -7   4    0.12    0.04
   5   7  -4    0.08    0.04
  -5  -7   3    0.01    0.02
  -5  -7   3    0.03    0.02
  -5  -7   3    0.03    0.02
  -5  -7   3    0.00    0.02
  -5  -7   3   -0.01    0.02
   5   7  -3    0.03    0.03
   5   7  -3    0.02    0.03
  -5  -7   2    0.31    0.03
  -5  -7   2    0.34    0.03
  -5  -7   2    0.19    0.03
  -5  -7   2    0.30    0.04
  -5  -7   2    0.29    0.03
   5   7  -2    0.23    0.04
   5   7  -2    0.27    0.04
  -5  -7   1    3.47    0.11
  -5  -7   1    3.54    0.10
  -5  -7   1    3.39    0.10
   5   7  -1    3.52    0.10
   5   7  -1    3.57    0.10
   5   7  -1    3.54    0.11
  -5  -7   0    2.05    0.08
  -5  -7   0    2.23    0.07
   5   7   0    2.15    0.07
   5   7   0    2.07    0.07
   5   7   0    2.15    0.07
   5   7   0    2.14    0.07
  -5  -7  -1    0.21    0.04
  -5  -7  -1    0.24    0.02
  -5  -7  -1    0.20    0.02
  -5  -7  -1    0.26    0.03
   5   7   1    0.24    0.03
   5   7   1    0.30    0.04
   5   7   1    0.26    0.03
  -5  -7  -2    0.26    0.02
  -5  -7  -2    0.25    0.02
  -5  -7  -2    0.30    0.02
  -5  -7  -2    0.27    0.04
   5   7   2    0.34    0.04
   5   7   2    0.28    0.04
   5   7   2    0.31    0.03
  -5  -7  -3   14.26    0.28
  -5  -7  -3   14.64    0.34
   5   7   3   13.65    0.31
   5   7   3   14.14    0.33
   5   7   3   14.29    0.29
  -5  -7  -4   -0.03    0.03
   5   7   4    0.04    0.03
   5   7   4    0.01    0.03
  -5  -7  -5    0.66    0.06
   5   7   5    0.63    0.06
   5   7   5    0.58    0.05
  -5  -7  -6    0.35    0.05
   5   7   6    0.29    0.05
   5   7   6    0.33    0.05
  -5  -7  -7    0.85    0.07
   5   7   7    0.95    0.07
   5   7   7    0.77    0.08
  -5  -7  -8    0.06    0.05
   5   7   8    0.11    0.04
  -6  -7   7    0.05    0.04
   6   7  -7    0.09    0.05
  -6  -7   6    1.28    0.08
  -6  -7   6    1.10    0.09
   6   7  -6    1.22    0.08
  -6  -7   5    0.15    0.05
  -6  -7   5    0.16    0.03
   6   7  -5    0.24    0.04
  -6  -7   4    0.86    0.06
  -6  -7   4    0.91    0.05
  -6  -7   4    0.88    0.08
  -6  -7   4    0.94    0.05
  -6  -7   4    1.00    0.05
   6   7  -4    0.76    0.06
  -6  -7   3    0.73    0.05
  -6  -7   3    0.72    0.05
  -6  -7   3    0.68    0.06
  -6  -7   3    0.69    0.05
  -6  -7   3    0.69    0.06
  -6  -7   3    0.75    0.05
   6   7  -3    0.79    0.06
  -6  -7   2    0.72    0.05
  -6  -7   2    0.79    0.05
  -6  -7   2    0.82    0.05
  -6  -7   2    0.79    0.05
   6   7  -2    0.87    0.05
  -6  -7   1    0.60    0.05
  -6  -7   1    0.68    0.05
  -6  -7   1    0.56    0.04
   6   7  -1    0.63    0.05
   6   7  -1    0.71    0.05
   6   7  -1    0.60    0.05
  -6  -7   0    1.53    0.06
  -6  -7   0    1.65    0.07
   6   7   0    1.74    0.07
   6   7   0    1.72    0.07
   6   7   0    1.57    0.07
  -6  -7  -1   20.94    0.43
  -6  -7  -1   20.51    0.41
   6   7   1   20.72    0.43
   6   7   1   20.93    0.44
   6   7   1   20.43    0.45
  -6  -7  -2    1.16    0.07
  -6  -7  -2    1.24    0.05
  -6  -7  -2    1.19    0.05
   6   7   2    1.21    0.07
   6   7   2    1.25    0.07
  -6  -7  -3    5.31    0.17
   6   7   3    5.41    0.15
   6   7   3    5.13    0.16
  -6  -7  -4    0.27    0.05
   6   7   4    0.27    0.04
   6   7   4    0.19    0.04
  -6  -7  -5    0.02    0.04
   6   7   5    0.05    0.03
   6   7   5    0.03    0.04
  -6  -7  -6    0.00    0.04
   6   7   6    0.06    0.04
   6   7   6    0.04    0.04
  -6  -7  -7    0.02    0.05
   6   7   7    0.05    0.04
  -7  -7   6   -0.02    0.04
   7   7  -6   -0.06    0.03
  -7  -7   5    0.26    0.05
  -7  -7   5    0.23    0.05
   7   7  -5    0.22    0.05
  -7  -7   4    0.91    0.06
  -7  -7   4    1.00    0.06
  -7  -7   4    0.74    0.08
  -7  -7   4    0.76    0.05
   7   7  -4    0.90    0.07
  -7  -7   3    2.83    0.10
  -7  -7   3    2.50    0.10
  -7  -7   3    2.55    0.09
  -7  -7   3    2.72    0.09
  -7  -7   3    2.59    0.09
  -7  -7   3    2.60    0.12
   7   7  -3    2.67    0.11
  -7  -7   2   -0.01    0.03
  -7  -7   2    0.06    0.03
  -7  -7   2    0.02    0.03
  -7  -7   2    0.10    0.03
  -7  -7   2    0.07    0.03
   7   7  -2    0.10    0.03
  -7  -7   1    5.97    0.17
  -7  -7   1    6.02    0.16
  -7  -7   1    6.11    0.18
  -7  -7   1    6.12    0.18
  -7  -7   1    6.21    0.17
   7   7  -1    6.02    0.17
  -7  -7   0    0.00    0.02
  -7  -7   0    0.01    0.03
  -7  -7   0    0.00    0.03
  -7  -7   0   -0.02    0.03
   7   7   0    0.03    0.03
   7   7   0    0.03    0.03
  -7  -7  -1    0.33    0.03
  -7  -7  -1    0.30    0.05
   7   7   1    0.28    0.04
   7   7   1    0.33    0.05
  -7  -7  -2    0.25    0.05
   7   7   2    0.18    0.04
   7   7   2    0.28    0.05
  -7  -7  -3    0.31    0.06
   7   7   3    0.42    0.05
   7   7   3    0.40    0.06
  -7  -7  -4   -0.04    0.03
   7   7   4    0.04    0.04
   7   7   4    0.01    0.03
  -7  -7  -5    0.69    0.08
   7   7   5    0.82    0.07
   7   7   5    0.95    0.09
  -7  -7  -6    0.36    0.06
   7   7   6    0.25    0.05
   8   7  -6    0.35    0.06
  -8  -7   5    0.71    0.07
   8   7  -5    0.76    0.08
  -8  -7   4    0.53    0.06
  -8  -7   4    0.54    0.07
   8   7  -4    0.61    0.06
  -8  -7   3    1.01    0.06
  -8  -7   3    0.83    0.06
  -8  -7   3    0.97    0.06
  -8  -7   3    0.94    0.08
  -8  -7   3    1.03    0.06
  -8  -7   2    0.27    0.04
  -8  -7   2    0.16    0.04
  -8  -7   2    0.23    0.04
  -8  -7   2    0.20    0.04
  -8  -7   2    0.25    0.05
  -8  -7   2    0.16    0.04
  -8  -7   1    4.31    0.13
  -8  -7   1    3.91    0.13
  -8  -7   1    4.09    0.14
  -8  -7   1    3.92    0.14
  -8  -7   1    4.09    0.13
  -8  -7   0    0.10    0.04
   8   7   0    0.15    0.04
   8   7   0    0.11    0.04
  -8  -7  -1    1.09    0.08
   8   7   1    1.19    0.07
   8   7   1    1.18    0.07
  -8  -7  -2   -0.02    0.04
   8   7   2    0.04    0.03
   8   7   2    0.02    0.03
  -8  -7  -3    0.51    0.07
   8   7   3    0.48    0.06
   8   7   3    0.50    0.06
  -8  -7  -4    0.29    0.06
   8   7   4    0.30    0.05
   8   7   4    0.23    0.05
  -8  -7  -5    3.50    0.16
   8   7   5    3.78    0.14
  -9  -7   4    0.58    0.07
  -9  -7   4    0.56    0.07
  -9  -7   3    2.10    0.11
  -9  -7   3    2.17    0.10
  -9  -7   3    2.21    0.11
  -9  -7   2    0.15    0.04
  -9  -7   2    0.16    0.04
  -9  -7   2    0.05    0.04
  -9  -7   2    0.18    0.04
  -9  -7   2    0.13    0.04
  -9  -7   1    0.62    0.06
  -9  -7   1    0.61    0.07
  -9  -7   1    0.80    0.06
  -9  -7   0    0.63    0.07
  -9  -7   0    0.54    0.06
   9   7   0    0.60    0.07
  -9  -7  -1    0.40    0.06
   9   7   1    0.39    0.06
   9   7   1    0.50    0.06
  -9  -7  -2    0.01    0.04
   9   7   2    0.01    0.04
   9   7   2   -0.05    0.04
  -9  -7  -3    4.16    0.17
   9   7   3    4.22    0.15
   9   7   3    4.34    0.16
  -9  -7  -4   -0.03    0.04
 -10  -7   1    0.11    0.05
 -10  -7   1    0.13    0.04
 -10  -7   0    0.10    0.05
 -10  -7   0   -0.01    0.04
  10   7   0    0.15    0.05
 -10  -7  -1    4.64    0.18
  10  -8   1    0.86    0.09
  10  -8   1    0.65    0.07
  10  -8   0    0.02    0.04
  10  -8   0    0.10    0.04
  10  -8  -1   -0.02    0.04
 -10   8   1    0.04    0.04
   9  -8   4    0.21    0.06
   9  -8   3    0.16    0.05
   9  -8   3    0.13    0.05
   9  -8   2    0.12    0.04
   9  -8   2    0.08    0.04
   9  -8   1    0.16    0.04
   9  -8   1    0.18    0.05
   9  -8   1    0.18    0.05
   9  -8   0    0.04    0.04
   9  -8   0    0.12    0.04
  -9   8   0    0.06    0.04
  -9   8   0    0.07    0.04
   9  -8  -1    0.11    0.04
   9  -8  -1    0.10    0.04
  -9   8   1    0.05    0.04
  -9   8   1    0.05    0.04
   9  -8  -2   -0.02    0.04
  -9   8   2    0.08    0.04
  -9   8   2    0.02    0.04
   9  -8  -3    0.06    0.04
  -9   8   3    0.16    0.05
  -9   8   3    0.02    0.04
  -9   8   3    0.07    0.05
  -9   8   4   -0.01    0.04
   8  -8   5    0.08    0.05
   8  -8   5    0.11    0.04
   8  -8   4    0.58    0.07
   8  -8   4    0.70    0.08
   8  -8   4    0.71    0.07
   8  -8   3    0.35    0.06
   8  -8   3    0.33    0.05
   8  -8   3    0.28    0.06
   8  -8   2    0.34    0.05
   8  -8   2    0.37    0.05
   8  -8   2    0.34    0.05
  -8   8  -2    0.37    0.05
   8  -8   1    0.44    0.05
   8  -8   1    0.36    0.05
   8  -8   1    0.33    0.05
  -8   8  -1    0.50    0.05
   8  -8   0    0.41    0.06
   8  -8   0    0.44    0.05
  -8   8   0    0.42    0.06
  -8   8   0    0.60    0.06
   8  -8  -1    0.10    0.03
   8  -8  -1    0.10    0.04
  -8   8   1    0.05    0.04
  -8   8   1    0.15    0.04
  -8   8   1    0.17    0.04
   8  -8  -2    0.04    0.04
  -8   8   2   -0.03    0.03
  -8   8   2    0.04    0.04
  -8   8   2    0.04    0.04
   8  -8  -3    2.50    0.10
  -8   8   3    2.64    0.12
  -8   8   3    2.78    0.12
  -8   8   3    2.75    0.12
  -8   8   4    0.01    0.04
  -8   8   4    0.08    0.04
  -8   8   4    0.00    0.04
  -8   8   5    3.16    0.14
  -8   8   5    2.95    0.13
   7  -8   6    0.04    0.04
   7  -8   6    0.03    0.04
   7  -8   5    0.05    0.05
   7  -8   5    0.07    0.04
   7  -8   5    0.11    0.04
   7  -8   4    0.17    0.04
   7  -8   4    0.08    0.04
   7  -8   4    0.19    0.05
   7  -8   3    0.14    0.04
   7  -8   3    0.23    0.04
   7  -8   3    0.24    0.05
  -7   8  -3    0.28    0.04
   7  -8   2    2.92    0.11
   7  -8   2    3.09    0.12
   7  -8   2    2.93    0.12
  -7   8  -2    2.95    0.10
   7  -8   1    0.06    0.03
   7  -8   1   -0.01    0.03
   7  -8   1    0.02    0.03
  -7   8  -1    0.00    0.03
   7  -8   0    0.08    0.03
   7  -8   0    0.06    0.03
   7  -8   0    0.09    0.04
  -7   8   0    0.11    0.03
  -7   8   0    0.08    0.03
   7  -8  -1    8.01    0.19
   7  -8  -1    7.77    0.21
  -7   8   1    7.54    0.21
  -7   8   1    8.27    0.21
  -7   8   1    8.04    0.22
   7  -8  -2    0.38    0.05
   7  -8  -2    0.37    0.04
  -7   8   2    0.34    0.05
  -7   8   2    0.35    0.05
  -7   8   2    0.37    0.05
   7  -8  -3    4.24    0.13
  -7   8   3    4.19    0.15
  -7   8   3    3.98    0.14
  -7   8   3    3.93    0.15
   7  -8  -4   -0.01    0.03
  -7   8   4    0.03    0.04
  -7   8   4    0.01    0.04
  -7   8   4    0.01    0.04
  -7   8   5    0.01    0.04
  -7   8   5    0.07    0.04
  -7   8   5    0.08    0.04
  -7   8   6   -0.01    0.04
  -7   8   6    0.01    0.04
   6  -8   7    3.36    0.13
   6  -8   7    3.22    0.13
   6  -8   6    0.21    0.05
   6  -8   6    0.20    0.05
   6  -8   6    0.26    0.05
   6  -8   5    0.11    0.04
   6  -8   5    0.11    0.04
   6  -8   5    0.06    0.04
   6  -8   4    1.81    0.09
   6  -8   4    1.78    0.09
   6  -8   4    1.73    0.08
  -6   8  -4    1.68    0.07
   6  -8   3    1.12    0.07
   6  -8   3    1.11    0.07
   6  -8   3    1.13    0.07
  -6   8  -3    1.16    0.06
   6  -8   2    8.52    0.21
   6  -8   2    8.45    0.22
   6  -8   2    8.16    0.22
  -6   8  -2    8.30    0.21
   6  -8   1   38.35    0.79
   6  -8   1   37.15    0.74
   6  -8   1   36.94    0.79
  -6   8  -1   37.86    0.78
  -6   8  -1   38.69    0.78
   6  -8   0    0.00    0.03
   6  -8   0    0.01    0.03
   6  -8   0    0.04    0.03
  -6   8   0    0.04    0.03
  -6   8   0    0.04    0.03
   6  -8  -1    1.30    0.06
   6  -8  -1    1.35    0.07
  -6   8   1    1.32    0.07
  -6   8   1    1.46    0.07
  -6   8   1    1.49    0.07
   6  -8  -2    1.43    0.06
   6  -8  -2    1.34    0.07
  -6   8   2    1.44    0.07
  -6   8   2    1.50    0.07
  -6   8   2    1.54    0.08
   6  -8  -3    0.04    0.02
   6  -8  -3    0.05    0.03
  -6   8   3    0.04    0.03
  -6   8   3    0.05    0.03
  -6   8   3    0.01    0.03
   6  -8  -4    1.10    0.06
  -6   8   4    1.02    0.08
  -6   8   4    1.13    0.07
  -6   8   4    1.06    0.07
  -6   8   5    0.88    0.08
  -6   8   5    1.09    0.08
  -6   8   5    1.10    0.07
  -6   8   6    0.45    0.06
  -6   8   6    0.31    0.06
  -6   8   6    0.38    0.06
  -6   8   7    0.02    0.04
  -6   8   7   -0.03    0.04
   5  -8   8   -0.05    0.04
   5  -8   7    0.29    0.05
   5  -8   7    0.30    0.06
   5  -8   7    0.24    0.05
   5  -8   6    1.15    0.07
   5  -8   6    1.17    0.08
   5  -8   6    1.32    0.08
   5  -8   5    0.13    0.04
   5  -8   5    0.17    0.04
   5  -8   5    0.16    0.04
  -5   8  -5    0.09    0.03
   5  -8   4    2.45    0.10
   5  -8   4    2.84    0.11
   5  -8   4    2.63    0.11
  -5   8  -4    2.81    0.09
   5  -8   3   28.62    0.58
   5  -8   3   28.34    0.60
   5  -8   3   27.12    0.61
  -5   8  -3   29.56    0.59
   5  -8   2   18.06    0.37
   5  -8   2   17.18    0.39
   5  -8   2   18.00    0.39
   5  -8   2   17.44    0.37
  -5   8  -2   17.52    0.37
  -5   8  -2   17.13    0.38
  -5   8  -2   17.77    0.34
   5  -8   1    0.57    0.04
   5  -8   1    0.70    0.04
   5  -8   1    0.61    0.05
   5  -8   1    0.64    0.05
  -5   8  -1    0.72    0.04
  -5   8  -1    0.63    0.03
  -5   8  -1    0.62    0.04
   5  -8   0    4.40    0.12
   5  -8   0    4.45    0.13
   5  -8   0    4.38    0.13
  -5   8   0    4.19    0.12
  -5   8   0    4.34    0.12
   5  -8  -1   -0.02    0.02
   5  -8  -1    0.03    0.02
  -5   8   1    0.01    0.02
  -5   8   1    0.02    0.02
  -5   8   1   -0.01    0.02
   5  -8  -2    3.11    0.10
   5  -8  -2    3.19    0.08
  -5   8   2    2.98    0.10
  -5   8   2    3.01    0.11
  -5   8   2    2.72    0.10
   5  -8  -3    5.87    0.15
   5  -8  -3    5.85    0.13
  -5   8   3    5.64    0.16
  -5   8   3    5.87    0.17
  -5   8   3    5.51    0.17
   5  -8  -4    6.61    0.16
  -5   8   4    6.70    0.19
  -5   8   4    6.52    0.19
  -5   8   4    6.39    0.18
  -5   8   5    1.21    0.07
  -5   8   5    1.10    0.07
  -5   8   5    1.23    0.08
  -5   8   6    2.85    0.11
  -5   8   6    2.65    0.12
  -5   8   6    2.77    0.12
  -5   8   7    0.06    0.04
  -5   8   7    0.02    0.04
  -5   8   8    1.26    0.09
  -5   8   8    1.25    0.09
   4  -8   8    0.94    0.09
   4  -8   8    1.14    0.07
   4  -8   7   -0.02    0.03
   4  -8   7   -0.03    0.04
   4  -8   7    0.02    0.03
   4  -8   6    6.22    0.18
   4  -8   6    6.30    0.18
   4  -8   6    6.40    0.19
  -4   8  -6    6.45    0.17
   4  -8   5   13.83    0.31
   4  -8   5   12.97    0.32
   4  -8   5   13.59    0.33
  -4   8  -5   14.25    0.31
   4  -8   4    5.90    0.17
   4  -8   4    6.16    0.17
   4  -8   4    5.93    0.16
  -4   8  -4    5.99    0.15
  -4   8  -4    6.06    0.13
   4  -8   3    1.45    0.04
   4  -8   3    1.34    0.07
   4  -8   3    1.54    0.07
   4  -8   3    1.42    0.04
   4  -8   3    1.49    0.06
  -4   8  -3    1.44    0.06
  -4   8  -3    1.50    0.04
   4  -8   2    0.51    0.02
   4  -8   2    0.55    0.03
   4  -8   2    0.57    0.04
   4  -8   2    0.52    0.04
   4  -8   2    0.55    0.04
  -4   8  -2    0.54    0.02
  -4   8  -2    0.55    0.03
  -4   8  -2    0.49    0.04
   4  -8   1    1.41    0.06
   4  -8   1    1.51    0.06
   4  -8   1    1.55    0.05
   4  -8   1    1.47    0.05
   4  -8   1    1.42    0.06
  -4   8  -1    1.50    0.06
  -4   8  -1    1.52    0.05
  -4   8  -1    1.52    0.05
   4  -8   0    0.15    0.02
   4  -8   0    0.12    0.03
   4  -8   0    0.17    0.03
   4  -8   0    0.17    0.03
  -4   8   0    0.16    0.02
  -4   8   0    0.12    0.03
   4  -8  -1    0.02    0.02
   4  -8  -1   -0.02    0.02
  -4   8   1    0.03    0.02
  -4   8   1    0.01    0.02
  -4   8   1   -0.01    0.02
   4  -8  -2    2.61    0.08
   4  -8  -2    2.65    0.07
  -4   8   2    2.69    0.09
  -4   8   2    2.56    0.09
  -4   8   2    2.46    0.08
   4  -8  -3    0.39    0.02
   4  -8  -3    0.42    0.03
  -4   8   3    0.37    0.04
  -4   8   3    0.39    0.04
  -4   8   3    0.40    0.02
  -4   8   3    0.48    0.05
   4  -8  -4    2.53    0.08
  -4   8   4    2.48    0.10
  -4   8   4    2.50    0.09
  -4   8   4    2.40    0.10
   4  -8  -5    1.95    0.06
  -4   8   5    1.97    0.09
  -4   8   5    2.04    0.09
  -4   8   5    1.58    0.09
  -4   8   6    0.57    0.06
  -4   8   6    0.50    0.06
  -4   8   6    0.46    0.06
  -4   8   7    0.34    0.06
  -4   8   7    0.34    0.05
  -4   8   7    0.20    0.05
  -4   8   8    0.06    0.05
  -4   8   8   -0.04    0.04
  -4   8   9    0.15    0.06
   3  -8   9    1.30    0.09
   3  -8   8    7.47    0.20
   3  -8   8    7.57    0.22
   3  -8   7    1.13    0.08
   3  -8   7    1.14    0.07
  -3   8  -7    1.08    0.06
   3  -8   6    2.30    0.10
   3  -8   6    2.23    0.09
   3  -8   6    2.28    0.09
  -3   8  -6    2.41    0.09
   3  -8   5    1.24    0.04
   3  -8   5    1.30    0.06
   3  -8   5    1.17    0.06
   3  -8   5    1.15    0.06
  -3   8  -5    1.23    0.06
   3  -8   4    0.31    0.04
   3  -8   4    0.26    0.03
   3  -8   4    0.34    0.04
   3  -8   4    0.34    0.02
   3  -8   4    0.34    0.02
  -3   8  -4    0.36    0.04
  -3   8  -4    0.31    0.02
   3  -8   3    3.51    0.08
   3  -8   3    3.54    0.08
   3  -8   3    3.52    0.11
   3  -8   3    3.50    0.10
   3  -8   3    3.34    0.10
  -3   8  -3    3.35    0.10
  -3   8  -3    3.40    0.08
   3  -8   2    0.37    0.03
   3  -8   2    0.44    0.04
   3  -8   2    0.40    0.02
   3  -8   2    0.33    0.03
   3  -8   2    0.42    0.03
  -3   8  -2    0.38    0.02
  -3   8  -2    0.34    0.03
  -3   8  -2    0.44    0.02
   3  -8   1    0.07    0.02
   3  -8   1    0.07    0.02
   3  -8   1    0.07    0.02
   3  -8   1    0.09    0.02
   3  -8   1    0.05    0.02
  -3   8  -1    0.10    0.02
  -3   8  -1    0.09    0.02
  -3   8  -1    0.06    0.02
   3  -8   0    1.98    0.06
   3  -8   0    1.96    0.06
   3  -8   0    2.06    0.07
   3  -8   0    1.92    0.07
   3  -8   0    2.10    0.07
  -3   8   0    2.00    0.07
  -3   8   0    2.00    0.06
  -3   8   0    1.89    0.06
   3  -8  -1    3.98    0.10
   3  -8  -1    4.25    0.11
   3  -8  -1    4.30    0.10
   3  -8  -1    4.12    0.11
  -3   8   1    4.19    0.11
  -3   8   1    4.10    0.11
  -3   8   1    4.09    0.11
   3  -8  -2   11.05    0.24
   3  -8  -2   10.91    0.21
  -3   8   2   10.70    0.24
  -3   8   2   10.82    0.21
  -3   8   2   10.98    0.25
  -3   8   2   11.16    0.25
   3  -8  -3    0.11    0.02
  -3   8   3    0.05    0.03
  -3   8   3    0.06    0.03
  -3   8   3    0.08    0.02
   3  -8  -4    2.53    0.07
  -3   8   4    2.60    0.09
  -3   8   4    2.47    0.09
  -3   8   4    2.37    0.09
   3  -8  -5    0.05    0.02
  -3   8   5    0.04    0.03
  -3   8   5    0.01    0.03
  -3   8   5   -0.04    0.03
  -3   8   6    0.72    0.06
  -3   8   6    0.54    0.06
  -3   8   6    0.60    0.06
  -3   8   7    0.66    0.07
  -3   8   7    0.58    0.06
  -3   8   7    0.66    0.07
  -3   8   8    2.48    0.12
  -3   8   8    2.88    0.12
  -3   8   8    2.50    0.12
  -3   8   9    2.99    0.13
   2  -8   9    0.97    0.09
   2  -8   8    0.76    0.07
   2  -8   8    0.91    0.07
  -2   8  -8    0.89    0.07
   2  -8   7    0.87    0.06
   2  -8   7    0.84    0.07
  -2   8  -7    0.90    0.06
   2  -8   6    0.01    0.02
   2  -8   6    0.01    0.03
   2  -8   6    0.00    0.02
   2  -8   6    0.01    0.02
   2  -8   6    0.00    0.02
  -2   8  -6    0.02    0.03
   2  -8   5    0.01    0.02
   2  -8   5    0.04    0.02
   2  -8   5    0.02    0.02
   2  -8   5    0.01    0.02
   2  -8   5    0.02    0.02
  -2   8  -5    0.01    0.02
  -2   8  -5    0.02    0.02
   2  -8   4    1.94    0.07
   2  -8   4    1.90    0.07
   2  -8   4    2.03    0.06
   2  -8   4    1.98    0.07
   2  -8   4    1.89    0.05
  -2   8  -4    1.82    0.07
  -2   8  -4    1.78    0.06
   2  -8   3    1.20    0.05
   2  -8   3    1.30    0.04
   2  -8   3    1.27    0.05
   2  -8   3    1.28    0.05
   2  -8   3    1.25    0.04
  -2   8  -3    1.28    0.04
  -2   8  -3    1.30    0.05
   2  -8   2    0.42    0.03
   2  -8   2    0.37    0.03
   2  -8   2    0.44    0.03
   2  -8   2    0.38    0.02
   2  -8   2    0.43    0.03
  -2   8  -2    0.45    0.03
  -2   8  -2    0.43    0.03
  -2   8  -2    0.42    0.02
   2  -8   1    3.54    0.08
   2  -8   1    3.35    0.09
   2  -8   1    3.49    0.09
   2  -8   1    3.45    0.09
   2  -8   1    3.38    0.09
  -2   8  -1    3.39    0.09
  -2   8  -1    3.42    0.08
  -2   8  -1    3.40    0.09
  -2   8  -1    3.49    0.09
   2  -8   0   30.01    0.57
   2  -8   0   29.83    0.57
   2  -8   0   30.18    0.61
   2  -8   0   30.02    0.61
  -2   8   0   29.00    0.59
  -2   8   0   30.17    0.61
  -2   8   0   30.51    0.61
  -2   8   0   29.66    0.60
  -2   8   0   30.76    0.57
   2  -8  -1    0.80    0.04
   2  -8  -1    0.86    0.04
   2  -8  -1    0.84    0.03
   2  -8  -1    0.84    0.04
  -2   8   1    0.84    0.03
  -2   8   1    0.81    0.04
  -2   8   1    0.76    0.04
  -2   8   1    0.72    0.04
  -2   8   1    0.77    0.04
   2  -8  -2    4.25    0.11
   2  -8  -2    4.09    0.09
   2  -8  -2    4.32    0.12
   2  -8  -2    4.20    0.10
  -2   8   2    4.00    0.11
  -2   8   2    4.26    0.12
  -2   8   2    4.26    0.09
   2  -8  -3    4.55    0.11
  -2   8   3    4.62    0.13
  -2   8   3    4.40    0.12
  -2   8   3    4.61    0.12
   2  -8  -4    0.01    0.02
  -2   8   4   -0.05    0.02
  -2   8   4   -0.01    0.02
  -2   8   4    0.01    0.02
   2  -8  -5    0.83    0.04
  -2   8   5    0.85    0.06
  -2   8   5    0.72    0.06
  -2   8   5    0.90    0.06
  -2   8   6    1.48    0.08
  -2   8   6    1.38    0.08
  -2   8   6    1.35    0.08
  -2   8   7    4.34    0.15
  -2   8   7    4.30    0.15
  -2   8   7    4.29    0.14
  -2   8   8    1.79    0.09
  -2   8   8    1.95    0.10
  -2   8   8    1.75    0.10
  -2   8   9    0.94    0.09
  -2   8   9    0.99    0.08
   1  -8   9    0.01    0.04
   1  -8   8    3.59    0.11
   1  -8   8    3.32    0.13
  -1   8  -8    3.50    0.12
   1  -8   7    0.02    0.03
   1  -8   7    0.07    0.03
   1  -8   7    0.04    0.03
   1  -8   7    0.09    0.03
  -1   8  -7   -0.01    0.03
   1  -8   6    3.76    0.12
   1  -8   6    3.78    0.11
   1  -8   6    3.94    0.10
   1  -8   6    3.76    0.10
  -1   8  -6    3.57    0.12
   1  -8   5    0.17    0.03
   1  -8   5    0.14    0.02
   1  -8   5    0.13    0.03
   1  -8   5    0.15    0.02
  -1   8  -5    0.19    0.03
  -1   8  -5    0.23    0.03
   1  -8   4    0.40    0.03
   1  -8   4    0.38    0.03
   1  -8   4    0.37    0.03
   1  -8   4    0.34    0.03
   1  -8   4    0.41    0.04
  -1   8  -4    0.36    0.03
  -1   8  -4    0.33    0.03
   1  -8   3    1.49    0.05
   1  -8   3    1.40    0.05
   1  -8   3    1.58    0.05
   1  -8   3    1.52    0.05
   1  -8   3    1.53    0.05
  -1   8  -3    1.49    0.05
  -1   8  -3    1.49    0.06
  -1   8  -3    1.52    0.05
   1  -8   2    0.06    0.02
   1  -8   2    0.08    0.02
   1  -8   2    0.07    0.02
   1  -8   2    0.09    0.02
   1  -8   2    0.06    0.02
  -1   8  -2    0.05    0.01
  -1   8  -2    0.05    0.02
  -1   8  -2    0.05    0.02
  -1   8  -2    0.05    0.02
   1  -8   1    6.20    0.14
   1  -8   1    6.11    0.14
   1  -8   1    6.15    0.14
   1  -8   1    6.28    0.13
   1  -8   1    6.16    0.14
  -1   8  -1    6.35    0.14
  -1   8  -1    6.16    0.13
  -1   8  -1    6.22    0.14
  -1   8  -1    6.37    0.14
   1  -8   0    3.53    0.08
   1  -8   0    3.47    0.08
   1  -8   0    3.36    0.08
   1  -8   0    3.45    0.09
   1  -8   0    3.55    0.09
  -1   8   0    3.56    0.08
  -1   8   0    3.58    0.08
  -1   8   0    3.57    0.08
  -1   8   0    3.42    0.08
  -1   8   0    3.60    0.09
  -1   8   0    3.46    0.09
   1  -8  -1    6.46    0.14
   1  -8  -1    6.93    0.15
   1  -8  -1    6.58    0.13
   1  -8  -1    6.57    0.13
   1  -8  -1    6.72    0.15
   1  -8  -1    6.53    0.15
  -1   8   1    6.69    0.15
  -1   8   1    6.59    0.14
  -1   8   1    6.81    0.14
  -1   8   1    6.68    0.15
   1  -8  -2    0.28    0.02
   1  -8  -2    0.26    0.03
   1  -8  -2    0.27    0.02
   1  -8  -2    0.24    0.03
   1  -8  -2    0.31    0.02
  -1   8   2    0.25    0.03
  -1   8   2    0.26    0.02
  -1   8   2    0.29    0.03
  -1   8   2    0.26    0.03
   1  -8  -3    0.47    0.03
   1  -8  -3    0.50    0.02
   1  -8  -3    0.40    0.03
   1  -8  -3    0.53    0.04
   1  -8  -3    0.45    0.02
   1  -8  -3    0.50    0.02
  -1   8   3    0.49    0.04
  -1   8   3    0.49    0.03
  -1   8   3    0.61    0.04
   1  -8  -4    0.03    0.01
   1  -8  -4    0.05    0.01
   1  -8  -4    0.07    0.02
  -1   8   4    0.03    0.02
  -1   8   4    0.04    0.03
  -1   8   4    0.09    0.03
   1  -8  -5   10.34    0.20
   1  -8  -5   10.19    0.20
   1  -8  -5   10.20    0.22
  -1   8   5   10.15    0.25
  -1   8   5   10.39    0.24
  -1   8   5   10.19    0.25
   1  -8  -6    2.94    0.08
  -1   8   6    2.83    0.11
  -1   8   6    2.96    0.11
  -1   8   7    0.02    0.03
  -1   8   7    0.00    0.03
  -1   8   8   -0.03    0.03
  -1   8   8    0.06    0.04
  -1   8   8    0.06    0.04
  -1   8   9    0.27    0.06
   0   8  -9    0.12    0.04
   0  -8   8    0.13    0.04
   0  -8   8    0.16    0.04
   0   8  -8    0.15    0.04
   0  -8   7    0.05    0.03
   0  -8   7    0.05    0.03
   0  -8   7    0.06    0.04
   0  -8   7    0.06    0.03
   0   8  -7    0.06    0.03
   0  -8   6    0.56    0.04
   0  -8   6    0.59    0.05
   0  -8   6    0.57    0.04
   0   8  -6    0.46    0.05
   0  -8   5    1.55    0.06
   0  -8   5    1.49    0.05
   0  -8   5    1.44    0.06
   0  -8   5    1.40    0.06
   0   8  -5    1.46    0.07
   0   8  -5    1.36    0.06
   0  -8   4    5.27    0.12
   0  -8   4    5.31    0.13
   0  -8   4    5.37    0.13
   0  -8   4    5.47    0.13
   0   8  -4    5.28    0.14
   0   8  -4    5.42    0.14
   0  -8   3    0.03    0.02
   0  -8   3    0.02    0.01
   0  -8   3    0.05    0.02
   0  -8   3    0.04    0.02
   0  -8   3    0.01    0.02
   0  -8   3    0.04    0.02
   0   8  -3    0.01    0.02
   0   8  -3    0.03    0.02
   0   8  -3    0.03    0.01
   0  -8   2    6.89    0.15
   0  -8   2    6.87    0.15
   0  -8   2    6.81    0.15
   0  -8   2    6.94    0.15
   0  -8   2    6.90    0.16
   0  -8   2    6.77    0.14
   0   8  -2    6.83    0.16
   0   8  -2    6.86    0.16
   0   8  -2    6.76    0.15
   0   8  -2    6.95    0.14
   0  -8   1   25.37    0.51
   0  -8   1   25.47    0.49
   0  -8   1   26.55    0.53
   0  -8   1   25.58    0.50
   0  -8   1   25.02    0.49
   0   8  -1   25.27    0.50
   0   8  -1   26.35    0.53
   0   8  -1   25.28    0.52
   0  -8   0   12.61    0.25
   0  -8   0   12.30    0.26
   0  -8   0   12.60    0.27
   0  -8   0   12.73    0.26
   0  -8   0   12.30    0.25
   0  -8   0   12.71    0.25
   0   8   0   12.52    0.25
   0   8   0   12.40    0.25
   0   8   0   12.73    0.25
   0   8   0   12.71    0.27
   0   8   0   12.43    0.26
   0  -8  -1   25.18    0.48
   0  -8  -1   25.32    0.49
   0  -8  -1   25.76    0.52
   0  -8  -1   25.45    0.48
   0  -8  -1   25.95    0.51
   0  -8  -1   25.79    0.51
   0  -8  -1   25.70    0.50
   0   8   1   24.62    0.49
   0   8   1   25.68    0.51
   0   8   1   25.35    0.50
   0   8   1   24.75    0.52
   0   8   1   25.74    0.48
   0  -8  -2    6.80    0.16
   0  -8  -2    7.04    0.14
   0  -8  -2    7.10    0.15
   0  -8  -2    6.75    0.14
   0  -8  -2    6.94    0.16
   0  -8  -2    6.87    0.15
   0   8   2    6.86    0.16
   0   8   2    6.84    0.16
   0   8   2    6.81    0.15
   0  -8  -3    0.03    0.01
   0  -8  -3    0.03    0.02
   0  -8  -3    0.02    0.02
   0  -8  -3    0.01    0.02
   0  -8  -3    0.01    0.01
   0   8   3    0.04    0.02
   0   8   3    0.02    0.02
   0   8   3    0.00    0.02
   0  -8  -4    5.60    0.14
   0  -8  -4    5.55    0.13
   0  -8  -4    5.38    0.12
   0   8   4    5.52    0.12
   0   8   4    5.37    0.14
   0   8   4    5.42    0.13
   0   8   4    5.37    0.14
   0  -8  -5    1.39    0.06
   0   8   5    1.41    0.06
   0   8   5    1.35    0.07
   0   8   5    1.45    0.06
   0   8   5    1.45    0.05
   0  -8  -6    0.54    0.04
   0   8   6    0.48    0.05
   0   8   6    0.58    0.03
   0   8   6    0.52    0.05
   0   8   7    0.05    0.04
   0   8   7    0.01    0.03
   0   8   8    0.14    0.05
   0   8   8    0.01    0.04
   0   8   9    0.09    0.05
   1   8  -9    0.21    0.05
  -1  -8   8    0.04    0.04
  -1  -8   8   -0.01    0.03
  -1  -8   8    0.02    0.03
   1   8  -8   -0.04    0.03
  -1  -8   7    0.01    0.03
  -1  -8   7    0.06    0.03
  -1  -8   7    0.09    0.04
  -1  -8   7    0.04    0.03
   1   8  -7    0.11    0.03
  -1  -8   6    2.90    0.09
  -1  -8   6    3.04    0.09
  -1  -8   6    2.98    0.10
   1   8  -6    2.83    0.10
  -1  -8   5    9.95    0.23
  -1  -8   5    9.97    0.22
  -1  -8   5   10.34    0.23
   1   8  -5   10.25    0.25
   1   8  -5   10.33    0.24
  -1  -8   4    0.07    0.02
  -1  -8   4    0.05    0.02
  -1  -8   4    0.07    0.02
  -1  -8   4    0.06    0.01
  -1  -8   4    0.04    0.02
   1   8  -4    0.06    0.01
   1   8  -4    0.08    0.02
   1   8  -4    0.04    0.02
   1   8  -4    0.01    0.02
  -1  -8   3    0.43    0.03
  -1  -8   3    0.47    0.03
  -1  -8   3    0.49    0.02
  -1  -8   3    0.51    0.03
  -1  -8   3    0.44    0.03
  -1  -8   3    0.49    0.03
   1   8  -3    0.51    0.04
   1   8  -3    0.49    0.02
   1   8  -3    0.48    0.04
  -1  -8   2    0.27    0.03
  -1  -8   2    0.28    0.03
  -1  -8   2    0.30    0.02
  -1  -8   2    0.27    0.03
  -1  -8   2    0.30    0.03
  -1  -8   2    0.28    0.01
   1   8  -2    0.29    0.03
   1   8  -2    0.29    0.01
   1   8  -2    0.27    0.02
   1   8  -2    0.25    0.03
  -1  -8   1    6.68    0.14
  -1  -8   1    6.72    0.15
  -1  -8   1    6.66    0.14
  -1  -8   1    6.76    0.15
  -1  -8   1    6.96    0.14
   1   8  -1    6.61    0.14
   1   8  -1    6.45    0.15
   1   8  -1    6.70    0.15
  -1  -8   0    3.62    0.08
  -1  -8   0    3.49    0.08
  -1  -8   0    3.48    0.08
  -1  -8   0    3.48    0.08
  -1  -8   0    3.61    0.09
  -1  -8   0    3.59    0.09
  -1  -8   0    3.57    0.09
   1   8   0    3.51    0.08
   1   8   0    3.21    0.08
   1   8   0    3.58    0.09
   1   8   0    3.48    0.08
  -1  -8  -1    6.11    0.13
  -1  -8  -1    6.12    0.13
  -1  -8  -1    6.06    0.14
  -1  -8  -1    6.06    0.13
  -1  -8  -1    6.34    0.14
  -1  -8  -1    6.29    0.13
   1   8   1    6.14    0.14
   1   8   1    5.93    0.13
   1   8   1    6.38    0.13
   1   8   1    6.15    0.13
  -1  -8  -2    0.10    0.02
  -1  -8  -2    0.08    0.02
  -1  -8  -2    0.04    0.02
  -1  -8  -2    0.07    0.02
   1   8   2    0.06    0.02
   1   8   2    0.09    0.02
   1   8   2    0.08    0.01
   1   8   2    0.03    0.02
  -1  -8  -3    1.59    0.06
  -1  -8  -3    1.57    0.05
  -1  -8  -3    1.57    0.05
   1   8   3    1.55    0.04
   1   8   3    1.38    0.05
   1   8   3    1.55    0.05
   1   8   3    1.51    0.06
   1   8   3    1.63    0.05
   1   8   3    1.51    0.05
  -1  -8  -4    0.34    0.03
  -1  -8  -4    0.37    0.03
  -1  -8  -4    0.36    0.03
   1   8   4    0.35    0.03
   1   8   4    0.35    0.03
   1   8   4    0.36    0.03
   1   8   4    0.38    0.04
  -1  -8  -5    0.21    0.03
   1   8   5    0.19    0.03
   1   8   5    0.18    0.03
   1   8   5    0.19    0.03
   1   8   5    0.21    0.04
  -1  -8  -6    3.87    0.11
   1   8   6    4.08    0.13
   1   8   6    3.80    0.11
   1   8   6    3.90    0.10
   1   8   6    3.80    0.12
  -1  -8  -7    0.05    0.03
   1   8   7    0.01    0.03
   1   8   7    0.00    0.03
   1   8   8    2.99    0.13
  -2  -8   9    0.99    0.07
   2   8  -9    1.13    0.08
  -2  -8   8    1.80    0.09
  -2  -8   8    1.84    0.10
   2   8  -8    1.74    0.10
  -2  -8   7    4.49    0.13
  -2  -8   7    4.52    0.14
  -2  -8   7    4.29    0.15
   2   8  -7    4.16    0.14
  -2  -8   6    1.46    0.06
  -2  -8   6    1.49    0.06
  -2  -8   6    1.39    0.07
   2   8  -6    1.43    0.07
  -2  -8   5    0.89    0.05
  -2  -8   5    0.83    0.04
  -2  -8   5    0.87    0.05
  -2  -8   5    0.89    0.05
   2   8  -5    0.83    0.06
   2   8  -5    0.91    0.06
  -2  -8   4    0.03    0.02
  -2  -8   4    0.00    0.02
  -2  -8   4   -0.01    0.02
  -2  -8   4   -0.01    0.02
   2   8  -4    0.01    0.02
   2   8  -4    0.00    0.02
   2   8  -4    0.01    0.02
  -2  -8   3    4.77    0.12
  -2  -8   3    4.73    0.10
  -2  -8   3    4.60    0.10
  -2  -8   3    4.49    0.11
  -2  -8   3    4.37    0.11
   2   8  -3    4.45    0.12
   2   8  -3    4.61    0.13
   2   8  -3    4.75    0.10
  -2  -8   2    4.26    0.10
  -2  -8   2    4.02    0.10
  -2  -8   2    4.34    0.11
  -2  -8   2    4.20    0.09
  -2  -8   2    4.22    0.11
  -2  -8   2    4.20    0.10
  -2  -8   2    4.22    0.09
   2   8  -2    4.21    0.11
   2   8  -2    4.23    0.11
  -2  -8   1    0.87    0.04
  -2  -8   1    0.80    0.04
  -2  -8   1    0.84    0.04
  -2  -8   1    0.82    0.04
  -2  -8   1    0.81    0.04
  -2  -8   1    0.79    0.03
   2   8  -1    0.78    0.04
   2   8  -1    0.78    0.03
   2   8  -1    0.81    0.04
  -2  -8   0   30.04    0.62
  -2  -8   0   30.43    0.58
  -2  -8   0   30.52    0.60
  -2  -8   0   29.89    0.61
  -2  -8   0   30.93    0.59
  -2  -8   0   29.97    0.58
   2   8   0   29.83    0.62
   2   8   0   29.39    0.60
   2   8   0   29.97    0.59
   2   8   0   29.85    0.58
  -2  -8  -1    3.51    0.09
  -2  -8  -1    3.50    0.10
  -2  -8  -1    3.53    0.08
  -2  -8  -1    3.39    0.08
  -2  -8  -1    3.58    0.09
   2   8   1    3.52    0.09
   2   8   1    3.49    0.08
   2   8   1    3.53    0.08
   2   8   1    3.50    0.09
  -2  -8  -2    0.40    0.03
  -2  -8  -2    0.38    0.03
  -2  -8  -2    0.40    0.03
   2   8   2    0.42    0.02
   2   8   2    0.42    0.03
   2   8   2    0.44    0.03
   2   8   2    0.37    0.03
  -2  -8  -3    1.29    0.04
  -2  -8  -3    1.34    0.05
  -2  -8  -3    1.22    0.06
   2   8   3    1.34    0.05
   2   8   3    1.30    0.06
   2   8   3    1.32    0.04
   2   8   3    1.32    0.05
  -2  -8  -4    1.79    0.06
  -2  -8  -4    1.97    0.06
  -2  -8  -4    1.93    0.07
   2   8   4    1.92    0.06
   2   8   4    1.87    0.07
   2   8   4    1.92    0.05
   2   8   4    1.88    0.05
   2   8   4    1.92    0.06
  -2  -8  -5    0.03    0.02
  -2  -8  -5    0.02    0.02
   2   8   5    0.01    0.02
   2   8   5    0.01    0.03
   2   8   5    0.00    0.01
   2   8   5    0.01    0.02
  -2  -8  -6   -0.01    0.03
   2   8   6    0.02    0.03
   2   8   6   -0.01    0.02
   2   8   6    0.01    0.03
  -2  -8  -7    0.89    0.06
   2   8   7    0.83    0.07
   2   8   7    0.81    0.06
   2   8   8    0.90    0.08
   3   8  -9    2.66    0.12
  -3  -8   8    2.60    0.13
  -3  -8   8    2.88    0.12
   3   8  -8    2.88    0.12
  -3  -8   7    0.56    0.06
  -3  -8   7    0.69    0.05
  -3  -8   7    0.56    0.06
   3   8  -7    0.71    0.07
  -3  -8   6    0.58    0.04
  -3  -8   6    0.57    0.06
  -3  -8   6    0.49    0.05
  -3  -8   6    0.61    0.05
   3   8  -6    0.65    0.06
  -3  -8   5   -0.02    0.02
  -3  -8   5    0.03    0.02
  -3  -8   5   -0.01    0.02
  -3  -8   5    0.03    0.02
   3   8  -5   -0.01    0.03
   3   8  -5   -0.02    0.02
  -3  -8   4    2.59    0.06
  -3  -8   4    2.43    0.09
  -3  -8   4    2.49    0.07
  -3  -8   4    2.55    0.06
  -3  -8   4    2.45    0.07
  -3  -8   4    2.49    0.08
   3   8  -4    2.38    0.09
   3   8  -4    2.46    0.09
  -3  -8   3    0.10    0.02
  -3  -8   3    0.10    0.02
  -3  -8   3    0.12    0.02
  -3  -8   3    0.08    0.02
  -3  -8   3    0.08    0.02
  -3  -8   3    0.10    0.02
   3   8  -3    0.09    0.03
   3   8  -3    0.10    0.02
  -3  -8   2   10.66    0.22
  -3  -8   2   11.01    0.22
  -3  -8   2   10.65    0.23
  -3  -8   2   10.68    0.23
  -3  -8   2   10.56    0.23
  -3  -8   2   10.95    0.23
   3   8  -2   11.17    0.25
   3   8  -2   10.88    0.24
  -3  -8   1    4.29    0.10
  -3  -8   1    4.16    0.11
  -3  -8   1    4.22    0.11
  -3  -8   1    4.21    0.11
  -3  -8   1    4.43    0.11
  -3  -8   1    4.13    0.11
   3   8  -1    4.05    0.11
   3   8  -1    4.16    0.10
   3   8  -1    4.31    0.11
  -3  -8   0    2.03    0.06
  -3  -8   0    2.03    0.06
  -3  -8   0    2.05    0.06
  -3  -8   0    2.02    0.07
  -3  -8   0    1.94    0.06
  -3  -8   0    1.98    0.07
   3   8   0    1.85    0.06
   3   8   0    1.97    0.06
   3   8   0    2.01    0.06
  -3  -8  -1    0.09    0.02
  -3  -8  -1    0.05    0.02
  -3  -8  -1    0.07    0.02
  -3  -8  -1    0.10    0.01
   3   8   1    0.05    0.02
   3   8   1    0.08    0.02
   3   8   1    0.06    0.02
   3   8   1    0.07    0.01
   3   8   1    0.07    0.02
  -3  -8  -2    0.37    0.04
  -3  -8  -2    0.36    0.03
  -3  -8  -2    0.36    0.02
   3   8   2    0.35    0.02
   3   8   2    0.37    0.02
   3   8   2    0.36    0.03
   3   8   2    0.38    0.03
  -3  -8  -3    3.39    0.08
  -3  -8  -3    3.52    0.11
  -3  -8  -3    3.50    0.09
   3   8   3    3.58    0.10
   3   8   3    3.40    0.11
   3   8   3    3.39    0.09
   3   8   3    3.46    0.08
  -3  -8  -4    0.33    0.04
  -3  -8  -4    0.37    0.03
  -3  -8  -4    0.36    0.03
   3   8   4    0.35    0.03
   3   8   4    0.37    0.03
   3   8   4    0.38    0.04
   3   8   4    0.36    0.04
  -3  -8  -5    1.20    0.07
   3   8   5    1.37    0.06
   3   8   5    1.22    0.07
   3   8   5    1.24    0.05
  -3  -8  -6    2.34    0.10
   3   8   6    2.20    0.10
   3   8   6    2.28    0.09
  -3  -8  -7    1.09    0.07
   3   8   7    1.07    0.08
   3   8   7    1.11    0.06
   3   8   8    7.59    0.23
  -4  -8   8   -0.01    0.04
   4   8  -8   -0.03    0.04
  -4  -8   7    0.37    0.05
  -4  -8   7    0.29    0.06
   4   8  -7    0.27    0.05
  -4  -8   6    0.58    0.05
  -4  -8   6    0.56    0.06
  -4  -8   6    0.59    0.05
  -4  -8   6    0.42    0.05
   4   8  -6    0.54    0.06
  -4  -8   5    1.96    0.07
  -4  -8   5    2.02    0.07
  -4  -8   5    2.02    0.07
   4   8  -5    1.89    0.09
  -4  -8   4    2.67    0.08
  -4  -8   4    2.66    0.08
  -4  -8   4    2.70    0.08
  -4  -8   4    2.55    0.09
  -4  -8   4    2.69    0.07
   4   8  -4    2.69    0.10
   4   8  -4    2.76    0.10
  -4  -8   3    0.35    0.04
  -4  -8   3    0.38    0.03
  -4  -8   3    0.40    0.03
  -4  -8   3    0.44    0.04
  -4  -8   3    0.43    0.03
   4   8  -3    0.35    0.04
   4   8  -3    0.39    0.04
  -4  -8   2    2.67    0.08
  -4  -8   2    2.63    0.08
  -4  -8   2    2.72    0.07
  -4  -8   2    2.60    0.08
  -4  -8   2    2.54    0.07
  -4  -8   2    2.74    0.08
   4   8  -2    2.50    0.09
   4   8  -2    2.61    0.09
  -4  -8   1   -0.02    0.02
  -4  -8   1    0.01    0.02
  -4  -8   1    0.03    0.02
  -4  -8   1   -0.01    0.02
   4   8  -1    0.02    0.02
   4   8  -1    0.02    0.02
   4   8  -1    0.05    0.02
  -4  -8   0    0.19    0.02
  -4  -8   0    0.11    0.03
  -4  -8   0    0.15    0.03
  -4  -8   0    0.15    0.02
   4   8   0    0.14    0.02
   4   8   0    0.17    0.02
   4   8   0    0.17    0.02
  -4  -8  -1    1.49    0.07
  -4  -8  -1    1.49    0.05
  -4  -8  -1    1.45    0.04
  -4  -8  -1    1.55    0.05
   4   8   1    1.46    0.06
   4   8   1    1.54    0.06
   4   8   1    1.48    0.05
   4   8   1    1.57    0.05
  -4  -8  -2    0.58    0.03
  -4  -8  -2    0.65    0.05
  -4  -8  -2    0.56    0.03
   4   8   2    0.59    0.03
   4   8   2    0.60    0.03
   4   8   2    0.57    0.04
   4   8   2    0.58    0.04
  -4  -8  -3    1.40    0.07
  -4  -8  -3    1.38    0.04
  -4  -8  -3    1.45    0.05
   4   8   3    1.44    0.07
   4   8   3    1.38    0.06
   4   8   3    1.43    0.05
   4   8   3    1.42    0.05
  -4  -8  -4    5.98    0.17
  -4  -8  -4    6.06    0.13
   4   8   4    6.07    0.13
   4   8   4    5.86    0.17
   4   8   4    5.84    0.16
  -4  -8  -5   14.02    0.33
   4   8   5   13.35    0.33
   4   8   5   13.65    0.30
  -4  -8  -6    6.56    0.19
   4   8   6    6.42    0.20
   4   8   6    6.62    0.18
  -4  -8  -7   -0.07    0.03
   4   8   7    0.02    0.04
   4   8   7   -0.01    0.03
   5   8  -8    1.28    0.09
  -5  -8   7   -0.02    0.04
   5   8  -7   -0.04    0.03
  -5  -8   6    2.83    0.11
  -5  -8   6    2.79    0.12
   5   8  -6    2.69    0.12
  -5  -8   5    1.22    0.05
  -5  -8   5    1.20    0.06
  -5  -8   5    1.29    0.06
  -5  -8   5    1.05    0.07
  -5  -8   5    1.32    0.08
   5   8  -5    1.02    0.07
  -5  -8   4    6.73    0.18
  -5  -8   4    6.80    0.16
  -5  -8   4    6.57    0.16
  -5  -8   4    6.68    0.16
  -5  -8   4    6.94    0.16
   5   8  -4    6.73    0.19
   5   8  -4    6.48    0.19
  -5  -8   3    5.68    0.15
  -5  -8   3    5.54    0.14
  -5  -8   3    5.57    0.14
  -5  -8   3    5.76    0.14
  -5  -8   3    5.71    0.14
   5   8  -3    5.89    0.16
   5   8  -3    5.40    0.16
  -5  -8   2    3.09    0.09
  -5  -8   2    2.96    0.09
  -5  -8   2    3.06    0.10
  -5  -8   2    3.07    0.09
  -5  -8   2    3.12    0.10
   5   8  -2    2.98    0.10
   5   8  -2    2.90    0.10
  -5  -8   1    0.02    0.02
  -5  -8   1    0.00    0.02
  -5  -8   1   -0.02    0.02
   5   8  -1    0.00    0.02
   5   8  -1    0.04    0.02
   5   8  -1   -0.03    0.02
  -5  -8   0    4.33    0.11
  -5  -8   0    4.48    0.13
   5   8   0    4.33    0.12
   5   8   0    4.38    0.11
   5   8   0    4.32    0.12
   5   8   0    4.22    0.12
  -5  -8  -1    0.69    0.03
  -5  -8  -1    0.60    0.04
  -5  -8  -1    0.66    0.04
  -5  -8  -1    0.58    0.05
   5   8   1    0.63    0.05
   5   8   1    0.70    0.04
   5   8   1    0.75    0.05
  -5  -8  -2   17.85    0.35
  -5  -8  -2   17.65    0.37
  -5  -8  -2   17.64    0.40
  -5  -8  -2   17.51    0.35
   5   8   2   17.50    0.39
   5   8   2   17.96    0.37
  -5  -8  -3   28.93    0.56
  -5  -8  -3   29.67    0.63
   5   8   3   28.88    0.62
   5   8   3   28.59    0.59
   5   8   3   30.20    0.59
  -5  -8  -4    2.62    0.11
   5   8   4    2.84    0.11
   5   8   4    2.80    0.10
  -5  -8  -5    0.05    0.04
   5   8   5    0.18    0.04
   5   8   5    0.21    0.04
  -5  -8  -6    1.38    0.09
   5   8   6    1.35    0.08
   5   8   6    1.29    0.08
  -5  -8  -7    0.29    0.06
   5   8   7    0.35    0.06
   5   8   7    0.40    0.05
  -5  -8  -8    0.03    0.05
   5   8   8    0.01    0.04
   6   8  -7   -0.02    0.04
  -6  -8   6    0.45    0.07
  -6  -8   6    0.34    0.05
   6   8  -6    0.32    0.06
  -6  -8   5    1.15    0.08
  -6  -8   5    1.02    0.07
   6   8  -5    1.34    0.08
  -6  -8   4    1.00    0.07
  -6  -8   4    1.08    0.05
  -6  -8   4    1.11    0.06
  -6  -8   4    0.99    0.06
  -6  -8   4    1.11    0.06
   6   8  -4    1.06    0.07
  -6  -8   3    0.06    0.03
  -6  -8   3   -0.02    0.03
  -6  -8   3   -0.01    0.03
  -6  -8   3    0.11    0.03
  -6  -8   3    0.03    0.02
   6   8  -3    0.05    0.03
  -6  -8   2    1.39    0.06
  -6  -8   2    1.42    0.07
  -6  -8   2    1.50    0.07
  -6  -8   2    1.38    0.07
   6   8  -2    1.45    0.07
   6   8  -2    1.45    0.07
  -6  -8   1    1.29    0.07
  -6  -8   1    1.40    0.07
  -6  -8   1    1.44    0.06
   6   8  -1    1.49    0.07
   6   8  -1    1.36    0.06
   6   8  -1    1.32    0.06
  -6  -8   0    0.00    0.02
  -6  -8   0   -0.03    0.03
   6   8   0    0.02    0.03
   6   8   0    0.01    0.03
   6   8   0    0.03    0.03
  -6  -8  -1   38.06    0.81
  -6  -8  -1   38.74    0.75
  -6  -8  -1   39.58    0.78
   6   8   1   38.63    0.79
   6   8   1   38.44    0.77
   6   8   1   38.30    0.80
  -6  -8  -2    8.90    0.19
  -6  -8  -2    8.42    0.23
   6   8   2    8.94    0.20
   6   8   2    8.41    0.21
   6   8   2    8.80    0.22
  -6  -8  -3    1.13    0.08
   6   8   3    1.13    0.07
   6   8   3    1.04    0.06
  -6  -8  -4    1.75    0.09
   6   8   4    1.75    0.08
   6   8   4    1.69    0.09
  -6  -8  -5    0.05    0.04
   6   8   5    0.11    0.04
   6   8   5    0.09    0.04
  -6  -8  -6    0.18    0.05
   6   8   6    0.18    0.05
   6   8   6    0.16    0.05
  -6  -8  -7    3.31    0.14
   6   8   7    3.31    0.13
  -7  -8   6   -0.01    0.04
   7   8  -6    0.00    0.04
  -7  -8   5    0.07    0.04
  -7  -8   5    0.05    0.04
   7   8  -5    0.02    0.04
  -7  -8   4   -0.03    0.03
  -7  -8   4    0.04    0.03
  -7  -8   4    0.02    0.04
   7   8  -4    0.06    0.04
  -7  -8   3    4.01    0.13
  -7  -8   3    3.99    0.15
  -7  -8   3    4.26    0.13
  -7  -8   3    3.92    0.13
  -7  -8   3    4.15    0.12
  -7  -8   3    4.26    0.12
   7   8  -3    4.15    0.14
  -7  -8   2    0.39    0.04
  -7  -8   2    0.34    0.05
  -7  -8   2    0.33    0.05
  -7  -8   2    0.39    0.05
  -7  -8   2    0.40    0.05
   7   8  -2    0.39    0.05
  -7  -8   1    8.07    0.22
  -7  -8   1    8.08    0.20
  -7  -8   1    8.03    0.22
  -7  -8   1    7.77    0.20
   7   8  -1    7.80    0.20
  -7  -8   0    0.16    0.03
  -7  -8   0    0.15    0.04
  -7  -8   0    0.09    0.04
  -7  -8   0    0.08    0.03
   7   8   0    0.14    0.04
  -7  -8  -1   -0.01    0.04
  -7  -8  -1    0.02    0.02
   7   8   1    0.03    0.03
   7   8   1    0.05    0.03
  -7  -8  -2    2.89    0.12
   7   8   2    2.85    0.11
   7   8   2    2.95    0.11
  -7  -8  -3    0.23    0.05
   7   8   3    0.26    0.05
   7   8   3    0.24    0.05
  -7  -8  -4    0.14    0.05
   7   8   4    0.12    0.04
   7   8   4    0.16    0.04
  -7  -8  -5    0.08    0.05
   7   8   5    0.09    0.04
   7   8   5    0.05    0.04
  -7  -8  -6    0.01    0.05
   7   8   6    0.03    0.04
   8   8  -6    0.28    0.06
  -8  -8   5    3.18    0.13
   8   8  -5    2.98    0.13
  -8  -8   4    0.03    0.05
  -8  -8   4   -0.04    0.03
   8   8  -4    0.08    0.04
  -8  -8   3    2.72    0.12
  -8  -8   3    2.55    0.10
  -8  -8   3    2.65    0.10
  -8  -8   3    2.55    0.10
   8   8  -3    2.71    0.11
  -8  -8   2   -0.03    0.03
  -8  -8   2    0.08    0.03
  -8  -8   2   -0.07    0.03
  -8  -8   2    0.01    0.03
  -8  -8   2    0.02    0.03
  -8  -8   2   -0.03    0.03
  -8  -8   1    0.05    0.04
  -8  -8   1    0.04    0.03
  -8  -8   1    0.09    0.03
  -8  -8   1    0.05    0.04
  -8  -8   1    0.07    0.04
  -8  -8   0    0.46    0.05
  -8  -8   0    0.44    0.06
   8   8   0    0.51    0.06
  -8  -8  -1    0.41    0.06
   8   8   1    0.40    0.05
   8   8   1    0.35    0.05
  -8  -8  -2    0.33    0.06
   8   8   2    0.42    0.06
   8   8   2    0.28    0.05
  -8  -8  -3    0.30    0.06
   8   8   3    0.32    0.06
   8   8   3    0.26    0.05
  -8  -8  -4    0.57    0.07
   8   8   4    0.68    0.07
   8   8   4    0.71    0.08
  -8  -8  -5    0.08    0.05
   8   8   5    0.08    0.04
  -9  -8   4    0.01    0.04
  -9  -8   4   -0.02    0.04
  -9  -8   3    0.06    0.04
  -9  -8   3    0.08    0.04
  -9  -8   3    0.13    0.04
  -9  -8   2    0.01    0.04
  -9  -8   2   -0.04    0.03
  -9  -8   2   -0.02    0.03
  -9  -8   2   -0.06    0.03
  -9  -8   1    0.02    0.03
  -9  -8   1    0.06    0.03
  -9  -8   1    0.02    0.04
  -9  -8   0   -0.08    0.03
  -9  -8   0    0.05    0.04
   9   8   0    0.05    0.04
  -9  -8  -1    0.14    0.05
   9   8   1    0.15    0.05
   9   8   1    0.24    0.05
  -9  -8  -2    0.08    0.05
   9   8   2    0.13    0.05
   9   8   2    0.08    0.04
  -9  -8  -3    0.18    0.05
   9   8   3    0.15    0.05
   9   8   3    0.13    0.05
  -9  -8  -4    0.20    0.06
 -10  -8   1    0.11    0.05
 -10  -8   1    0.00    0.04
 -10  -8   0    0.02    0.05
 -10  -8   0    0.01    0.04
  10   8   0    0.10    0.05
 -10  -8  -1    0.71    0.08
 -10  -8  -1    0.78    0.08
  10  -9   0    0.51    0.06
  10  -9   0    0.50    0.07
  10  -9  -1   -0.08    0.04
 -10   9   1    0.00    0.04
   9  -9   4    0.47    0.07
   9  -9   3    0.45    0.06
   9  -9   3    0.53    0.07
   9  -9   2    0.10    0.05
   9  -9   2    0.17    0.05
   9  -9   1    0.82    0.08
   9  -9   1    0.79    0.07
   9  -9   1    0.75    0.08
   9  -9   0    0.21    0.05
   9  -9   0    0.33    0.05
  -9   9   0    0.27    0.06
  -9   9   0    0.41    0.06
   9  -9  -1    0.65    0.07
  -9   9   1    0.64    0.07
  -9   9   1    0.64    0.07
   9  -9  -2    0.07    0.04
  -9   9   2    0.02    0.04
  -9   9   2    0.12    0.05
   9  -9  -3    0.97    0.08
  -9   9   3    0.76    0.08
  -9   9   3    0.90    0.08
  -9   9   4    0.64    0.08
   8  -9   5    0.61    0.07
   8  -9   5    0.63    0.07
   8  -9   4    0.31    0.06
   8  -9   4    0.16    0.05
   8  -9   4    0.20    0.05
   8  -9   3    0.94    0.08
   8  -9   3    0.95    0.07
   8  -9   3    1.09    0.09
   8  -9   2    0.21    0.05
   8  -9   2    0.29    0.05
   8  -9   2    0.23    0.04
  -8   9  -2    0.20    0.04
   8  -9   1    0.41    0.06
   8  -9   1    0.43    0.06
   8  -9   1    0.55    0.05
  -8   9  -1    0.45    0.05
   8  -9   0    0.43    0.06
   8  -9   0    0.35    0.05
  -8   9   0    0.38    0.05
  -8   9   0    0.44    0.05
   8  -9  -1    0.49    0.05
   8  -9  -1    0.39    0.06
  -8   9   1    0.42    0.06
  -8   9   1    0.48    0.05
  -8   9   1    0.33    0.05
   8  -9  -2    1.61    0.09
  -8   9   2    1.47    0.09
  -8   9   2    1.64    0.09
  -8   9   2    1.49    0.09
   8  -9  -3    2.69    0.11
  -8   9   3    2.63    0.12
  -8   9   3    2.72    0.12
  -8   9   3    2.65    0.12
  -8   9   4    0.34    0.06
  -8   9   4    0.36    0.06
  -8   9   4    0.36    0.06
  -8   9   5    0.53    0.07
  -8   9   5    0.47    0.06
   7  -9   6    0.13    0.05
   7  -9   6    0.37    0.06
   7  -9   5    2.91    0.13
   7  -9   5    3.00    0.13
   7  -9   5    3.04    0.12
   7  -9   4    0.37    0.05
   7  -9   4    0.37    0.05
   7  -9   4    0.51    0.06
   7  -9   3    1.01    0.07
   7  -9   3    0.93    0.07
   7  -9   3    0.98    0.07
  -7   9  -3    1.09    0.06
   7  -9   2    0.97    0.07
   7  -9   2    0.91    0.06
   7  -9   2    1.01    0.07
  -7   9  -2    1.02    0.06
   7  -9   1    1.33    0.08
   7  -9   1    1.42    0.07
   7  -9   1    1.38    0.08
  -7   9  -1    1.35    0.07
   7  -9   0    2.76    0.10
   7  -9   0    2.81    0.11
  -7   9   0    2.75    0.10
  -7   9   0    2.75    0.11
   7  -9  -1    8.11    0.22
   7  -9  -1    8.33    0.20
  -7   9   1    7.96    0.22
  -7   9   1    8.53    0.22
  -7   9   1    7.92    0.22
   7  -9  -2    4.07    0.11
   7  -9  -2    4.11    0.13
  -7   9   2    3.95    0.13
  -7   9   2    3.88    0.14
  -7   9   2    3.79    0.14
   7  -9  -3    1.23    0.07
  -7   9   3    1.29    0.08
  -7   9   3    1.16    0.08
  -7   9   3    1.22    0.08
   7  -9  -4    0.49    0.05
  -7   9   4    0.50    0.06
  -7   9   4    0.41    0.06
  -7   9   4    0.54    0.07
  -7   9   5    1.27    0.08
  -7   9   5    1.14    0.09
  -7   9   5    1.03    0.08
  -7   9   6    0.40    0.06
  -7   9   6    0.39    0.06
   6  -9   7    1.15    0.08
   6  -9   7    1.20    0.08
   6  -9   6    0.01    0.04
   6  -9   6    0.02    0.04
   6  -9   6    0.02    0.04
   6  -9   5    0.06    0.04
   6  -9   5    0.11    0.04
   6  -9   5    0.11    0.04
   6  -9   4    3.26    0.12
   6  -9   4    3.43    0.13
   6  -9   4    3.32    0.13
  -6   9  -4    3.37    0.11
   6  -9   3    0.40    0.05
   6  -9   3    0.37    0.05
   6  -9   3    0.33    0.05
  -6   9  -3    0.44    0.04
   6  -9   2    3.92    0.12
   6  -9   2    3.54    0.13
  -6   9  -2    3.70    0.12
   6  -9   1   13.73    0.30
   6  -9   1   13.89    0.33
   6  -9   1   13.63    0.33
  -6   9  -1   13.34    0.31
  -6   9  -1   13.88    0.31
   6  -9   0    2.27    0.09
   6  -9   0    1.96    0.09
   6  -9   0    2.04    0.08
  -6   9   0    1.98    0.08
  -6   9   0    2.15    0.08
   6  -9  -1    0.34    0.04
   6  -9  -1    0.37    0.04
  -6   9   1    0.39    0.05
  -6   9   1    0.42    0.04
  -6   9   1    0.41    0.05
   6  -9  -2    0.71    0.05
   6  -9  -2    0.88    0.04
  -6   9   2    0.90    0.06
  -6   9   2    0.85    0.06
  -6   9   2    0.78    0.06
   6  -9  -3    4.95    0.14
  -6   9   3    5.00    0.15
  -6   9   3    4.61    0.15
  -6   9   3    4.69    0.16
   6  -9  -4    0.01    0.02
  -6   9   4    0.03    0.04
  -6   9   4    0.01    0.03
  -6   9   4    0.04    0.04
  -6   9   5    1.21    0.08
  -6   9   5    1.03    0.08
  -6   9   5    1.21    0.09
  -6   9   6    0.12    0.05
  -6   9   6    0.11    0.04
  -6   9   6    0.12    0.05
  -6   9   7   -0.02    0.04
  -6   9   7    0.00    0.04
   5  -9   8    0.10    0.04
   5  -9   7    0.01    0.04
   5  -9   7    0.05    0.04
   5  -9   7   -0.03    0.04
   5  -9   6    0.02    0.04
   5  -9   6    0.02    0.03
   5  -9   6    0.02    0.03
   5  -9   5    0.83    0.06
   5  -9   5    0.86    0.06
   5  -9   5    0.86    0.06
  -5   9  -5    0.90    0.05
   5  -9   4    8.25    0.22
   5  -9   4    8.14    0.21
   5  -9   4    8.27    0.22
  -5   9  -4    7.95    0.20
   5  -9   3    5.86    0.16
   5  -9   3    5.54    0.17
   5  -9   3    5.85    0.17
  -5   9  -3    5.94    0.13
  -5   9  -3    5.55    0.15
   5  -9   2   13.41    0.29
   5  -9   2   13.58    0.30
   5  -9   2   13.43    0.31
   5  -9   2   13.92    0.32
  -5   9  -2   13.03    0.30
  -5   9  -2   13.20    0.29
   5  -9   1    1.88    0.08
   5  -9   1    2.11    0.07
   5  -9   1    2.06    0.08
   5  -9   1    1.94    0.07
  -5   9  -1    2.01    0.07
  -5   9  -1    1.91    0.07
   5  -9   0    8.38    0.21
   5  -9   0    8.26    0.19
   5  -9   0    8.15    0.20
  -5   9   0    8.09    0.20
  -5   9   0    7.96    0.20
   5  -9  -1    3.79    0.10
   5  -9  -1    3.96    0.12
  -5   9   1    3.83    0.12
  -5   9   1    3.83    0.12
  -5   9   1    3.98    0.12
   5  -9  -2    3.40    0.10
   5  -9  -2    3.25    0.09
  -5   9   2    3.36    0.11
  -5   9   2    3.20    0.11
  -5   9   2    3.26    0.11
   5  -9  -3    0.10    0.03
   5  -9  -3    0.10    0.02
  -5   9   3    0.12    0.03
  -5   9   3    0.07    0.03
  -5   9   3    0.08    0.03
   5  -9  -4    2.13    0.08
  -5   9   4    2.14    0.10
  -5   9   4    2.14    0.10
  -5   9   4    2.11    0.09
  -5   9   5    0.05    0.04
  -5   9   5    0.04    0.04
  -5   9   5    0.04    0.03
  -5   9   6    0.06    0.04
  -5   9   6    0.09    0.04
  -5   9   6    0.05    0.04
  -5   9   7    1.74    0.10
  -5   9   7    1.74    0.10
  -5   9   8    0.11    0.05
   4  -9   8    0.36    0.05
   4  -9   8    0.43    0.06
   4  -9   7    0.05    0.03
   4  -9   7    0.07    0.03
   4  -9   7    0.03    0.04
   4  -9   6    2.69    0.11
   4  -9   6    2.71    0.11
   4  -9   6    2.88    0.11
  -4   9  -6    2.74    0.10
   4  -9   5    3.44    0.11
   4  -9   5    3.39    0.12
   4  -9   5    3.38    0.12
  -4   9  -5    3.44    0.11
   4  -9   4    6.58    0.17
   4  -9   4    6.36    0.18
   4  -9   4    6.35    0.17
  -4   9  -4    6.61    0.14
  -4   9  -4    6.49    0.16
   4  -9   3    0.08    0.03
   4  -9   3    0.03    0.03
   4  -9   3    0.08    0.03
   4  -9   3    0.07    0.01
   4  -9   3    0.07    0.02
  -4   9  -3    0.06    0.01
  -4   9  -3    0.07    0.02
  -4   9  -3    0.07    0.02
   4  -9   2    0.10    0.02
   4  -9   2    0.11    0.03
   4  -9   2    0.08    0.02
   4  -9   2    0.08    0.03
   4  -9   2    0.13    0.03
  -4   9  -2    0.12    0.02
  -4   9  -2    0.09    0.02
  -4   9  -2    0.10    0.02
   4  -9   1    4.41    0.10
   4  -9   1    4.25    0.11
   4  -9   1    4.19    0.12
   4  -9   1    4.16    0.11
   4  -9   1    4.22    0.12
  -4   9  -1    4.30    0.11
  -4   9  -1    4.33    0.10
  -4   9  -1    4.15    0.12
   4  -9   0    0.32    0.03
   4  -9   0    0.27    0.03
   4  -9   0    0.33    0.03
   4  -9   0    0.32    0.03
   4  -9   0    0.30    0.03
  -4   9   0    0.31    0.03
  -4   9   0    0.29    0.03
   4  -9  -1    0.45    0.04
   4  -9  -1    0.45    0.03
  -4   9   1    0.48    0.04
  -4   9   1    0.41    0.04
  -4   9   1    0.47    0.04
   4  -9  -2    3.69    0.09
   4  -9  -2    3.68    0.10
  -4   9   2    3.59    0.11
  -4   9   2    3.48    0.11
  -4   9   2    3.40    0.11
   4  -9  -3    0.04    0.02
   4  -9  -3    0.02    0.01
  -4   9   3    0.01    0.02
  -4   9   3    0.00    0.02
  -4   9   3    0.05    0.01
  -4   9   3    0.03    0.03
   4  -9  -4    0.05    0.02
  -4   9   4    0.12    0.03
  -4   9   4    0.06    0.03
  -4   9   4    0.09    0.03
   4  -9  -5    7.72    0.18
  -4   9   5    7.75    0.20
  -4   9   5    7.52    0.22
  -4   9   5    7.61    0.21
  -4   9   6    0.07    0.04
  -4   9   6    0.11    0.04
  -4   9   6    0.05    0.04
  -4   9   7    0.25    0.05
  -4   9   7    0.30    0.06
  -4   9   7    0.23    0.05
  -4   9   8    0.12    0.05
  -4   9   8    0.09    0.05
   3  -9   9    0.34    0.06
   3  -9   8    0.45    0.06
   3  -9   8    0.45    0.06
   3  -9   7    1.05    0.07
   3  -9   7    1.04    0.07
  -3   9  -7    1.11    0.06
   3  -9   6    0.77    0.06
   3  -9   6    0.84    0.06
   3  -9   6    0.73    0.05
  -3   9  -6    0.86    0.05
   3  -9   5    0.56    0.05
   3  -9   5    0.55    0.03
   3  -9   5    0.54    0.05
   3  -9   5    0.55    0.05
  -3   9  -5    0.57    0.03
  -3   9  -5    0.53    0.05
   3  -9   4    0.57    0.05
   3  -9   4    0.57    0.04
   3  -9   4    0.59    0.03
   3  -9   4    0.63    0.04
   3  -9   4    0.59    0.03
  -3   9  -4    0.65    0.03
  -3   9  -4    0.66    0.04
   3  -9   3    0.05    0.02
   3  -9   3    0.05    0.02
   3  -9   3    0.06    0.01
   3  -9   3    0.07    0.02
   3  -9   3    0.05    0.02
  -3   9  -3    0.06    0.02
  -3   9  -3    0.07    0.02
  -3   9  -3    0.07    0.01
   3  -9   2    1.18    0.05
   3  -9   2    1.16    0.05
   3  -9   2    1.18    0.04
   3  -9   2    1.25    0.05
   3  -9   2    1.21    0.04
  -3   9  -2    1.23    0.05
  -3   9  -2    1.14    0.04
  -3   9  -2    1.20    0.04
   3  -9   1    1.21    0.04
   3  -9   1    1.25    0.05
   3  -9   1    1.20    0.05
   3  -9   1    1.07    0.05
   3  -9   1    1.23    0.05
  -3   9  -1    1.18    0.05
  -3   9  -1    1.11    0.04
  -3   9  -1    1.16    0.04
   3  -9   0    0.23    0.03
   3  -9   0    0.22    0.03
   3  -9   0    0.22    0.02
   3  -9   0    0.21    0.03
   3  -9   0    0.20    0.02
  -3   9   0    0.20    0.03
  -3   9   0    0.23    0.02
  -3   9   0    0.20    0.03
   3  -9  -1   12.61    0.28
   3  -9  -1   12.76    0.27
   3  -9  -1   12.64    0.25
   3  -9  -1   13.19    0.29
  -3   9   1   12.77    0.28
  -3   9   1   12.51    0.28
   3  -9  -2    0.04    0.02
   3  -9  -2    0.00    0.02
   3  -9  -2    0.01    0.01
  -3   9   2    0.00    0.01
  -3   9   2    0.05    0.02
  -3   9   2    0.04    0.02
  -3   9   2    0.04    0.02
   3  -9  -3    3.18    0.07
   3  -9  -3    3.32    0.09
  -3   9   3    3.28    0.11
  -3   9   3    3.21    0.11
   3  -9  -4    2.88    0.08
  -3   9   4    2.84    0.10
  -3   9   4    2.71    0.09
  -3   9   4    2.77    0.10
   3  -9  -5    1.60    0.06
  -3   9   5    1.72    0.08
  -3   9   5    1.49    0.08
  -3   9   5    1.65    0.08
  -3   9   6    5.62    0.17
  -3   9   6    5.38    0.17
  -3   9   6    5.41    0.16
  -3   9   7    0.03    0.04
  -3   9   7    0.03    0.04
  -3   9   7    0.01    0.03
  -3   9   8    3.11    0.14
  -3   9   8    3.33    0.14
  -3   9   8    3.27    0.13
  -3   9   9    0.41    0.07
   2  -9   9    1.66    0.10
   2  -9   8    1.75    0.09
   2  -9   8    1.82    0.09
  -2   9  -8    1.80    0.09
   2  -9   7    5.32    0.15
   2  -9   7    5.18    0.16
  -2   9  -7    5.68    0.16
   2  -9   6    2.33    0.10
   2  -9   6    2.61    0.09
   2  -9   6    2.50    0.09
   2  -9   6    2.62    0.08
  -2   9  -6    2.68    0.09
   2  -9   5   -0.01    0.02
   2  -9   5   -0.01    0.02
   2  -9   5   -0.02    0.02
   2  -9   5   -0.01    0.02
   2  -9   5   -0.01    0.02
  -2   9  -5    0.01    0.02
  -2   9  -5   -0.02    0.02
   2  -9   4    0.41    0.04
   2  -9   4    0.37    0.04
   2  -9   4    0.37    0.04
   2  -9   4    0.37    0.03
   2  -9   4    0.35    0.03
  -2   9  -4    0.42    0.04
  -2   9  -4    0.39    0.03
   2  -9   3    6.60    0.15
   2  -9   3    6.67    0.16
   2  -9   3    6.55    0.16
   2  -9   3    6.79    0.16
   2  -9   3    6.90    0.14
  -2   9  -3    6.60    0.14
  -2   9  -3    6.68    0.15
  -2   9  -3    6.64    0.16
   2  -9   2    5.70    0.13
   2  -9   2    5.56    0.12
   2  -9   2    5.64    0.14
   2  -9   2    5.52    0.14
  -2   9  -2    5.77    0.12
  -2   9  -2    5.78    0.14
  -2   9  -2    5.67    0.13
   2  -9   1   32.01    0.65
   2  -9   1   31.38    0.61
   2  -9   1   32.12    0.61
   2  -9   1   31.13    0.64
   2  -9   1   32.85    0.65
  -2   9  -1   32.29    0.61
  -2   9  -1   32.25    0.65
  -2   9  -1   32.36    0.65
  -2   9  -1   31.69    0.64
   2  -9   0    3.57    0.09
   2  -9   0    3.57    0.10
   2  -9   0    3.58    0.10
   2  -9   0    3.65    0.09
  -2   9   0    3.71    0.09
  -2   9   0    3.75    0.09
  -2   9   0    3.62    0.09
  -2   9   0    3.64    0.10
  -2   9   0    3.67    0.10
   2  -9  -1    1.96    0.06
   2  -9  -1    2.04    0.06
   2  -9  -1    2.04    0.07
   2  -9  -1    1.96    0.05
  -2   9   1    1.95    0.06
  -2   9   1    1.93    0.06
  -2   9   1    2.01    0.05
  -2   9   1    1.95    0.07
   2  -9  -2    5.18    0.11
   2  -9  -2    5.08    0.13
   2  -9  -2    5.26    0.13
  -2   9   2    5.31    0.13
  -2   9   2    5.26    0.11
  -2   9   2    5.07    0.14
  -2   9   2    5.27    0.13
   2  -9  -3    0.09    0.02
   2  -9  -3    0.13    0.03
   2  -9  -3    0.10    0.01
  -2   9   3    0.09    0.02
  -2   9   3    0.10    0.03
  -2   9   3    0.06    0.02
   2  -9  -4    4.05    0.10
  -2   9   4    4.12    0.12
  -2   9   4    4.14    0.13
  -2   9   4    3.92    0.12
   2  -9  -5    0.06    0.02
  -2   9   5    0.08    0.03
  -2   9   5    0.06    0.03
  -2   9   5    0.04    0.03
   2  -9  -6    2.27    0.07
  -2   9   6    2.20    0.09
  -2   9   6    2.22    0.10
  -2   9   6    2.25    0.09
  -2   9   7    0.04    0.04
  -2   9   7    0.04    0.04
  -2   9   7    0.04    0.03
  -2   9   8    1.82    0.10
  -2   9   8    1.92    0.10
  -2   9   8    2.02    0.10
   1  -9   8    0.00    0.03
   1  -9   8    0.06    0.04
  -1   9  -8    0.00    0.03
   1  -9   7    0.54    0.05
   1  -9   7    0.52    0.05
   1  -9   7    0.53    0.05
   1  -9   7    0.58    0.06
  -1   9  -7    0.47    0.05
   1  -9   6    4.32    0.12
   1  -9   6    4.23    0.13
   1  -9   6    4.34    0.12
   1  -9   6    4.61    0.11
  -1   9  -6    4.33    0.13
  -1   9  -6    4.09    0.13
   1  -9   5    1.87    0.07
   1  -9   5    1.87    0.06
   1  -9   5    1.96    0.06
   1  -9   5    2.06    0.07
  -1   9  -5    1.92    0.07
  -1   9  -5    1.86    0.07
   1  -9   4    8.51    0.18
   1  -9   4    8.27    0.19
   1  -9   4    8.28    0.19
   1  -9   4    8.63    0.19
   1  -9   4    8.27    0.19
  -1   9  -4    8.44    0.20
  -1   9  -4    8.17    0.19
   1  -9   3   33.87    0.68
   1  -9   3   33.98    0.65
   1  -9   3   33.64    0.68
   1  -9   3   35.23    0.70
   1  -9   3   34.71    0.66
  -1   9  -3   33.59    0.69
  -1   9  -3   32.61    0.70
  -1   9  -3   34.80    0.68
   1  -9   2   52.83    1.06
   1  -9   2   54.54    1.08
   1  -9   2   54.18    1.01
   1  -9   2   54.25    1.02
   1  -9   2   52.90    1.05
  -1   9  -2   53.93    1.01
  -1   9  -2   53.46    1.07
  -1   9  -2   54.70    1.05
  -1   9  -2   53.56    1.08
   1  -9   1    4.22    0.10
   1  -9   1    4.30    0.10
   1  -9   1    4.38    0.11
   1  -9   1    4.40    0.11
   1  -9   1    4.19    0.10
   1  -9   1    4.22    0.10
  -1   9  -1    4.29    0.10
  -1   9  -1    4.39    0.11
  -1   9  -1    4.29    0.11
  -1   9  -1    4.37    0.10
   1  -9   0    1.58    0.05
   1  -9   0    1.50    0.05
   1  -9   0    1.59    0.05
   1  -9   0    1.59    0.05
   1  -9   0    1.49    0.05
  -1   9   0    1.54    0.05
  -1   9   0    1.59    0.05
  -1   9   0    1.62    0.05
  -1   9   0    1.50    0.05
  -1   9   0    1.58    0.05
  -1   9   0    1.57    0.05
   1  -9  -1    0.19    0.02
   1  -9  -1    0.09    0.02
   1  -9  -1    0.10    0.02
   1  -9  -1    0.16    0.02
   1  -9  -1    0.14    0.02
   1  -9  -1    0.16    0.02
  -1   9   1    0.10    0.02
  -1   9   1    0.13    0.02
  -1   9   1    0.12    0.02
  -1   9   1    0.10    0.02
  -1   9   1    0.14    0.02
   1  -9  -2    0.39    0.03
   1  -9  -2    0.37    0.02
   1  -9  -2    0.34    0.02
   1  -9  -2    0.37    0.03
   1  -9  -2    0.33    0.03
  -1   9   2    0.37    0.03
  -1   9   2    0.36    0.03
  -1   9   2    0.34    0.03
  -1   9   2    0.39    0.02
   1  -9  -3    2.59    0.08
   1  -9  -3    2.61    0.06
   1  -9  -3    2.65    0.08
   1  -9  -3    2.64    0.06
   1  -9  -3    2.66    0.06
  -1   9   3    2.66    0.09
  -1   9   3    2.71    0.08
  -1   9   3    2.69    0.08
   1  -9  -4    2.09    0.05
   1  -9  -4    2.03    0.07
   1  -9  -4    2.09    0.05
   1  -9  -4    2.01    0.07
  -1   9   4    2.02    0.07
  -1   9   4    1.98    0.08
   1  -9  -5    0.33    0.03
   1  -9  -5    0.27    0.02
   1  -9  -5    0.29    0.02
  -1   9   5    0.32    0.04
  -1   9   5    0.36    0.04
  -1   9   5    0.41    0.04
   1  -9  -6    3.43    0.10
  -1   9   6    3.39    0.11
  -1   9   6    3.24    0.12
  -1   9   6    3.45    0.12
  -1   9   7    0.46    0.06
  -1   9   7    0.57    0.06
  -1   9   7    0.54    0.06
  -1   9   8    0.00    0.04
  -1   9   8   -0.03    0.04
  -1   9   8    0.03    0.04
   0   9  -9    0.11    0.04
   0  -9   8    2.13    0.09
   0  -9   8    2.06    0.09
   0   9  -8    2.11    0.10
   0  -9   7    0.70    0.05
   0  -9   7    0.75    0.06
   0  -9   7    0.78    0.05
   0  -9   7    0.78    0.05
   0   9  -7    0.82    0.06
   0  -9   6    0.36    0.04
   0  -9   6    0.37    0.04
   0  -9   6    0.41    0.04
   0   9  -6    0.33    0.04
   0   9  -6    0.42    0.04
   0  -9   5    1.76    0.06
   0  -9   5    1.73    0.05
   0  -9   5    1.74    0.06
   0  -9   5    1.70    0.06
   0   9  -5    1.71    0.07
   0   9  -5    1.57    0.07
   0  -9   4    2.61    0.08
   0  -9   4    2.56    0.08
   0  -9   4    2.66    0.07
   0  -9   4    2.69    0.08
   0   9  -4    2.68    0.09
   0   9  -4    2.42    0.08
   0  -9   3   -0.02    0.02
   0  -9   3    0.01    0.01
   0  -9   3   -0.01    0.02
   0  -9   3   -0.01    0.01
   0  -9   3    0.00    0.01
   0  -9   3    0.02    0.02
   0   9  -3    0.01    0.01
   0   9  -3    0.01    0.02
   0   9  -3    0.01    0.02
   0  -9   2   10.38    0.22
   0  -9   2   10.83    0.23
   0  -9   2   10.40    0.22
   0  -9   2   10.54    0.22
   0  -9   2   10.33    0.22
   0  -9   2   10.68    0.22
   0   9  -2   10.88    0.21
   0   9  -2   10.66    0.22
   0   9  -2   10.90    0.24
   0  -9   1    6.18    0.14
   0  -9   1    6.25    0.13
   0  -9   1    6.04    0.14
   0  -9   1    6.20    0.13
   0   9  -1    6.15    0.14
   0   9  -1    6.02    0.13
   0   9  -1    6.18    0.14
   0   9  -1    6.11    0.13
   0  -9   0    0.00    0.01
   0  -9   0    0.03    0.02
   0  -9   0    0.04    0.02
   0  -9   0   -0.02    0.01
   0  -9   0    0.00    0.01
   0  -9   0    0.03    0.01
   0  -9   0   -0.01    0.01
   0   9   0    0.03    0.02
   0   9   0    0.04    0.02
   0   9   0    0.00    0.01
   0   9   0    0.00    0.01
   0   9   0    0.00    0.01
   0  -9  -1    6.31    0.14
   0  -9  -1    6.18    0.14
   0  -9  -1    6.14    0.14
   0  -9  -1    6.08    0.13
   0  -9  -1    6.35    0.14
   0  -9  -1    6.25    0.14
   0  -9  -1    6.18    0.13
   0   9   1    6.17    0.14
   0   9   1    6.32    0.13
   0   9   1    6.12    0.14
   0   9   1    6.09    0.14
   0   9   1    6.19    0.14
   0  -9  -2   10.52    0.22
   0  -9  -2   10.75    0.22
   0  -9  -2   10.37    0.21
   0  -9  -2   10.41    0.23
   0  -9  -2   10.62    0.21
   0  -9  -2   10.36    0.21
   0  -9  -2   10.08    0.22
   0   9   2   10.26    0.22
   0   9   2   10.53    0.23
   0   9   2   10.20    0.22
   0   9   2   10.65    0.22
   0  -9  -3    0.01    0.01
   0  -9  -3    0.00    0.02
   0  -9  -3    0.00    0.02
   0  -9  -3   -0.01    0.01
   0  -9  -3    0.02    0.02
   0   9   3   -0.01    0.02
   0   9   3    0.01    0.02
   0   9   3    0.02    0.02
   0  -9  -4    2.60    0.07
   0  -9  -4    2.46    0.08
   0  -9  -4    2.65    0.08
   0   9   4    2.63    0.09
   0   9   4    2.66    0.08
   0   9   4    2.68    0.09
   0  -9  -5    1.64    0.06
   0   9   5    1.72    0.08
   0   9   5    1.67    0.07
   0   9   5    1.72    0.07
   0  -9  -6    0.41    0.04
   0   9   6    0.40    0.05
   0   9   6    0.41    0.04
   0   9   6    0.35    0.04
   0   9   7    0.67    0.07
   0   9   7    0.80    0.06
   0   9   7    0.71    0.06
   0   9   8    1.96    0.10
   0   9   8    2.18    0.10
   1   9  -9    0.07    0.05
  -1  -9   8    0.05    0.03
  -1  -9   8   -0.03    0.03
  -1  -9   8    0.07    0.04
   1   9  -8    0.01    0.03
  -1  -9   7    0.52    0.05
  -1  -9   7    0.58    0.05
  -1  -9   7    0.58    0.06
  -1  -9   7    0.62    0.05
   1   9  -7    0.55    0.06
  -1  -9   6    3.23    0.11
  -1  -9   6    3.38    0.10
  -1  -9   6    3.51    0.10
   1   9  -6    3.30    0.11
   1   9  -6    3.33    0.11
  -1  -9   5    0.31    0.03
  -1  -9   5    0.34    0.03
  -1  -9   5    0.38    0.02
  -1  -9   5    0.34    0.04
   1   9  -5    0.36    0.04
   1   9  -5    0.34    0.04
  -1  -9   4    2.13    0.05
  -1  -9   4    2.11    0.07
  -1  -9   4    2.01    0.06
  -1  -9   4    2.06    0.07
  -1  -9   4    2.05    0.07
   1   9  -4    2.01    0.05
   1   9  -4    1.98    0.07
   1   9  -4    1.89    0.07
  -1  -9   3    2.49    0.07
  -1  -9   3    2.53    0.07
  -1  -9   3    2.53    0.06
  -1  -9   3    2.50    0.06
   1   9  -3    2.59    0.08
   1   9  -3    2.51    0.08
   1   9  -3    2.48    0.06
   1   9  -3    2.56    0.06
  -1  -9   2    0.35    0.03
  -1  -9   2    0.38    0.03
  -1  -9   2    0.44    0.03
  -1  -9   2    0.38    0.02
  -1  -9   2    0.37    0.02
  -1  -9   2    0.35    0.03
   1   9  -2    0.43    0.03
   1   9  -2    0.36    0.03
   1   9  -2    0.40    0.02
  -1  -9   1    0.09    0.02
  -1  -9   1    0.14    0.02
  -1  -9   1    0.13    0.02
  -1  -9   1    0.11    0.02
  -1  -9   1    0.11    0.02
   1   9  -1    0.12    0.02
   1   9  -1    0.12    0.02
   1   9  -1    0.13    0.02
  -1  -9   0    1.57    0.05
  -1  -9   0    1.58    0.05
  -1  -9   0    1.64    0.05
  -1  -9   0    1.57    0.04
  -1  -9   0    1.60    0.05
  -1  -9   0    1.59    0.05
  -1  -9   0    1.57    0.05
   1   9   0    1.58    0.04
   1   9   0    1.69    0.05
   1   9   0    1.51    0.05
  -1  -9  -1    4.27    0.10
  -1  -9  -1    4.23    0.10
  -1  -9  -1    4.25    0.10
  -1  -9  -1    4.15    0.10
  -1  -9  -1    4.16    0.10
  -1  -9  -1    4.28    0.11
   1   9   1    4.15    0.10
   1   9   1    4.33    0.10
   1   9   1    4.15    0.10
   1   9   1    4.29    0.11
  -1  -9  -2   54.97    1.08
  -1  -9  -2   53.23    1.06
  -1  -9  -2   54.04    1.01
  -1  -9  -2   53.73    1.01
  -1  -9  -2   53.83    1.05
   1   9   2   53.71    1.08
   1   9   2   53.74    1.05
   1   9   2   52.21    1.05
   1   9   2   52.12    1.01
  -1  -9  -3   33.38    0.65
  -1  -9  -3   33.85    0.69
  -1  -9  -3   35.17    0.69
   1   9   3   34.21    0.67
   1   9   3   32.85    0.64
   1   9   3   32.74    0.67
   1   9   3   33.47    0.69
   1   9   3   33.84    0.68
  -1  -9  -4    8.65    0.20
  -1  -9  -4    8.33    0.20
  -1  -9  -4    8.18    0.19
   1   9   4    8.31    0.18
   1   9   4    8.41    0.18
   1   9   4    8.41    0.20
   1   9   4    8.09    0.19
  -1  -9  -5    1.95    0.07
   1   9   5    1.97    0.06
   1   9   5    1.87    0.07
   1   9   5    1.84    0.08
   1   9   5    1.96    0.06
  -1  -9  -6    4.53    0.13
   1   9   6    4.46    0.12
   1   9   6    4.53    0.11
   1   9   6    4.34    0.14
   1   9   6    4.23    0.13
  -1  -9  -7    0.54    0.05
   1   9   7    0.56    0.05
   1   9   7    0.54    0.06
   1   9   8    0.00    0.04
  -2  -9   9   -0.09    0.03
   2   9  -9    0.03    0.04
  -2  -9   8    1.98    0.09
  -2  -9   8    1.92    0.10
   2   9  -8    1.99    0.10
  -2  -9   7    0.08    0.04
  -2  -9   7    0.08    0.03
  -2  -9   7    0.04    0.03
   2   9  -7   -0.02    0.03
  -2  -9   6    2.47    0.08
  -2  -9   6    2.34    0.08
  -2  -9   6    2.26    0.09
   2   9  -6    2.22    0.10
   2   9  -6    2.28    0.09
  -2  -9   5    0.10    0.02
  -2  -9   5    0.04    0.02
  -2  -9   5    0.06    0.03
  -2  -9   5    0.06    0.02
   2   9  -5    0.08    0.03
   2   9  -5    0.07    0.03
  -2  -9   4    4.08    0.11
  -2  -9   4    3.79    0.10
  -2  -9   4    3.87    0.10
  -2  -9   4    3.88    0.10
  -2  -9   4    4.03    0.09
   2   9  -4    4.05    0.10
   2   9  -4    4.10    0.12
   2   9  -4    3.90    0.12
  -2  -9   3    0.12    0.02
  -2  -9   3    0.09    0.02
  -2  -9   3    0.12    0.02
  -2  -9   3    0.10    0.01
  -2  -9   3    0.11    0.02
   2   9  -3    0.07    0.01
   2   9  -3    0.10    0.02
   2   9  -3    0.11    0.01
   2   9  -3    0.08    0.02
  -2  -9   2    5.13    0.11
  -2  -9   2    5.33    0.13
  -2  -9   2    5.20    0.11
  -2  -9   2    5.17    0.12
  -2  -9   2    4.98    0.13
  -2  -9   2    5.11    0.12
  -2  -9   2    5.05    0.12
   2   9  -2    5.20    0.13
   2   9  -2    5.32    0.13
  -2  -9   1    2.02    0.05
  -2  -9   1    2.07    0.06
  -2  -9   1    2.03    0.06
  -2  -9   1    1.87    0.06
  -2  -9   1    1.87    0.06
  -2  -9   1    1.95    0.06
   2   9  -1    1.93    0.05
   2   9  -1    2.01    0.06
   2   9  -1    2.02    0.06
  -2  -9   0    3.57    0.09
  -2  -9   0    3.74    0.10
  -2  -9   0    3.60    0.09
  -2  -9   0    3.64    0.08
  -2  -9   0    3.59    0.10
  -2  -9   0    3.47    0.09
   2   9   0    3.67    0.08
   2   9   0    3.69    0.09
   2   9   0    3.57    0.10
  -2  -9  -1   31.80    0.61
  -2  -9  -1   32.46    0.63
  -2  -9  -1   32.17    0.63
  -2  -9  -1   31.76    0.61
  -2  -9  -1   32.04    0.65
  -2  -9  -1   32.60    0.65
   2   9   1   31.59    0.61
   2   9   1   31.37    0.63
   2   9   1   30.77    0.65
   2   9   1   32.07    0.63
  -2  -9  -2    5.75    0.14
  -2  -9  -2    5.73    0.13
  -2  -9  -2    5.67    0.12
  -2  -9  -2    5.74    0.13
   2   9   2    5.51    0.11
   2   9   2    5.65    0.14
   2   9   2    5.59    0.12
   2   9   2    5.70    0.13
   2   9   2    5.54    0.13
  -2  -9  -3    6.63    0.15
  -2  -9  -3    6.72    0.15
  -2  -9  -3    6.54    0.17
   2   9   3    6.73    0.15
   2   9   3    6.67    0.16
   2   9   3    6.47    0.15
   2   9   3    6.64    0.15
  -2  -9  -4    0.35    0.04
  -2  -9  -4    0.41    0.03
  -2  -9  -4    0.37    0.03
   2   9   4    0.36    0.03
   2   9   4    0.37    0.04
   2   9   4    0.37    0.02
   2   9   4    0.39    0.03
   2   9   4    0.35    0.02
  -2  -9  -5   -0.03    0.02
  -2  -9  -5    0.01    0.03
   2   9   5   -0.01    0.02
   2   9   5    0.00    0.01
   2   9   5    0.02    0.02
   2   9   5    0.03    0.03
  -2  -9  -6    2.54    0.09
   2   9   6    2.57    0.08
   2   9   6    2.68    0.09
   2   9   6    2.49    0.10
  -2  -9  -7    5.60    0.16
   2   9   7    5.18    0.17
   2   9   7    5.18    0.14
   2   9   8    1.64    0.10
   3   9  -9    0.59    0.08
  -3  -9   8    3.42    0.13
  -3  -9   8    3.51    0.15
   3   9  -8    3.63    0.14
  -3  -9   7   -0.01    0.04
  -3  -9   7    0.01    0.03
   3   9  -7    0.05    0.04
  -3  -9   6    5.83    0.15
  -3  -9   6    5.76    0.14
  -3  -9   6    5.89    0.15
  -3  -9   6    5.74    0.16
   3   9  -6    5.57    0.17
  -3  -9   5    1.69    0.06
  -3  -9   5    1.68    0.06
  -3  -9   5    1.46    0.07
  -3  -9   5    1.58    0.06
   3   9  -5    1.58    0.08
   3   9  -5    1.59    0.08
  -3  -9   4    2.80    0.09
  -3  -9   4    2.81    0.08
  -3  -9   4    2.87    0.08
  -3  -9   4    2.69    0.08
  -3  -9   4    2.87    0.07
  -3  -9   4    2.74    0.07
   3   9  -4    2.80    0.08
   3   9  -4    2.86    0.10
   3   9  -4    2.65    0.10
  -3  -9   3    3.23    0.09
  -3  -9   3    3.31    0.08
  -3  -9   3    3.28    0.08
  -3  -9   3    3.24    0.08
  -3  -9   3    3.22    0.09
  -3  -9   3    3.35    0.10
   3   9  -3    3.27    0.10
   3   9  -3    3.30    0.11
  -3  -9   2    0.02    0.02
  -3  -9   2    0.02    0.02
  -3  -9   2    0.05    0.01
  -3  -9   2    0.04    0.01
  -3  -9   2    0.03    0.02
  -3  -9   2    0.04    0.02
   3   9  -2    0.02    0.02
   3   9  -2    0.03    0.02
  -3  -9   1   12.76    0.26
  -3  -9   1   12.91    0.28
  -3  -9   1   12.89    0.27
  -3  -9   1   12.60    0.26
  -3  -9   1   12.82    0.26
  -3  -9   1   12.64    0.26
   3   9  -1   12.37    0.26
   3   9  -1   12.65    0.27
   3   9  -1   12.28    0.28
  -3  -9   0    0.18    0.03
  -3  -9   0    0.19    0.02
  -3  -9   0    0.18    0.02
  -3  -9   0    0.22    0.02
  -3  -9   0    0.22    0.03
   3   9   0    0.22    0.02
   3   9   0    0.20    0.02
   3   9   0    0.21    0.02
  -3  -9  -1    1.19    0.04
  -3  -9  -1    1.21    0.04
  -3  -9  -1    1.18    0.05
  -3  -9  -1    1.14    0.04
   3   9   1    1.20    0.04
   3   9   1    1.24    0.05
   3   9   1    1.25    0.05
   3   9   1    1.22    0.04
  -3  -9  -2    1.29    0.04
  -3  -9  -2    1.18    0.06
  -3  -9  -2    1.20    0.04
   3   9   2    1.15    0.05
   3   9   2    1.17    0.04
   3   9   2    1.13    0.05
   3   9   2    1.22    0.04
  -3  -9  -3    0.07    0.02
  -3  -9  -3    0.06    0.02
  -3  -9  -3    0.07    0.03
   3   9   3    0.07    0.02
   3   9   3    0.07    0.02
   3   9   3    0.11    0.02
   3   9   3    0.04    0.02
  -3  -9  -4    0.60    0.05
  -3  -9  -4    0.62    0.03
  -3  -9  -4    0.63    0.03
   3   9   4    0.60    0.04
   3   9   4    0.65    0.05
   3   9   4    0.63    0.03
  -3  -9  -5    0.48    0.03
  -3  -9  -5    0.63    0.06
   3   9   5    0.54    0.05
   3   9   5    0.54    0.05
   3   9   5    0.54    0.03
  -3  -9  -6    0.83    0.06
   3   9   6    0.83    0.06
   3   9   6    0.87    0.06
  -3  -9  -7    1.16    0.07
   3   9   7    1.19    0.07
   3   9   7    1.24    0.08
   3   9   8    0.41    0.06
  -4  -9   8    0.15    0.05
   4   9  -8    0.14    0.05
  -4  -9   7    0.27    0.06
  -4  -9   7    0.32    0.05
   4   9  -7    0.37    0.06
  -4  -9   6    0.04    0.03
  -4  -9   6    0.11    0.04
  -4  -9   6    0.07    0.03
   4   9  -6    0.08    0.04
  -4  -9   5    7.56    0.18
  -4  -9   5    7.84    0.18
  -4  -9   5    8.09    0.18
  -4  -9   5    7.61    0.20
   4   9  -5    7.17    0.21
   4   9  -5    7.35    0.20
  -4  -9   4    0.10    0.02
  -4  -9   4    0.11    0.03
  -4  -9   4    0.05    0.02
  -4  -9   4    0.05    0.03
  -4  -9   4    0.14    0.03
   4   9  -4    0.09    0.03
   4   9  -4    0.09    0.03
  -4  -9   3    0.08    0.02
  -4  -9   3    0.04    0.02
  -4  -9   3    0.01    0.02
  -4  -9   3    0.01    0.02
  -4  -9   3    0.00    0.02
  -4  -9   3    0.03    0.02
   4   9  -3    0.00    0.02
   4   9  -3    0.01    0.03
  -4  -9   2    3.77    0.11
  -4  -9   2    3.51    0.10
  -4  -9   2    3.54    0.10
  -4  -9   2    3.66    0.09
  -4  -9   2    3.44    0.09
  -4  -9   2    3.60    0.10
   4   9  -2    3.73    0.11
   4   9  -2    3.60    0.11
  -4  -9   1    0.44    0.04
  -4  -9   1    0.45    0.04
  -4  -9   1    0.45    0.03
  -4  -9   1    0.47    0.04
   4   9  -1    0.46    0.03
   4   9  -1    0.42    0.04
   4   9  -1    0.47    0.03
  -4  -9   0    0.34    0.03
  -4  -9   0    0.31    0.03
  -4  -9   0    0.28    0.03
  -4  -9   0    0.34    0.04
   4   9   0    0.32    0.03
   4   9   0    0.31    0.03
   4   9   0    0.30    0.03
  -4  -9  -1    4.26    0.11
  -4  -9  -1    4.33    0.10
  -4  -9  -1    4.26    0.10
  -4  -9  -1    4.22    0.12
   4   9   1    4.27    0.11
   4   9   1    4.25    0.10
   4   9   1    4.26    0.12
   4   9   1    4.41    0.12
  -4  -9  -2    0.15    0.02
  -4  -9  -2    0.10    0.03
  -4  -9  -2    0.14    0.02
   4   9   2    0.10    0.02
   4   9   2    0.12    0.03
   4   9   2    0.10    0.02
   4   9   2    0.08    0.03
  -4  -9  -3    0.05    0.03
  -4  -9  -3    0.09    0.02
  -4  -9  -3    0.07    0.02
   4   9   3    0.05    0.02
   4   9   3    0.06    0.02
   4   9   3    0.05    0.02
   4   9   3    0.12    0.03
  -4  -9  -4    6.39    0.14
  -4  -9  -4    6.29    0.18
   4   9   4    5.90    0.16
   4   9   4    6.29    0.14
   4   9   4    6.34    0.18
  -4  -9  -5    3.57    0.12
   4   9   5    3.51    0.13
   4   9   5    3.52    0.11
  -4  -9  -6    2.87    0.11
   4   9   6    2.68    0.12
   4   9   6    2.76    0.10
  -4  -9  -7    0.05    0.04
   4   9   7    0.02    0.04
   4   9   7    0.01    0.03
   5   9  -8    0.14    0.05
  -5  -9   7    1.73    0.10
   5   9  -7    1.66    0.09
  -5  -9   6    0.08    0.04
  -5  -9   6    0.00    0.03
   5   9  -6    0.09    0.04
  -5  -9   5    0.08    0.03
  -5  -9   5    0.17    0.03
  -5  -9   5    0.10    0.04
  -5  -9   5    0.07    0.03
  -5  -9   5    0.13    0.03
   5   9  -5    0.10    0.04
  -5  -9   4    2.28    0.09
  -5  -9   4    2.15    0.08
  -5  -9   4    2.32    0.07
  -5  -9   4    2.23    0.08
   5   9  -4    2.25    0.09
   5   9  -4    2.32    0.10
  -5  -9   3    0.06    0.03
  -5  -9   3    0.06    0.02
  -5  -9   3    0.14    0.03
  -5  -9   3    0.05    0.02
  -5  -9   3    0.13    0.03
   5   9  -3    0.01    0.03
   5   9  -3    0.08    0.03
  -5  -9   2    3.28    0.10
  -5  -9   2    3.32    0.09
  -5  -9   2    3.36    0.10
  -5  -9   2    3.22    0.10
  -5  -9   2    3.16    0.10
   5   9  -2    3.28    0.11
   5   9  -2    3.34    0.10
  -5  -9   1    4.05    0.12
  -5  -9   1    3.94    0.12
  -5  -9   1    4.01    0.11
   5   9  -1    3.94    0.11
   5   9  -1    4.10    0.12
   5   9  -1    4.05    0.11
  -5  -9   0    7.99    0.20
  -5  -9   0    7.78    0.18
  -5  -9   0    7.98    0.19
   5   9   0    7.71    0.19
   5   9   0    8.05    0.18
   5   9   0    8.37    0.19
  -5  -9  -1    1.85    0.08
  -5  -9  -1    2.02    0.06
  -5  -9  -1    2.04    0.06
  -5  -9  -1    1.94    0.07
   5   9   1    1.98    0.07
   5   9   1    1.95    0.08
   5   9   1    2.00    0.08
  -5  -9  -2   13.26    0.27
  -5  -9  -2   13.35    0.27
  -5  -9  -2   13.82    0.32
   5   9   2   13.05    0.29
   5   9   2   14.29    0.30
   5   9   2   13.49    0.31
  -5  -9  -3    5.70    0.13
  -5  -9  -3    5.66    0.17
   5   9   3    5.87    0.16
   5   9   3    5.85    0.13
   5   9   3    5.85    0.16
  -5  -9  -4    7.97    0.22
   5   9   4    7.98    0.21
   5   9   4    7.70    0.20
  -5  -9  -5    0.82    0.07
   5   9   5    0.83    0.06
   5   9   5    0.82    0.07
  -5  -9  -6    0.01    0.04
   5   9   6    0.00    0.04
   5   9   6   -0.02    0.03
  -5  -9  -7    0.01    0.04
   5   9   7   -0.01    0.04
   5   9   7   -0.03    0.03
  -5  -9  -8    0.07    0.05
   5   9   8    0.10    0.04
   6   9  -7   -0.03    0.04
  -6  -9   6    0.18    0.04
  -6  -9   6    0.08    0.05
   6   9  -6    0.18    0.05
  -6  -9   5    1.06    0.07
  -6  -9   5    1.00    0.08
   6   9  -5    1.16    0.08
  -6  -9   4   -0.01    0.04
  -6  -9   4    0.01    0.02
  -6  -9   4   -0.01    0.03
  -6  -9   4    0.03    0.02
  -6  -9   4   -0.03    0.02
   6   9  -4   -0.02    0.03
  -6  -9   3    4.90    0.13
  -6  -9   3    5.13    0.14
  -6  -9   3    4.78    0.14
  -6  -9   3    5.13    0.15
  -6  -9   3    4.92    0.14
   6   9  -3    5.10    0.15
   6   9  -3    5.07    0.16
  -6  -9   2    0.75    0.05
  -6  -9   2    0.91    0.05
  -6  -9   2    0.81    0.05
  -6  -9   2    0.90    0.05
  -6  -9   2    0.82    0.05
   6   9  -2    0.78    0.05
   6   9  -2    0.75    0.05
  -6  -9   1    0.43    0.05
  -6  -9   1    0.40    0.04
  -6  -9   1    0.36    0.04
   6   9  -1    0.43    0.04
   6   9  -1    0.43    0.04
   6   9  -1    0.36    0.04
  -6  -9   0    2.05    0.09
  -6  -9   0    2.32    0.08
  -6  -9   0    2.23    0.09
   6   9   0    2.07    0.08
   6   9   0    2.20    0.08
   6   9   0    2.19    0.07
  -6  -9  -1   13.48    0.28
  -6  -9  -1   13.91    0.29
  -6  -9  -1   13.19    0.32
   6   9   1   12.94    0.30
   6   9   1   13.29    0.31
   6   9   1   14.08    0.30
  -6  -9  -2    3.81    0.10
  -6  -9  -2    3.57    0.13
   6   9   2    3.94    0.10
   6   9   2    3.80    0.12
   6   9   2    3.74    0.12
  -6  -9  -3    0.33    0.05
   6   9   3    0.26    0.04
   6   9   3    0.38    0.05
  -6  -9  -4    3.18    0.13
   6   9   4    3.28    0.12
   6   9   4    3.38    0.13
  -6  -9  -5    0.10    0.04
   6   9   5    0.04    0.03
   6   9   5    0.14    0.04
  -6  -9  -6    0.05    0.04
   6   9   6    0.05    0.04
   6   9   6    0.00    0.04
  -6  -9  -7    1.10    0.09
   6   9   7    1.28    0.08
  -7  -9   6    0.42    0.06
   7   9  -6    0.37    0.06
  -7  -9   5    1.16    0.08
  -7  -9   5    1.21    0.09
   7   9  -5    1.08    0.08
  -7  -9   4    0.50    0.06
  -7  -9   4    0.55    0.05
  -7  -9   4    0.51    0.06
  -7  -9   4    0.44    0.04
   7   9  -4    0.40    0.05
  -7  -9   3    1.27    0.07
  -7  -9   3    1.29    0.06
  -7  -9   3    1.30    0.07
  -7  -9   3    1.24    0.07
  -7  -9   3    1.12    0.08
  -7  -9   3    1.17    0.06
   7   9  -3    1.23    0.07
  -7  -9   2    4.30    0.13
  -7  -9   2    3.92    0.13
  -7  -9   2    3.87    0.14
  -7  -9   2    4.19    0.13
  -7  -9   2    4.14    0.13
  -7  -9   2    4.05    0.12
   7   9  -2    4.15    0.13
  -7  -9   1    7.94    0.20
  -7  -9   1    8.21    0.21
  -7  -9   1    8.25    0.22
   7   9  -1    8.21    0.20
   7   9  -1    8.11    0.21
  -7  -9   0    2.79    0.12
  -7  -9   0    2.70    0.11
  -7  -9   0    2.77    0.09
  -7  -9   0    2.80    0.09
   7   9   0    2.64    0.10
  -7  -9  -1    1.42    0.08
  -7  -9  -1    1.43    0.06
   7   9   1    1.48    0.08
   7   9   1    1.30    0.07
  -7  -9  -2    0.93    0.07
   7   9   2    1.07    0.07
   7   9   2    0.86    0.06
  -7  -9  -3    1.22    0.08
   7   9   3    1.02    0.07
   7   9   3    0.96    0.07
  -7  -9  -4    0.36    0.06
   7   9   4    0.43    0.06
   7   9   4    0.46    0.06
  -7  -9  -5    2.86    0.13
   7   9   5    2.91    0.13
   7   9   5    2.78    0.12
  -7  -9  -6    0.30    0.06
   7   9   6    0.37    0.06
  -8  -9   5    0.47    0.06
   8   9  -5    0.55    0.07
  -8  -9   4    0.35    0.05
  -8  -9   4    0.35    0.06
   8   9  -4    0.36    0.06
  -8  -9   3    2.80    0.11
  -8  -9   3    2.80    0.13
  -8  -9   3    2.72    0.11
  -8  -9   3    2.61    0.10
   8   9  -3    2.95    0.12
  -8  -9   2    1.54    0.07
  -8  -9   2    1.51    0.08
  -8  -9   2    1.45    0.08
  -8  -9   2    1.42    0.08
  -8  -9   2    1.54    0.09
  -8  -9   2    1.56    0.08
  -8  -9   1    0.44    0.05
  -8  -9   1    0.41    0.05
  -8  -9   1    0.45    0.05
  -8  -9   1    0.46    0.05
  -8  -9   1    0.41    0.06
  -8  -9   0    0.35    0.05
  -8  -9   0    0.36    0.06
   8   9   0    0.43    0.05
  -8  -9  -1    0.42    0.06
   8   9   1    0.41    0.05
   8   9   1    0.45    0.06
  -8  -9  -2    0.23    0.05
   8   9   2    0.25    0.05
   8   9   2    0.17    0.04
  -8  -9  -3    1.00    0.09
   8   9   3    1.09    0.08
   8   9   3    1.04    0.07
  -8  -9  -4    0.18    0.06
   8   9   4    0.21    0.05
   8   9   4    0.27    0.06
  -8  -9  -5    0.59    0.08
   8   9   5    0.58    0.07
  -9  -9   4    0.63    0.07
  -9  -9   3    0.98    0.08
  -9  -9   3    0.91    0.08
  -9  -9   2    0.05    0.04
  -9  -9   2   -0.01    0.04
  -9  -9   2    0.04    0.04
  -9  -9   2    0.10    0.04
  -9  -9   1    0.63    0.06
  -9  -9   1    0.60    0.07
  -9  -9   1    0.59    0.06
  -9  -9   0    0.26    0.05
  -9  -9   0    0.27    0.05
   9   9   0    0.36    0.06
  -9  -9  -1    0.92    0.09
   9   9   1    0.90    0.08
  -9  -9  -2    0.17    0.05
   9   9   2    0.24    0.06
   9   9   2    0.13    0.04
  -9  -9  -3    0.59    0.08
   9   9   3    0.34    0.06
   9   9   3    0.73    0.08
  -9  -9  -4    0.55    0.08
 -10  -9   1    0.07    0.05
 -10  -9   1   -0.01    0.04
 -10  -9   0    0.51    0.07
 -10  -9   0    0.61    0.07
  10 -10   0    0.02    0.05
 -10  10   1    0.89    0.08
   9 -10   3    0.48    0.07
   9 -10   3    0.51    0.06
   9 -10   2    0.18    0.05
   9 -10   2    0.18    0.05
   9 -10   1    0.25    0.05
   9 -10   1    0.17    0.05
  -9  10  -1    0.23    0.05
   9 -10   0    0.41    0.06
   9 -10   0    0.37    0.05
  -9  10   0    0.45    0.06
  -9  10   0    0.51    0.06
   9 -10  -1    0.25    0.05
  -9  10   1    0.42    0.06
  -9  10   1    0.35    0.06
   9 -10  -2    3.59    0.14
  -9  10   2    3.33    0.14
  -9  10   2    3.65    0.14
   9 -10  -3    0.09    0.04
  -9  10   3    0.08    0.05
  -9  10   4    3.70    0.16
[truncated: 712,543 more chars]
