# Supplementary material for: 4′-(2-Meth­oxy­phen­yl)-2,2′:6′,2′′-terpyridine
Source: IUCrdata. 2024 Nov 28;9(Pt 11):x241143. doi: 10.1107/S241431462401143X (PMC11618872; doi:10.1107/S241431462401143X)
Supplement: Supplementary file 2 [file x-09-x241143-Isup2.hkl]

data_I                                                                          
_shelx_title ' 16zs_von_en19_0ma in P2(1)/c'                                    
_shelx_refln_list_code          4                                               
_shelx_F_calc_maximum      330.55                                               
_exptl_crystal_F_000       712.00                                               
_reflns_d_resolution_high  0.7462                                               
                                                                                
loop_                                                                           
 _space_group_symop_operation_xyz                                               
 'x, y, z'                                                                      
 '-x, y+1/2, -z+1/2'                                                            
 '-x, -y, -z'                                                                   
 'x, -y-1/2, z-1/2'                                                             
                                                                                
_cell_length_a     7.7366                                                       
_cell_length_b    29.5787                                                       
_cell_length_c     7.3852                                                       
_cell_angle_alpha  90.000                                                       
_cell_angle_beta   91.962                                                       
_cell_angle_gamma  90.000                                                       
                                                                                
_shelx_F_squared_multiplier     1.000                                           
                                                                                
loop_                                                                           
 _refln_index_h                                                                 
 _refln_index_k                                                                 
 _refln_index_l                                                                 
 _refln_F_squared_calc                                                          
 _refln_F_squared_meas                                                          
 _refln_F_squared_sigma                                                         
 _refln_observed_status                                                         
   1   0   0       1833.89       1781.49        11.44 o                         
   2   0   0       3220.91       3070.81        20.09 o                         
   3   0   0        166.59        140.65         1.82 o                         
   4   0   0       1606.89       1762.07        15.08 o                         
   5   0   0        687.31        743.12         7.30 o                         
   6   0   0        224.73        211.67         3.62 o                         
   7   0   0         43.76         42.03         1.76 o                         
   8   0   0         87.62         71.94         3.04 o                         
   9   0   0        132.01        133.71         4.46 o                         
  10   0   0          5.92         -0.68         3.16 o                         
   1   1   0        520.94        486.86         2.32 o                         
   2   1   0        940.48        915.94         4.61 o                         
   3   1   0        485.76        471.11         2.89 o                         
   4   1   0       5165.57       5547.61        31.70 o                         
   5   1   0         29.98         28.85         1.12 o                         
   6   1   0         37.83         50.27         1.36 o                         
   7   1   0        276.92        243.09         2.81 o                         
   8   1   0          9.78          7.21         1.18 o                         
   9   1   0          0.58         -0.28         1.34 o                         
  10   1   0         23.87         18.52         2.64 o                         
   1   2   0       1162.15       1136.61         4.66 o                         
   2   2   0        815.62        780.93         3.81 o                         
   3   2   0        963.20        997.52         5.33 o                         
   4   2   0       1183.04       1335.04         7.92 o                         
   5   2   0        507.48        606.24         4.23 o                         
   6   2   0         74.27         86.73         1.53 o                         
   7   2   0        127.89        117.65         1.91 o                         
   8   2   0        162.43        137.59         2.67 o                         
   9   2   0          1.01          0.18         1.58 o                         
  10   2   0         20.73         12.08         2.68 o                         
   1   3   0       6547.02       6348.87        25.74 o                         
   2   3   0        364.54        351.22         1.85 o                         
   3   3   0         61.20         71.06         0.82 o                         
   4   3   0         87.50         87.27         1.68 o                         
   5   3   0         87.30         88.25         1.27 o                         
   6   3   0        399.56        388.10         3.45 o                         
   7   3   0          0.01          2.11         0.85 o                         
   8   3   0          9.15         13.68         1.40 o                         
   9   3   0         48.40         55.33         2.77 o                         
  10   3   0        115.00        117.08         4.85 o                         
   0   4   0       1415.57       1332.62         7.52 o                         
   1   4   0       1064.38        982.51         4.33 o                         
   2   4   0         53.25         46.13         0.50 o                         
   3   4   0         19.62         21.54         0.52 o                         
   4   4   0        961.73        989.93         5.81 o                         
   5   4   0         37.80         42.61         1.02 o                         
   6   4   0        216.72        217.72         2.46 o                         
   7   4   0        379.18        339.50         3.40 o                         
   8   4   0         15.64         22.88         1.67 o                         
   9   4   0          4.79          5.56         2.28 o                         
  10   4   0          6.78         12.54         2.49 o                         
   1   5   0        962.05        904.89         4.20 o                         
   2   5   0        434.53        476.03         2.37 o                         
   3   5   0        708.62        725.59         4.14 o                         
   4   5   0          9.01         10.23         0.57 o                         
   5   5   0          3.57          2.62         0.58 o                         
   6   5   0         34.00         34.39         1.20 o                         
   7   5   0        141.45        130.00         2.11 o                         
   8   5   0        273.07        235.53         3.69 o                         
   9   5   0          5.79          7.29         2.34 o                         
  10   5   0          0.28         -2.03         2.34 o                         
   0   6   0       2413.90       2127.12        11.57 o                         
   1   6   0         10.21          3.05         0.31 o                         
   2   6   0        286.05        248.61         1.46 o                         
   3   6   0        220.00        231.43         1.60 o                         
   4   6   0        432.71        444.64         3.17 o                         
   5   6   0          5.03          5.59         0.60 o                         
   6   6   0        845.27        843.24         6.52 o                         
   7   6   0        242.61        226.43         2.76 o                         
   8   6   0        155.65        143.79         4.36 o                         
   9   6   0         30.80         40.22         2.17 o                         
  10   6   0         40.76         60.24         3.65 o                         
   1   7   0         24.48         17.93         0.37 o                         
   2   7   0        843.76        792.51         3.76 o                         
   3   7   0        416.52        446.98         2.62 o                         
   4   7   0         25.08         29.25         0.84 o                         
   5   7   0        214.08        213.10         2.26 o                         
   6   7   0        175.48        164.70         2.23 o                         
   7   7   0          0.04          1.78         0.88 o                         
   8   7   0         13.29         12.74         1.65 o                         
   9   7   0         51.31         59.88         2.44 o                         
  10   7   0          5.07          7.69         2.05 o                         
   0   8   0       1266.49       1271.28         7.82 o                         
   1   8   0        367.11        355.22         1.80 o                         
   2   8   0       3050.58       3045.03        13.82 o                         
   3   8   0        162.89        201.27         1.55 o                         
   4   8   0         11.60         16.04         0.65 o                         
   5   8   0        455.04        440.19         3.68 o                         
   6   8   0          3.11          1.54         0.91 o                         
   7   8   0         11.33         10.97         1.06 o                         
   8   8   0         46.83         48.00         2.17 o                         
   9   8   0          0.27          3.91         1.64 o                         
  10   8   0          2.00          4.98         2.02 o                         
   1   9   0        145.81        159.56         1.08 o                         
   2   9   0        382.50        367.75         2.20 o                         
   3   9   0         14.97         21.19         0.58 o                         
   4   9   0         23.06         31.43         0.83 o                         
   5   9   0        857.51        816.77         5.90 o                         
   6   9   0        232.67        216.85         3.26 o                         
   7   9   0        268.14        278.93         3.45 o                         
   8   9   0         40.71         39.99         2.00 o                         
   9   9   0         32.55         31.14         2.35 o                         
  10   9   0         47.18         54.11         3.40 o                         
   0  10   0          2.28          0.62         0.51 o                         
   1  10   0       1428.10       1354.63         6.40 o                         
   2  10   0       1876.96       1918.74         8.97 o                         
   3  10   0        345.66        391.50         2.91 o                         
   4  10   0         54.33         44.35         1.02 o                         
   5  10   0        155.30        129.95         1.77 o                         
   6  10   0        994.94        956.63         7.38 o                         
   7  10   0       1582.49       1514.37        11.59 o                         
   8  10   0        257.76        252.94         4.03 o                         
   9  10   0         42.85         44.15         2.27 o                         
  10  10   0          0.28          1.17         2.68 o                         
   1  11   0        314.13        298.66         1.91 o                         
   2  11   0        222.63        211.34         1.60 o                         
   3  11   0        248.67        286.10         2.20 o                         
   4  11   0         18.14         15.52         0.69 o                         
   5  11   0        290.13        275.80         2.85 o                         
   6  11   0        457.38        453.17         4.00 o                         
   7  11   0        268.58        287.35         3.64 o                         
   8  11   0        295.16        286.50         4.30 o                         
   9  11   0         14.45         15.33         1.72 o                         
   0  12   0          8.36          9.51         0.68 o                         
   1  12   0       1564.47       1607.96         8.01 o                         
   2  12   0       5694.13       6099.63        29.81 o                         
   3  12   0       1392.33       1457.31         8.61 o                         
   4  12   0          2.71          1.86         0.58 o                         
   5  12   0        181.68        173.66         2.11 o                         
   6  12   0         57.27         59.28         1.76 o                         
   7  12   0        935.99        929.14         7.47 o                         
   8  12   0         29.00         39.28         2.05 o                         
   9  12   0          0.08          0.91         1.47 o                         
   1  13   0        232.29        222.76         1.65 o                         
   2  13   0        313.59        345.66         2.35 o                         
   3  13   0        509.11        531.58         3.70 o                         
   4  13   0         22.07         16.96         0.74 o                         
   5  13   0         16.44         17.96         0.93 o                         
   6  13   0        870.57        845.15         6.43 o                         
   7  13   0          4.68          6.47         1.13 o                         
   8  13   0         83.77         88.71         2.80 o                         
   9  13   0         23.08         27.11         2.34 o                         
   0  14   0       1964.64       1971.92        13.52 o                         
   1  14   0         73.23         87.72         0.98 o                         
   2  14   0         88.05         95.31         1.12 o                         
   3  14   0        798.44        838.22         5.17 o                         
   4  14   0         24.30         21.34         0.89 o                         
   5  14   0        569.85        531.37         4.17 o                         
   6  14   0        226.20        227.38         3.69 o                         
   7  14   0         68.88         65.73         1.83 o                         
   8  14   0         11.14         10.51         2.34 o                         
   9  14   0          2.30          3.85         1.81 o                         
   1  15   0        362.56        343.66         2.31 o                         
   2  15   0          6.17          6.64         0.52 o                         
   3  15   0          7.63          3.68         0.49 o                         
   4  15   0        287.05        273.48         2.46 o                         
   5  15   0         18.53         22.38         1.02 o                         
   6  15   0          0.43          0.55         0.83 o                         
   7  15   0        367.54        349.09         3.92 o                         
   8  15   0         39.96         45.35         2.40 o                         
   9  15   0          0.02          1.36         1.74 o                         
   0  16   0        249.48        278.35         2.83 o                         
   1  16   0         58.40         76.51         0.99 o                         
   2  16   0        437.17        501.16         3.27 o                         
   3  16   0         17.61         16.64         0.72 o                         
   4  16   0         48.20         40.02         1.06 o                         
   5  16   0         84.00         89.19         1.54 o                         
   6  16   0        301.35        294.53         3.22 o                         
   7  16   0        164.20        162.84         3.35 o                         
   8  16   0          4.17          5.33         1.60 o                         
   9  16   0          9.90         14.47         2.10 o                         
   1  17   0         14.45         13.48         0.61 o                         
   2  17   0        171.22        173.28         1.64 o                         
   3  17   0         34.32         39.96         0.98 o                         
   4  17   0         18.02         17.20         1.04 o                         
   5  17   0        820.75        736.14         5.27 o                         
   6  17   0        654.81        646.72         5.16 o                         
   7  17   0          5.55          6.96         1.19 o                         
   8  17   0          7.77         10.14         1.62 o                         
   9  17   0          1.60          1.86         2.14 o                         
   0  18   0          0.70          0.20         0.54 o                         
   1  18   0        306.12        279.35         2.25 o                         
   2  18   0        741.94        784.14         4.78 o                         
   3  18   0        100.35        108.23         1.41 o                         
   4  18   0        447.13        411.40         3.37 o                         
   5  18   0         17.73         21.21         1.01 o                         
   6  18   0        473.75        464.73         4.42 o                         
   7  18   0         19.29         20.06         1.36 o                         
   8  18   0         79.15         85.19         3.00 o                         
   9  18   0         71.36         76.19         3.59 o                         
   1  19   0        833.27        846.50         5.12 o                         
   2  19   0        735.98        790.11         4.89 o                         
   3  19   0         36.45         32.93         0.98 o                         
   4  19   0         81.52         64.68         1.34 o                         
   5  19   0          7.91          7.75         1.07 o                         
   6  19   0        873.25        848.22         8.05 o                         
   7  19   0          5.32          4.48         1.15 o                         
   8  19   0         18.44         20.91         1.84 o                         
   9  19   0        181.03        203.37         5.15 o                         
   0  20   0       1449.84       1325.41        10.26 o                         
   1  20   0          0.31          4.17         0.63 o                         
   2  20   0         20.51         20.29         0.74 o                         
   3  20   0         20.70         17.95         0.86 o                         
   4  20   0          4.53          4.61         0.74 o                         
   5  20   0        568.84        505.45         4.32 o                         
   6  20   0       1483.70       1428.05        10.20 o                         
   7  20   0         11.50          9.98         1.19 o                         
   8  20   0         32.05         35.78         2.23 o                         
   1  21   0         50.06         63.82         1.16 o                         
   2  21   0         49.78         50.46         1.08 o                         
   3  21   0          9.81          9.90         0.77 o                         
   4  21   0         32.33         31.00         1.09 o                         
   5  21   0          3.63          3.04         0.89 o                         
   6  21   0        155.25        161.43         2.53 o                         
   7  21   0         11.38         16.97         1.40 o                         
   8  21   0          1.47          0.53         1.56 o                         
   0  22   0        880.74        772.05         7.13 o                         
   1  22   0        910.89        790.36         4.98 o                         
   2  22   0        157.29        147.59         1.75 o                         
   3  22   0        110.21        111.82         1.70 o                         
   4  22   0         24.61         19.59         1.07 o                         
   5  22   0        484.99        386.26         3.68 o                         
   6  22   0         26.28         30.35         1.45 o                         
   7  22   0          0.62          1.58         1.12 o                         
   8  22   0         12.41         10.56         1.90 o                         
   1  23   0        875.48        817.02         5.40 o                         
   2  23   0         23.63         24.99         0.92 o                         
   3  23   0         96.46         85.54         1.64 o                         
   4  23   0          1.94          2.81         0.91 o                         
   5  23   0        546.33        471.70         4.42 o                         
   6  23   0         33.42         37.45         1.57 o                         
   7  23   0          1.00          1.52         1.30 o                         
   8  23   0          5.78          6.87         1.96 o                         
   0  24   0        318.15        290.25         3.77 o                         
   1  24   0        620.70        578.55         4.22 o                         
   2  24   0        301.35        289.03         2.70 o                         
   3  24   0        103.00         96.53         1.78 o                         
   4  24   0         64.85         56.26         1.61 o                         
   5  24   0         17.32         12.06         1.18 o                         
   6  24   0          9.76          7.44         1.16 o                         
   7  24   0          7.41         11.01         1.51 o                         
   8  24   0         50.22         55.53         3.29 o                         
   1  25   0         13.15         21.81         1.03 o                         
   2  25   0        219.68        182.96         2.23 o                         
   3  25   0        109.67         86.21         1.73 o                         
   4  25   0         10.43         10.54         1.43 o                         
   5  25   0         12.99         11.25         1.14 o                         
   6  25   0         76.98         75.39         2.04 o                         
   7  25   0         99.40        103.82         2.70 o                         
   8  25   0          4.21         12.92         5.67 o                         
   0  26   0        761.76        729.86         7.25 o                         
   1  26   0         34.54         44.82         1.24 o                         
   2  26   0          0.87          4.21         0.84 o                         
   3  26   0         16.10         11.92         1.02 o                         
   4  26   0        109.10         99.06         1.91 o                         
   5  26   0          7.48          5.48         1.08 o                         
   6  26   0          4.48          6.19         1.20 o                         
   7  26   0        198.35        192.74         3.45 o                         
   1  27   0        344.82        318.76         3.14 o                         
   2  27   0         86.26         71.61         1.62 o                         
   3  27   0        234.32        200.45         2.84 o                         
   4  27   0         73.70         72.79         1.82 o                         
   5  27   0         20.08         17.92         1.26 o                         
   6  27   0          0.54          0.79         1.08 o                         
   7  27   0         33.20         39.47         2.31 o                         
   0  28   0        134.61        126.82         3.02 o                         
   1  28   0        312.09        313.35         3.16 o                         
   2  28   0          0.89          1.01         0.84 o                         
   3  28   0        256.49        208.18         2.67 o                         
   4  28   0         38.63         36.64         1.52 o                         
   5  28   0          4.57          3.90         1.18 o                         
   6  28   0         74.28         92.41         2.29 o                         
   7  28   0         19.04         23.92         2.25 o                         
   1  29   0        476.78        484.90         4.29 o                         
   2  29   0         45.14         43.03         1.39 o                         
   3  29   0         55.48         38.06         1.48 o                         
   4  29   0          0.01         -0.27         1.05 o                         
   5  29   0          7.98          7.76         1.22 o                         
   6  29   0         26.07         25.34         1.63 o                         
   7  29   0        180.17        226.96         7.02 o                         
   0  30   0       1112.24       1104.63        11.35 o                         
   1  30   0          4.64         11.85         1.13 o                         
   2  30   0         14.34         13.17         1.12 o                         
   3  30   0          8.84          8.68         1.04 o                         
   4  30   0          2.47          6.35         1.18 o                         
   5  30   0        106.74        104.55         2.77 o                         
   6  30   0          1.17          1.34         1.35 o                         
   1  31   0         62.61         66.24         1.75 o                         
   2  31   0          0.55          1.19         0.93 o                         
   3  31   0          8.70          8.33         1.17 o                         
   4  31   0        291.41        270.55         3.54 o                         
   5  31   0         51.40         54.14         2.23 o                         
   6  31   0          2.42          2.66         1.54 o                         
   0  32   0        406.47        401.11         6.34 o                         
   1  32   0        246.03        223.11         2.94 o                         
   2  32   0          5.36          4.18         1.07 o                         
   3  32   0         34.06         33.81         1.53 o                         
   4  32   0          0.99          3.51         1.30 o                         
   5  32   0         13.11         13.24         1.47 o                         
   6  32   0          0.38         -1.93         1.93 o                         
   1  33   0         98.40        105.18         2.15 o                         
   2  33   0          0.74          0.72         1.02 o                         
   3  33   0         22.29         15.73         1.51 o                         
   4  33   0         34.48         33.01         1.99 o                         
   5  33   0         37.40         30.86         1.95 o                         
   0  34   0          0.01          1.33         1.69 o                         
   1  34   0        181.90        170.96         2.91 o                         
   2  34   0         41.88         43.78         1.88 o                         
   3  34   0        151.10        148.69         3.25 o                         
   4  34   0         77.35         77.62         2.77 o                         
   5  34   0          7.66          7.60         2.05 o                         
   1  35   0          0.04         12.49         1.33 o                         
   2  35   0         15.71         14.62         1.48 o                         
   3  35   0         27.04         32.45         2.17 o                         
   4  35   0        122.66        127.15         3.32 o                         
   0  36   0        457.50        475.91         7.23 o                         
   1  36   0        313.02        336.01         4.22 o                         
   2  36   0         14.50         13.91         1.79 o                         
   3  36   0          5.68          5.46         1.76 o                         
   4  36   0          3.30          9.36         3.07 o                         
   1  37   0          0.00          7.36         1.54 o                         
   2  37   0          0.08         -0.14         1.53 o                         
   3  37   0         31.31         36.91         2.48 o                         
   0  38   0         30.86         41.31         3.04 o                         
   1  38   0        194.23        217.11         4.31 o                         
   2  38   0         74.19         79.42         3.31 o                         
   1  39   0          0.50          6.70         1.58 o                         
 -10   1   1          7.28          3.55         3.55 o                         
  -9   1   1        108.66        104.24         2.54 o                         
  -8   1   1          0.27          2.03         1.11 o                         
  -7   1   1         21.64         23.69         1.35 o                         
  -6   1   1         10.26         15.61         1.01 o                         
  -5   1   1        328.76        353.27         3.40 o                         
  -4   1   1          0.30          2.16         0.61 o                         
  -3   1   1         46.17         58.97         0.91 o                         
  -2   1   1       5729.73       5763.07        25.63 o                         
  -1   1   1        464.77        447.77         2.25 o                         
   0   1   1        987.67        977.32         4.21 o                         
   1   1   1      12474.95      12156.64        71.46 o                         
   2   1   1         16.16         16.54         0.30 o                         
   3   1   1        173.48        155.09         1.15 o                         
   4   1   1       1098.62       1181.82         6.71 o                         
   5   1   1         33.26         41.30         0.89 o                         
   6   1   1          7.06          6.45         0.60 o                         
   7   1   1          0.47          1.58         0.94 o                         
   8   1   1         99.94         91.00         3.22 o                         
   9   1   1          4.81          2.45         1.71 o                         
  10   1   1          2.70         -1.49         2.74 o                         
 -10   2   1          0.49          4.05         2.87 o                         
  -9   2   1         85.82         91.14         2.49 o                         
  -8   2   1        439.48        415.93         4.09 o                         
  -7   2   1          0.23          1.78         0.91 o                         
  -6   2   1         84.35         95.74         1.77 o                         
  -5   2   1        666.07        718.37         5.87 o                         
  -4   2   1       1812.03       2027.53        12.16 o                         
  -3   2   1        148.04        154.03         1.36 o                         
  -2   2   1        822.16        818.97         4.18 o                         
  -1   2   1       6335.25       6460.77        27.97 o                         
   0   2   1       2160.60       2184.40         9.71 o                         
   1   2   1        787.67        809.77         3.58 o                         
   2   2   1        458.76        446.79         2.31 o                         
   3   2   1        687.19        743.27         4.15 o                         
   4   2   1        402.39        474.44         3.05 o                         
   5   2   1        235.71        243.46         1.99 o                         
   6   2   1         24.23         24.19         0.91 o                         
   7   2   1         34.97         31.60         1.50 o                         
   8   2   1         61.37         48.47         2.11 o                         
   9   2   1          3.39          7.48         2.25 o                         
  10   2   1         11.49         15.23         3.33 o                         
 -10   3   1         49.33         51.69         4.77 o                         
  -9   3   1        153.80        142.26         3.37 o                         
  -8   3   1        118.43         97.13         1.98 o                         
  -7   3   1        225.77        221.82         2.77 o                         
  -6   3   1        382.72        360.97         3.51 o                         
  -5   3   1        463.65        504.93         4.24 o                         
  -4   3   1        541.43        594.36         4.35 o                         
  -3   3   1        982.13       1051.91         5.78 o                         
  -2   3   1       1270.71       1279.79         6.13 o                         
  -1   3   1       5596.83       5591.73        22.41 o                         
   0   3   1        771.04        723.23         2.94 o                         
   1   3   1        194.95        204.02         1.13 o                         
   2   3   1        730.40        722.97         3.47 o                         
   3   3   1        650.81        746.09         5.04 o                         
   4   3   1         73.10        108.25         1.34 o                         
   5   3   1        815.62        851.27         5.38 o                         
   6   3   1         42.91         34.00         0.96 o                         
   7   3   1         26.95         20.97         1.31 o                         
   8   3   1        136.11        114.85         2.86 o                         
   9   3   1         73.83         82.66         3.42 o                         
  10   3   1         17.49         20.41         3.09 o                         
 -10   4   1          0.20          2.03         2.03 o                         
  -9   4   1         43.78         40.21         2.18 o                         
  -8   4   1         25.46         25.88         1.38 o                         
  -7   4   1        593.27        515.08         4.52 o                         
  -6   4   1         36.02         29.73         1.14 o                         
  -5   4   1         55.68         53.38         1.26 o                         
  -4   4   1         66.54         85.42         1.23 o                         
  -3   4   1        223.67        220.99         1.69 o                         
  -2   4   1       4443.10       4532.77        21.38 o                         
  -1   4   1        240.75        234.24         1.18 o                         
   0   4   1       1508.69       1487.75         6.07 o                         
   1   4   1       9202.46       9004.75        35.66 o                         
   2   4   1        419.08        423.01         2.25 o                         
   3   4   1        763.84        873.22         4.81 o                         
   4   4   1        564.99        654.59         4.86 o                         
   5   4   1        565.81        539.33         3.65 o                         
   6   4   1         11.12         11.37         0.81 o                         
   7   4   1        109.79         93.65         1.84 o                         
   8   4   1        338.05        288.89         4.65 o                         
   9   4   1          6.10          9.51         1.96 o                         
  10   4   1         25.14         33.65         3.68 o                         
 -10   5   1          1.91         -0.16         2.05 o                         
  -9   5   1         62.47         57.17         2.54 o                         
  -8   5   1          2.37          2.63         0.96 o                         
  -7   5   1         17.63         21.57         1.35 o                         
  -6   5   1         14.46         16.00         1.04 o                         
  -5   5   1         59.87         66.10         1.33 o                         
  -4   5   1        544.42        557.97         3.96 o                         
  -3   5   1         45.15         55.57         0.81 o                         
  -2   5   1        321.49        320.49         1.87 o                         
  -1   5   1       5417.37       5432.03        21.30 o                         
   0   5   1      22092.09      21592.68        85.18 o                         
   1   5   1         76.81         93.87         0.75 o                         
   2   5   1        285.61        272.99         1.52 o                         
   3   5   1       1687.45       1721.09         8.69 o                         
   4   5   1        210.70        215.89         1.75 o                         
   5   5   1          7.13         20.32         0.72 o                         
   6   5   1        252.48        241.31         2.53 o                         
   7   5   1        342.57        303.10         3.66 o                         
   8   5   1        207.31        177.65         3.50 o                         
   9   5   1          0.08         -2.03         2.13 o                         
  10   5   1         51.78         55.57         3.55 o                         
 -10   6   1          1.23          0.19         1.69 o                         
  -9   6   1         14.04         16.65         1.62 o                         
  -8   6   1         19.42         22.09         1.44 o                         
  -7   6   1        229.57        206.30         2.74 o                         
  -6   6   1        259.05        268.53         2.90 o                         
  -5   6   1        129.88        139.36         1.84 o                         
  -4   6   1        911.12       1034.80         6.95 o                         
  -3   6   1        389.02        365.45         2.42 o                         
  -2   6   1        144.25        134.34         1.11 o                         
  -1   6   1       4510.38       4351.45        18.27 o                         
   0   6   1       4856.87       4740.10        18.68 o                         
   1   6   1       1989.29       2006.63         8.64 o                         
   2   6   1        545.84        528.89         2.72 o                         
   3   6   1        260.88        300.93         1.90 o                         
   4   6   1        844.10        923.32         5.43 o                         
   5   6   1        179.90        192.66         1.79 o                         
   6   6   1         17.61         18.41         1.19 o                         
   7   6   1          0.72          3.84         1.09 o                         
   8   6   1         28.48         30.37         1.98 o                         
   9   6   1         21.31         18.75         1.98 o                         
  10   6   1        156.11        178.46         5.30 o                         
 -10   7   1          5.75          8.77         2.24 o                         
  -9   7   1         81.29         75.38         3.75 o                         
  -8   7   1        430.71        409.71         4.31 o                         
  -7   7   1        606.82        612.88         5.21 o                         
  -6   7   1         62.98         63.94         1.47 o                         
  -5   7   1        356.39        356.07         3.17 o                         
  -4   7   1         47.57         48.82         1.05 o                         
  -3   7   1        172.63        162.32         1.41 o                         
  -2   7   1         27.77         40.43         0.65 o                         
  -1   7   1          1.04          0.82         0.34 o                         
   0   7   1       1972.86       1960.08         7.90 o                         
   1   7   1        363.26        353.74         1.88 o                         
   2   7   1       1328.66       1303.17         6.25 o                         
   3   7   1          2.01          1.01         0.37 o                         
   4   7   1       1457.37       1483.58         8.38 o                         
   5   7   1         19.08         23.89         0.80 o                         
   6   7   1       2197.48       2081.22        13.92 o                         
   7   7   1         39.30         31.79         1.53 o                         
   8   7   1        134.82        118.42         3.02 o                         
   9   7   1         41.92         44.20         2.45 o                         
  10   7   1        388.41        475.33        10.09 o                         
 -10   8   1          5.40          2.88         2.49 o                         
  -9   8   1          4.69          5.77         1.39 o                         
  -8   8   1          6.83          9.17         1.19 o                         
  -7   8   1        810.79        804.34         6.64 o                         
  -6   8   1        139.76        140.20         2.11 o                         
  -5   8   1          0.02          0.37         0.61 o                         
  -4   8   1          2.04          1.10         0.58 o                         
  -3   8   1        419.66        424.40         2.72 o                         
  -2   8   1         66.14         82.06         0.88 o                         
  -1   8   1        672.11        675.89         3.42 o                         
   0   8   1       2646.20       2583.52        11.38 o                         
   1   8   1        702.92        626.95         3.14 o                         
   2   8   1        363.80        351.71         2.07 o                         
   3   8   1          4.91          8.02         0.42 o                         
   4   8   1        157.40        151.77         1.34 o                         
   5   8   1         81.91         66.45         1.31 o                         
   6   8   1       4054.93       3875.57        23.80 o                         
   7   8   1          0.21          2.12         1.02 o                         
   8   8   1         54.89         41.11         1.96 o                         
   9   8   1         17.38         18.14         1.98 o                         
  10   8   1         69.50         75.47         4.09 o                         
 -10   9   1          1.23         -0.91         2.34 o                         
  -9   9   1         58.50         63.23         2.73 o                         
  -8   9   1         39.63         44.08         1.68 o                         
  -7   9   1        868.10        826.72         6.77 o                         
  -6   9   1         40.19         40.06         1.29 o                         
  -5   9   1        406.25        400.28         3.51 o                         
  -4   9   1         35.69         45.95         1.04 o                         
  -3   9   1       1269.86       1285.71         7.04 o                         
  -2   9   1        213.81        200.41         1.42 o                         
  -1   9   1         17.96         13.21         0.49 o                         
   0   9   1        625.04        625.65         3.09 o                         
   1   9   1        393.09        431.84         2.33 o                         
   2   9   1       3192.77       3235.02        14.67 o                         
   3   9   1        115.73        120.51         1.12 o                         
   4   9   1        442.84        432.84         2.78 o                         
   5   9   1        187.55        201.01         2.00 o                         
   6   9   1       1441.83       1376.41         9.59 o                         
   7   9   1        147.81        140.93         2.60 o                         
   8   9   1         54.24         46.07         2.11 o                         
   9   9   1         81.29         84.53         3.59 o                         
 -10  10   1         78.28         84.81         4.61 o                         
  -9  10   1         24.84         30.28         4.04 o                         
  -8  10   1         18.38         20.79         1.36 o                         
  -7  10   1         91.38         94.60         1.93 o                         
  -6  10   1        108.43        107.35         1.84 o                         
  -5  10   1          5.41         10.31         0.79 o                         
  -4  10   1        104.61        107.38         1.37 o                         
  -3  10   1         26.05         26.04         0.72 o                         
  -2  10   1          2.71          6.32         0.40 o                         
  -1  10   1        116.84        126.23         1.15 o                         
   0  10   1       1131.97       1095.80         5.26 o                         
   1  10   1        315.29        369.73         2.04 o                         
   2  10   1         67.71         72.30         0.84 o                         
   3  10   1         48.75         57.54         0.77 o                         
   4  10   1         55.65         55.12         0.86 o                         
   5  10   1       1047.73        993.43         7.15 o                         
   6  10   1         42.60         44.17         1.62 o                         
   7  10   1         31.14         32.16         1.46 o                         
   8  10   1          0.16          3.33         1.40 o                         
   9  10   1         26.51         24.59         2.12 o                         
  -9  11   1        186.46        180.60         4.43 o                         
  -8  11   1          8.54          5.70         1.38 o                         
  -7  11   1         84.15         87.33         2.18 o                         
  -6  11   1        331.03        342.30         3.37 o                         
  -5  11   1        154.81        146.73         2.13 o                         
  -4  11   1        250.07        268.12         2.23 o                         
  -3  11   1         32.90         33.45         0.78 o                         
  -2  11   1         22.92         26.19         0.95 o                         
  -1  11   1        594.14        610.98         3.82 o                         
   0  11   1       1513.36       1507.56         7.27 o                         
   1  11   1       1413.27       1495.62         6.91 o                         
   2  11   1         14.37         20.29         0.55 o                         
   3  11   1        190.00        225.85         1.73 o                         
   4  11   1         44.12         30.92         0.76 o                         
   5  11   1        158.44        142.36         1.87 o                         
   6  11   1         92.30         86.36         1.72 o                         
   7  11   1         62.56         53.67         1.87 o                         
   8  11   1        288.27        266.23         4.30 o                         
   9  11   1         68.77         79.88         3.68 o                         
  -9  12   1          0.20          2.23         1.81 o                         
  -8  12   1         61.40         66.65         2.10 o                         
  -7  12   1        190.42        179.57         2.56 o                         
  -6  12   1         46.11         53.30         1.47 o                         
  -5  12   1        624.69        628.87         4.76 o                         
  -4  12   1         75.39         84.36         1.30 o                         
  -3  12   1       1245.61       1272.03         8.60 o                         
  -2  12   1         78.91         98.06         1.12 o                         
  -1  12   1       2256.28       2304.15        12.00 o                         
   0  12   1        326.23        322.02         1.97 o                         
   1  12   1         58.52         71.11         0.90 o                         
   2  12   1       2569.83       2818.32        14.68 o                         
   3  12   1        129.25        120.70         1.37 o                         
   4  12   1          1.81          1.37         0.47 o                         
   5  12   1         66.00         54.06         1.20 o                         
   6  12   1        523.17        478.17         4.96 o                         
   7  12   1          2.55          1.38         1.02 o                         
   8  12   1         51.51         50.27         2.89 o                         
   9  12   1         65.74         66.23         2.86 o                         
  -9  13   1          2.89          6.08         1.81 o                         
  -8  13   1          1.35          4.36         1.23 o                         
  -7  13   1        603.23        595.68         5.15 o                         
  -6  13   1          0.27          9.98         1.06 o                         
  -5  13   1        670.43        657.40         4.88 o                         
  -4  13   1         32.00         35.57         0.96 o                         
  -3  13   1         68.76         79.73         1.58 o                         
  -2  13   1       5901.15       6353.92        35.73 o                         
  -1  13   1        814.47        811.90         5.13 o                         
   0  13   1         21.44         20.21         0.56 o                         
   1  13   1       1293.26       1459.26         7.20 o                         
   2  13   1       1784.03       1857.96         9.32 o                         
   3  13   1          5.41          5.03         0.49 o                         
   4  13   1         21.02         27.49         0.90 o                         
   5  13   1        429.51        402.77         3.39 o                         
   6  13   1       1491.64       1419.97        12.24 o                         
   7  13   1         24.90         22.09         1.50 o                         
   8  13   1         36.44         38.80         2.25 o                         
   9  13   1         39.58         36.68         4.03 o                         
  -9  14   1          1.60          0.81         1.81 o                         
  -8  14   1        107.07        109.38         2.39 o                         
  -7  14   1        483.48        483.80         4.31 o                         
  -6  14   1       3677.00       3587.88        21.85 o                         
  -5  14   1        822.26        766.59         5.36 o                         
  -4  14   1        198.82        196.65         1.92 o                         
  -3  14   1          2.69         10.17         0.48 o                         
  -2  14   1       2227.70       2434.83        13.73 o                         
  -1  14   1         23.00         28.39         0.84 o                         
   0  14   1        870.73        858.11         4.75 o                         
   1  14   1       2089.38       2345.75        11.53 o                         
   2  14   1         55.44         60.04         1.00 o                         
   3  14   1          2.07          2.18         0.52 o                         
   4  14   1          0.08          1.31         0.53 o                         
   5  14   1        941.95        902.12         6.26 o                         
   6  14   1        250.52        248.57         3.03 o                         
   7  14   1         23.45         25.41         1.54 o                         
   8  14   1          1.51          2.36         1.33 o                         
   9  14   1         19.67         23.79         2.34 o                         
  -9  15   1        100.62        126.00         4.08 o                         
  -8  15   1         23.99         22.32         1.48 o                         
  -7  15   1        236.96        229.11         2.96 o                         
  -6  15   1       2905.10       2789.27        17.01 o                         
  -5  15   1        397.24        360.60         3.31 o                         
  -4  15   1        115.63        127.67         1.54 o                         
  -3  15   1        133.27        138.28         1.48 o                         
  -2  15   1          0.01          2.18         0.56 o                         
  -1  15   1        498.97        489.66         3.09 o                         
   0  15   1         23.68         24.03         0.68 o                         
   1  15   1       3646.69       4056.91        20.00 o                         
   2  15   1        178.97        177.24         1.71 o                         
   3  15   1        205.73        201.72         2.14 o                         
   4  15   1         39.39         35.73         1.04 o                         
   5  15   1       2386.58       2264.46        15.45 o                         
   6  15   1          0.35          0.33         1.00 o                         
   7  15   1          1.29          0.31         1.09 o                         
   8  15   1         89.46         97.35         3.14 o                         
   9  15   1          6.91          6.67         1.96 o                         
  -9  16   1        106.25        129.99         4.93 o                         
  -8  16   1         81.49         80.51         2.52 o                         
  -7  16   1         67.32         62.31         1.80 o                         
  -6  16   1         27.42         45.63         1.55 o                         
  -5  16   1        463.48        476.94         3.80 o                         
  -4  16   1         11.97         10.50         0.72 o                         
  -3  16   1        114.62        147.03         1.54 o                         
  -2  16   1          0.75         -0.31         0.56 o                         
  -1  16   1        787.61        858.69         4.97 o                         
   0  16   1        189.16        214.84         1.83 o                         
   1  16   1        183.25        197.54         3.93 o                         
   2  16   1          0.19          3.77         0.55 o                         
   3  16   1          8.01          7.74         0.63 o                         
   4  16   1          1.37          0.26         0.64 o                         
   5  16   1       2513.22       2499.81        16.50 o                         
   6  16   1         74.37         68.64         1.85 o                         
   7  16   1         17.42         17.49         1.46 o                         
   8  16   1         68.26         78.47         2.92 o                         
   9  16   1        178.23        193.93         4.79 o                         
  -9  17   1         10.87         16.79         2.27 o                         
  -8  17   1          0.53          4.58         1.37 o                         
  -7  17   1         43.56         44.70         1.77 o                         
  -6  17   1         20.19         18.66         1.14 o                         
  -5  17   1        175.24        183.21         2.14 o                         
  -4  17   1          1.08          1.77         0.57 o                         
  -3  17   1        215.67        235.35         1.99 o                         
  -2  17   1        229.09        231.20         2.17 o                         
  -1  17   1         42.35         58.79         0.94 o                         
   0  17   1        132.59        158.02         1.53 o                         
   1  17   1        317.16        318.84         2.39 o                         
   2  17   1        122.36        141.50         1.62 o                         
   3  17   1         86.00         95.09         1.39 o                         
   4  17   1          1.92          1.11         0.65 o                         
   5  17   1        663.27        601.97         5.22 o                         
   6  17   1        123.74        119.19         2.03 o                         
   7  17   1          5.07          6.04         1.26 o                         
   8  17   1          0.01          1.18         1.65 o                         
   9  17   1         37.11         42.82         2.87 o                         
  -9  18   1          9.56         11.89         2.27 o                         
  -8  18   1         26.79         29.05         1.90 o                         
  -7  18   1        131.59        127.11         2.49 o                         
  -6  18   1          1.78          2.22         0.98 o                         
  -5  18   1        206.87        191.69         2.84 o                         
  -4  18   1          6.12          4.85         0.74 o                         
  -3  18   1         38.72         47.32         1.06 o                         
  -2  18   1        168.26        171.72         2.13 o                         
  -1  18   1          0.60          1.07         0.44 o                         
   0  18   1         63.36         68.72         1.03 o                         
   1  18   1         74.46         83.60         1.18 o                         
   2  18   1        376.51        443.95         3.37 o                         
   3  18   1          0.52          0.66         0.59 o                         
   4  18   1         74.98         65.34         1.47 o                         
   5  18   1         46.48         43.78         1.36 o                         
   6  18   1          5.60          6.56         1.00 o                         
   7  18   1          0.08          0.68         1.19 o                         
   8  18   1         27.96         37.28         2.91 o                         
   9  18   1          1.37          2.35         2.12 o                         
  -9  19   1         11.39         13.81         2.57 o                         
  -8  19   1         16.68         18.64         1.73 o                         
  -7  19   1         59.45         61.03         1.96 o                         
  -6  19   1         15.02         15.04         1.18 o                         
  -5  19   1         34.19         33.54         1.25 o                         
  -4  19   1          0.01          0.33         0.74 o                         
  -3  19   1         31.31         22.89         0.99 o                         
  -2  19   1        221.66        255.24         2.45 o                         
  -1  19   1         50.96         54.55         0.91 o                         
   0  19   1        106.54         96.95         1.21 o                         
   1  19   1        166.90        189.98         1.89 o                         
   2  19   1        250.52        218.47         2.16 o                         
   3  19   1         21.04         21.44         0.89 o                         
   4  19   1         22.98         22.48         0.99 o                         
   5  19   1        194.78        181.65         2.38 o                         
   6  19   1        140.81        140.18         2.26 o                         
   7  19   1          2.36          3.33         1.33 o                         
   8  19   1         16.84         20.05         2.02 o                         
  -8  20   1          0.00          0.17         1.65 o                         
  -7  20   1         66.24         69.56         2.25 o                         
  -6  20   1         11.51         15.82         1.10 o                         
  -5  20   1        235.62        232.83         2.73 o                         
  -4  20   1        144.09        135.77         1.99 o                         
  -3  20   1          7.71          6.01         0.80 o                         
  -2  20   1         76.25         70.80         1.32 o                         
  -1  20   1         77.16         76.33         1.13 o                         
   0  20   1        260.29        255.16         2.19 o                         
   1  20   1          4.98          4.92         0.64 o                         
   2  20   1         13.81         17.01         0.86 o                         
   3  20   1         86.09         78.42         1.38 o                         
   4  20   1         76.09         73.02         1.44 o                         
   5  20   1         22.71         25.44         1.21 o                         
   6  20   1        173.32        166.53         2.53 o                         
   7  20   1          5.14          4.91         1.31 o                         
   8  20   1        105.34        104.05         3.04 o                         
  -8  21   1         82.86         79.33         3.47 o                         
  -7  21   1        142.68        139.33         3.05 o                         
  -6  21   1        148.87        133.38         2.21 o                         
  -5  21   1         13.40         14.18         1.07 o                         
  -4  21   1          3.11          3.46         0.83 o                         
  -3  21   1        166.12        146.58         2.04 o                         
  -2  21   1        387.69        392.67         3.34 o                         
  -1  21   1        121.16        127.61         1.47 o                         
   0  21   1        376.51        335.90         2.57 o                         
   1  21   1         72.54         82.34         1.30 o                         
   2  21   1          1.63          4.23         0.69 o                         
   3  21   1          3.50          4.25         0.69 o                         
   4  21   1         34.91         28.33         1.10 o                         
   5  21   1         45.67         38.75         1.29 o                         
   6  21   1        112.13        104.03         2.12 o                         
   7  21   1        668.91        686.63         7.23 o                         
   8  21   1          9.06          7.32         1.93 o                         
  -8  22   1         24.18         28.09         2.32 o                         
  -7  22   1         69.92         65.41         2.30 o                         
  -6  22   1        322.44        324.70         4.78 o                         
  -5  22   1        375.31        336.14         3.41 o                         
  -4  22   1         44.63         47.85         1.40 o                         
  -3  22   1         28.41         24.46         1.13 o                         
  -2  22   1         25.56         25.32         1.03 o                         
  -1  22   1        681.05        663.06         4.67 o                         
   0  22   1        196.44        197.78         1.95 o                         
   1  22   1         74.27         63.49         1.28 o                         
   2  22   1        326.17        277.78         2.51 o                         
   3  22   1          0.01          1.90         0.67 o                         
   4  22   1         68.09         55.36         1.63 o                         
   5  22   1        169.82        154.20         2.37 o                         
   6  22   1         13.82         25.81         1.36 o                         
   7  22   1          0.01          1.73         1.26 o                         
   8  22   1         14.09         16.55         2.12 o                         
  -8  23   1          2.76          2.46         1.76 o                         
  -7  23   1         49.89         45.73         2.03 o                         
  -6  23   1         53.63         55.11         1.82 o                         
  -5  23   1          1.85          3.13         0.93 o                         
  -4  23   1        270.41        237.86         2.76 o                         
  -3  23   1         23.42         21.85         1.17 o                         
  -2  23   1        425.13        396.08         3.40 o                         
  -1  23   1       2718.66       2583.89        14.40 o                         
   0  23   1        803.68        765.06         5.12 o                         
   1  23   1        430.51        379.87         3.07 o                         
   2  23   1         48.55         50.49         1.24 o                         
   3  23   1        268.52        216.59         2.33 o                         
   4  23   1        123.28        104.59         2.34 o                         
   5  23   1         83.97         69.57         1.84 o                         
   6  23   1        222.37        200.06         2.84 o                         
   7  23   1        214.38        213.94         3.96 o                         
   8  23   1         18.56         22.81         2.18 o                         
  -8  24   1          0.94         -1.47         1.71 o                         
  -7  24   1         22.63         15.51         1.55 o                         
  -6  24   1         28.18         35.13         1.58 o                         
  -5  24   1         36.28         27.80         1.37 o                         
  -4  24   1          0.24          0.65         0.83 o                         
  -3  24   1        243.66        248.98         2.81 o                         
  -2  24   1        273.05        253.81         2.67 o                         
  -1  24   1        789.34        778.56         5.56 o                         
   0  24   1       1402.02       1358.33         8.20 o                         
   1  24   1       1117.82       1077.57         6.83 o                         
   2  24   1        238.84        240.29         2.40 o                         
   3  24   1         68.36         45.72         1.25 o                         
   4  24   1        268.16        216.70         2.78 o                         
   5  24   1          4.32          2.88         1.02 o                         
   6  24   1        302.19        271.47         3.88 o                         
   7  24   1          0.68          5.65         1.50 o                         
   8  24   1          7.88          4.40         1.96 o                         
  -8  25   1          0.56         -2.87         2.87 o                         
  -7  25   1          1.03          3.63         2.15 o                         
  -6  25   1        179.30        150.62         2.61 o                         
  -5  25   1         35.64         29.39         1.40 o                         
  -4  25   1        187.21        155.40         2.42 o                         
  -3  25   1        246.28        210.93         2.55 o                         
  -2  25   1        494.23        453.93         3.87 o                         
  -1  25   1       1121.82       1091.22         7.27 o                         
   0  25   1       3568.71       3446.76        18.89 o                         
   1  25   1        576.57        529.34         4.01 o                         
   2  25   1        129.03        115.08         1.68 o                         
   3  25   1        106.60         77.59         1.71 o                         
   4  25   1         93.32         78.60         1.95 o                         
   5  25   1         47.97         38.34         1.55 o                         
   6  25   1         32.31         35.70         1.71 o                         
   7  25   1         61.26         63.13         2.49 o                         
  -7  26   1        401.21        419.90         6.54 o                         
  -6  26   1          4.45          1.52         1.28 o                         
  -5  26   1          9.94          8.58         1.30 o                         
  -4  26   1        690.31        596.55         6.01 o                         
  -3  26   1          2.23          4.76         0.91 o                         
  -2  26   1       1354.98       1265.99         8.32 o                         
  -1  26   1        457.23        428.98         3.71 o                         
   0  26   1        145.79        204.77         5.29 o                         
   1  26   1        281.77        271.81         2.66 o                         
   2  26   1         15.81         12.37         0.90 o                         
   3  26   1        359.39        289.53         3.11 o                         
   4  26   1        116.80         97.97         2.01 o                         
   5  26   1         15.68         10.81         1.20 o                         
   6  26   1         27.42         27.61         1.61 o                         
   7  26   1         53.15         50.79         2.35 o                         
  -7  27   1         98.91        113.51         3.64 o                         
  -6  27   1         44.40         43.63         1.99 o                         
  -5  27   1        161.75        136.34         2.36 o                         
  -4  27   1         85.24         76.36         2.00 o                         
  -3  27   1         52.56         53.23         1.61 o                         
  -2  27   1        954.59        924.66         6.51 o                         
  -1  27   1         41.68         50.42         1.59 o                         
   0  27   1        987.99        938.10         6.60 o                         
   1  27   1        753.49        740.57         5.17 o                         
   2  27   1        199.06        173.88         2.29 o                         
   3  27   1        360.33        306.21         3.27 o                         
   4  27   1        301.21        230.36         3.09 o                         
   5  27   1         18.80         14.18         1.24 o                         
   6  27   1         96.74        105.33         2.59 o                         
   7  27   1        141.64        157.14         4.11 o                         
  -7  28   1         52.75         62.40         3.33 o                         
  -6  28   1         34.95         31.72         1.99 o                         
  -5  28   1         83.83         81.06         2.20 o                         
  -4  28   1         26.85         26.76         1.37 o                         
  -3  28   1         69.89         65.37         1.79 o                         
  -2  28   1        120.34        119.41         1.92 o                         
  -1  28   1        688.72        635.63         5.02 o                         
   0  28   1       1066.03       1020.24         7.05 o                         
   1  28   1        396.75        379.93         3.50 o                         
   2  28   1        188.91        164.13         2.26 o                         
   3  28   1          0.43          1.44         0.89 o                         
   4  28   1         44.91         42.77         1.67 o                         
   5  28   1         78.74         80.24         2.11 o                         
   6  28   1         40.16         41.10         2.01 o                         
   7  28   1          0.69          0.97         2.02 o                         
  -7  29   1          0.65          3.66         2.24 o                         
  -6  29   1          0.00         -0.25         1.43 o                         
  -5  29   1          1.67          2.17         1.14 o                         
  -4  29   1         42.51         40.10         1.54 o                         
  -3  29   1         16.33         19.80         1.21 o                         
  -2  29   1          0.63          1.56         0.87 o                         
  -1  29   1         76.99         82.15         1.72 o                         
   0  29   1        200.77        205.31         2.56 o                         
   1  29   1         49.00         47.16         1.73 o                         
   2  29   1          4.65          6.65         1.07 o                         
   3  29   1        106.35         97.27         1.96 o                         
   4  29   1          3.23          2.67         1.05 o                         
   5  29   1         59.03         73.76         2.10 o                         
   6  29   1          4.92          5.58         1.41 o                         
  -6  30   1         78.13         78.70         2.94 o                         
  -5  30   1         50.87         47.29         1.98 o                         
  -4  30   1        155.28        153.19         2.51 o                         
  -3  30   1          3.32          2.24         0.97 o                         
  -2  30   1          0.35          1.48         0.87 o                         
  -1  30   1         69.52         65.11         1.69 o                         
   0  30   1         93.40        101.85         2.05 o                         
   1  30   1         15.96         14.16         1.17 o                         
   2  30   1          4.51          4.13         1.05 o                         
   3  30   1         53.21         54.11         1.73 o                         
   4  30   1         12.45         16.13         1.29 o                         
   5  30   1         34.39         28.55         1.60 o                         
   6  30   1          3.56          2.76         1.58 o                         
  -6  31   1          0.63          0.84         1.65 o                         
  -5  31   1          5.58          9.82         1.98 o                         
  -4  31   1          4.24          7.98         1.20 o                         
  -3  31   1          0.29         -0.84         0.91 o                         
  -2  31   1         39.67         38.83         1.46 o                         
  -1  31   1         48.83         52.53         1.64 o                         
   0  31   1        195.50        178.72         2.62 o                         
   1  31   1          0.97          3.43         1.14 o                         
   2  31   1          2.09          1.43         1.02 o                         
   3  31   1          7.50         10.85         1.31 o                         
   4  31   1         19.98         24.94         1.45 o                         
   5  31   1          1.17          4.21         1.21 o                         
   6  31   1         62.58         67.83         3.21 o                         
  -6  32   1         20.08         23.95         3.50 o                         
  -5  32   1          3.28          7.97         1.72 o                         
  -4  32   1         73.63         60.65         2.13 o                         
  -3  32   1         44.25         54.83         1.86 o                         
  -2  32   1         30.43         28.69         1.39 o                         
  -1  32   1          2.63          4.10         1.07 o                         
   0  32   1         11.76         17.28         1.25 o                         
   1  32   1        366.64        346.12         3.74 o                         
   2  32   1         22.78         31.46         1.53 o                         
   3  32   1          0.34         -1.01         1.12 o                         
   4  32   1         26.98         23.66         1.65 o                         
   5  32   1          2.50          0.81         1.37 o                         
  -5  33   1         18.39         21.58         2.05 o                         
  -4  33   1         14.31         12.14         1.47 o                         
  -3  33   1        162.02        158.89         2.81 o                         
  -2  33   1        106.34        117.63         3.28 o                         
  -1  33   1          1.94          2.83         1.10 o                         
   0  33   1        366.77        377.19         3.96 o                         
   1  33   1          0.99          6.16         1.17 o                         
   2  33   1         53.53         58.31         1.93 o                         
   3  33   1          0.19         -0.28         1.25 o                         
   4  33   1          4.11          1.92         1.47 o                         
   5  33   1         24.09         24.30         2.05 o                         
  -5  34   1          0.84          0.00         2.34 o                         
  -4  34   1          0.84          3.61         1.43 o                         
  -3  34   1         22.45         25.97         1.75 o                         
  -2  34   1         54.18         57.79         2.06 o                         
  -1  34   1        130.03        138.95         2.65 o                         
   0  34   1          0.37         10.22         1.28 o                         
   1  34   1         18.50         18.69         1.56 o                         
   2  34   1         38.07         40.74         2.04 o                         
   3  34   1        120.94        126.49         2.99 o                         
   4  34   1        128.07        142.85         3.21 o                         
   5  34   1         55.14         63.09         3.21 o                         
  -4  35   1        144.55        183.99         4.88 o                         
  -3  35   1          9.15          8.17         1.54 o                         
  -2  35   1         28.13         37.09         1.74 o                         
  -1  35   1         45.03         45.35         1.92 o                         
   0  35   1        301.84        293.90         3.90 o                         
   1  35   1         29.29         43.96         1.91 o                         
   2  35   1         15.11         13.55         1.63 o                         
   3  35   1        296.23        361.03         5.34 o                         
   4  35   1          0.48          2.12         1.57 o                         
  -4  36   1        205.85        231.31         7.02 o                         
  -3  36   1          0.00          0.95         1.60 o                         
  -2  36   1         44.12         53.73         2.68 o                         
  -1  36   1         28.11         40.70         1.88 o                         
   0  36   1        186.23        205.26         3.32 o                         
   1  36   1        135.97        152.95         2.93 o                         
   2  36   1          1.83         -0.14         1.53 o                         
   3  36   1        151.13        188.58         5.09 o                         
   4  36   1          0.00          2.19         2.12 o                         
  -3  37   1          1.61         -0.68         1.65 o                         
  -2  37   1         41.96         60.79         2.45 o                         
  -1  37   1        181.30        190.94         3.57 o                         
   0  37   1         94.97        111.03         2.90 o                         
   1  37   1        184.54        205.60         3.70 o                         
   2  37   1          2.41          4.09         1.89 o                         
   3  37   1         11.43         17.01         2.07 o                         
  -2  38   1         22.66         32.37         2.23 o                         
  -1  38   1         72.53         82.42         2.90 o                         
   0  38   1         10.99         18.95         1.79 o                         
   1  38   1         18.86         30.70         2.12 o                         
   2  38   1          0.40          1.05         1.71 o                         
  -1  39   1         18.22         23.53         2.05 o                         
   0  39   1         34.57         40.89         2.22 o                         
   1  39   1         42.22         42.48         2.44 o                         
 -10   0   2         77.48         92.17         5.50 o                         
  -9   0   2          1.68          1.45         1.72 o                         
  -8   0   2        131.69        110.97         3.06 o                         
  -7   0   2         10.89         21.15         1.69 o                         
  -6   0   2       1008.87       1085.28        11.37 o                         
  -5   0   2       1959.29       2037.12        21.47 o                         
  -4   0   2        197.14        189.70         3.07 o                         
  -3   0   2       1372.51       1443.65        11.39 o                         
  -2   0   2        483.11        537.20         3.75 o                         
  -1   0   2     109265.39      89497.90       973.20 o                         
   0   0   2        209.81        219.71         1.77 o                         
   1   0   2       1745.26       1657.26         9.96 o                         
   2   0   2        855.05        883.80         7.64 o                         
   3   0   2       2945.18       3228.88        28.71 o                         
   4   0   2       1968.01       2159.37        19.83 o                         
   5   0   2        486.44        494.06         4.15 o                         
   6   0   2        877.49        863.74        10.58 o                         
   7   0   2         62.73         58.92         4.10 o                         
   8   0   2        114.97         93.83         4.01 o                         
   9   0   2          4.30          4.05         2.34 o                         
  10   0   2          0.06         -2.03         5.06 o                         
 -10   1   2         89.79        116.50         7.88 o                         
  -9   1   2        166.72        186.75         3.54 o                         
  -8   1   2         20.88         22.72         1.33 o                         
  -7   1   2        849.21        727.32         6.47 o                         
  -6   1   2          3.15          8.54         0.96 o                         
  -5   1   2        117.68        120.68         1.87 o                         
  -4   1   2        514.13        606.06         4.61 o                         
  -3   1   2         64.59         67.11         0.98 o                         
  -2   1   2       3875.86       3966.07        17.24 o                         
  -1   1   2        483.84        543.20         6.09 o                         
   0   1   2        853.53        870.74         4.65 o                         
   1   1   2       4110.30       4088.92        21.67 o                         
   2   1   2       1027.50        983.75         6.12 o                         
   3   1   2       3151.23       3334.91        21.98 o                         
   4   1   2         10.11          7.68         0.91 o                         
   5   1   2         80.99         85.91         0.89 o                         
   6   1   2        113.68        116.52         2.11 o                         
   7   1   2        157.53        138.69         2.80 o                         
   8   1   2          8.33         10.54         1.65 o                         
   9   1   2         29.46         30.96         2.57 o                         
  10   1   2        202.20        241.82         8.29 o                         
 -10   2   2         15.40          9.56         2.34 o                         
  -9   2   2         29.46         28.96         1.98 o                         
  -8   2   2        202.57        180.68         2.74 o                         
  -7   2   2        135.71        137.22         2.24 o                         
  -6   2   2        301.87        288.06         3.32 o                         
  -5   2   2         50.84         67.80         1.62 o                         
  -4   2   2          6.23          4.74         0.70 o                         
  -3   2   2        361.32        387.85         2.46 o                         
  -2   2   2       1091.82       1116.67         5.37 o                         
  -1   2   2      18896.45      19239.55        88.41 o                         
   0   2   2       4890.70       5162.84        22.36 o                         
   1   2   2       1873.24       1836.80         8.18 o                         
   2   2   2       1603.07       1608.85         8.09 o                         
   3   2   2        404.20        486.70         3.39 o                         
   4   2   2          0.15          4.41         0.39 o                         
   5   2   2         61.81         61.94         0.74 o                         
   6   2   2        902.73        821.66         7.08 o                         
   7   2   2         25.11         28.62         1.72 o                         
   8   2   2          0.82          3.75         1.47 o                         
   9   2   2         12.16          5.49         1.88 o                         
  10   2   2          4.35          9.97         2.68 o                         
 -10   3   2          0.11         -0.68         2.34 o                         
  -9   3   2         35.74         29.78         1.80 o                         
  -8   3   2        161.39        160.24         2.40 o                         
  -7   3   2         47.26         61.28         1.66 o                         
  -6   3   2          7.11          5.94         0.86 o                         
  -5   3   2        445.52        450.57         3.98 o                         
  -4   3   2         56.96         55.47         1.30 o                         
  -3   3   2         16.60         23.48         0.62 o                         
  -2   3   2       2049.91       2112.96         9.41 o                         
  -1   3   2       1521.64       1549.93         7.60 o                         
   0   3   2        459.21        455.11         2.15 o                         
   1   3   2        690.97        683.04         3.09 o                         
   2   3   2         46.27         50.99         0.66 o                         
   3   3   2        941.04       1043.14         7.61 o                         
   4   3   2         21.42         36.41         0.88 o                         
   5   3   2         66.85         63.85         0.88 o                         
   6   3   2        125.67        142.85         2.43 o                         
   7   3   2         17.62         27.34         1.77 o                         
   8   3   2         14.75         13.70         1.76 o                         
   9   3   2        113.26        101.09         3.79 o                         
  10   3   2          3.17          5.40         3.16 o                         
 -10   4   2          9.33         10.15         2.68 o                         
  -9   4   2          0.44          0.27         1.23 o                         
  -8   4   2         74.91         73.86         1.96 o                         
  -7   4   2         21.29         24.82         1.23 o                         
  -6   4   2          1.33          2.67         0.75 o                         
  -5   4   2         57.03         60.71         1.69 o                         
  -4   4   2         77.04         82.01         1.40 o                         
  -3   4   2         10.69          9.52         0.55 o                         
  -2   4   2        382.57        373.98         2.79 o                         
  -1   4   2       4842.74       4943.15        21.49 o                         
   0   4   2        667.65        678.05         3.08 o                         
   1   4   2       2672.42       2672.50        11.75 o                         
   2   4   2        380.96        390.59         2.25 o                         
   3   4   2        326.26        346.03         2.45 o                         
   4   4   2        840.71        910.24         5.30 o                         
   5   4   2          1.86          2.71         0.31 o                         
   6   4   2         95.66         83.68         1.52 o                         
   7   4   2        495.88        482.54         6.03 o                         
   8   4   2          2.64          4.47         1.58 o                         
   9   4   2         22.43         33.08         2.51 o                         
  10   4   2         10.88         17.08         3.28 o                         
 -10   5   2          2.21          7.43         3.16 o                         
  -9   5   2         51.43         48.53         1.99 o                         
  -8   5   2         83.51         79.45         1.98 o                         
  -7   5   2         31.72         31.72         1.47 o                         
  -6   5   2        195.50        187.96         2.42 o                         
  -5   5   2          3.95          3.97         1.10 o                         
  -4   5   2        188.56        192.11         2.09 o                         
  -3   5   2       1342.58       1419.18         8.16 o                         
  -2   5   2          9.09          6.29         0.36 o                         
  -1   5   2       4133.35       4195.04        17.36 o                         
   0   5   2      11554.20      11639.26        55.27 o                         
   1   5   2        742.96        694.75         3.31 o                         
   2   5   2          0.27          0.30         0.32 o                         
   3   5   2        262.69        261.54         1.85 o                         
   4   5   2         58.45         82.19         0.99 o                         
   5   5   2         10.41          7.64         0.46 o                         
   6   5   2        722.11        645.41         5.46 o                         
   7   5   2        244.15        222.32         3.82 o                         
   8   5   2         74.95         67.13         2.96 o                         
   9   5   2          7.74          7.09         1.96 o                         
 -10   6   2          2.77          0.00         2.87 o                         
  -9   6   2         14.71         17.15         1.82 o                         
  -8   6   2         69.23         66.30         1.80 o                         
  -7   6   2        115.50        121.24         2.12 o                         
  -6   6   2          1.79         -0.38         0.68 o                         
  -5   6   2        986.01        992.16         7.18 o                         
  -4   6   2          7.38          6.60         0.58 o                         
  -3   6   2         58.25         63.05         1.08 o                         
  -2   6   2        137.74        136.22         1.07 o                         
  -1   6   2        886.85        858.83         3.93 o                         
   0   6   2       1818.20       1897.90         8.27 o                         
   1   6   2       1306.17       1321.56         6.02 o                         
   2   6   2        769.33        848.20         4.71 o                         
   3   6   2        348.68        377.95         2.42 o                         
   4   6   2          0.41          1.71         0.36 o                         
   5   6   2         15.98         13.49         0.65 o                         
   6   6   2        272.32        279.63         3.29 o                         
   7   6   2        554.28        473.47         7.86 o                         
   8   6   2         71.66         64.41         2.73 o                         
   9   6   2          0.96          0.64         1.56 o                         
 -10   7   2         27.15         32.93         4.30 o                         
  -9   7   2         12.56         13.81         1.47 o                         
  -8   7   2         22.05         21.87         1.36 o                         
  -7   7   2          4.84          6.88         0.96 o                         
  -6   7   2         83.81         81.75         1.61 o                         
  -5   7   2         26.96         29.39         0.99 o                         
  -4   7   2        152.35        140.12         1.51 o                         
  -3   7   2        997.01       1024.64         5.91 o                         
  -2   7   2        238.20        259.49         1.59 o                         
  -1   7   2       1149.01       1201.10         5.38 o                         
   0   7   2        412.53        421.27         2.16 o                         
   1   7   2        592.31        654.59         3.30 o                         
   2   7   2        988.63       1068.82         6.00 o                         
   3   7   2          7.31          7.83         0.39 o                         
   4   7   2        400.48        394.58         2.70 o                         
   5   7   2         30.98         29.79         0.76 o                         
   6   7   2        110.01        123.23         2.11 o                         
   7   7   2         12.61         25.62         1.72 o                         
   8   7   2          2.26          1.06         1.43 o                         
   9   7   2          0.04          0.51         1.65 o                         
  -9   8   2          0.23         -0.89         1.43 o                         
  -8   8   2          0.00          0.44         1.29 o                         
  -7   8   2         36.79         37.55         1.45 o                         
  -6   8   2        155.11        145.67         2.09 o                         
  -5   8   2        303.24        306.88         2.80 o                         
  -4   8   2        266.36        265.35         2.24 o                         
  -3   8   2       1066.54       1100.59         6.25 o                         
  -2   8   2        385.54        425.71         2.59 o                         
  -1   8   2         31.91         28.43         0.47 o                         
   0   8   2        662.31        696.44         3.51 o                         
   1   8   2          5.38          6.95         0.42 o                         
   2   8   2         38.60         41.72         0.70 o                         
   3   8   2         26.53         38.63         0.72 o                         
   4   8   2         73.03         56.22         0.81 o                         
   5   8   2       1860.76       1787.17        10.43 o                         
   6   8   2        938.79        868.20         8.32 o                         
   7   8   2        340.49        297.79         4.30 o                         
   8   8   2         30.01         35.65         2.00 o                         
   9   8   2          7.13          9.87         1.96 o                         
  -9   9   2          7.62          5.45         1.57 o                         
  -8   9   2        153.02        154.30         2.66 o                         
  -7   9   2        419.83        410.03         3.83 o                         
  -6   9   2         83.73         83.70         1.76 o                         
  -5   9   2        340.55        333.06         2.95 o                         
  -4   9   2        301.27        364.15         2.85 o                         
  -3   9   2          0.60          3.01         0.39 o                         
  -2   9   2        543.68        525.14         3.11 o                         
  -1   9   2         36.49         38.05         0.60 o                         
   0   9   2       1023.01       1065.57         4.99 o                         
   1   9   2       5356.39       5436.71        24.95 o                         
   2   9   2        550.41        572.80         3.25 o                         
   3   9   2        115.48        121.19         1.16 o                         
   4   9   2          6.22         11.31         0.59 o                         
   5   9   2       1460.34       1365.14         8.66 o                         
   6   9   2        387.93        382.57         4.40 o                         
   7   9   2        107.95         97.96         2.49 o                         
   8   9   2         28.99         22.92         1.72 o                         
   9   9   2         24.85         16.40         2.21 o                         
  -9  10   2        357.77        369.61         5.77 o                         
  -8  10   2        801.31        772.52         7.83 o                         
  -7  10   2        164.40        167.28         2.45 o                         
  -6  10   2         28.47         27.13         1.38 o                         
  -5  10   2        265.59        249.78         2.57 o                         
  -4  10   2         72.92         77.24         1.13 o                         
  -3  10   2       1498.30       1521.00         8.20 o                         
  -2  10   2        580.62        674.39         3.90 o                         
  -1  10   2        272.77        289.39         1.94 o                         
   0  10   2        104.01        109.00         0.93 o                         
   1  10   2       5441.93       5643.74        25.92 o                         
   2  10   2       1098.99       1175.68         6.02 o                         
   3  10   2        202.47        189.02         1.68 o                         
   4  10   2        728.36        675.93         4.30 o                         
   5  10   2         56.28         49.82         1.05 o                         
   6  10   2        423.88        397.44         4.10 o                         
   7  10   2          0.39          1.16         1.15 o                         
   8  10   2        125.27        107.60         2.83 o                         
   9  10   2         23.55         19.80         2.34 o                         
  -9  11   2        328.95        375.40         5.35 o                         
  -8  11   2         41.74         73.85         3.27 o                         
  -7  11   2         41.53         44.55         1.43 o                         
  -6  11   2        447.98        437.85         4.43 o                         
  -5  11   2        303.84        294.96         2.79 o                         
  -4  11   2         39.41         56.73         1.07 o                         
  -3  11   2         19.23         19.65         0.87 o                         
  -2  11   2         76.59         91.78         1.12 o                         
  -1  11   2        584.03        611.36         3.59 o                         
   0  11   2         32.05         28.87         0.63 o                         
   1  11   2        121.67        132.63         1.22 o                         
   2  11   2         71.82         93.99         1.06 o                         
   3  11   2          1.21          2.30         0.46 o                         
   4  11   2         28.12         24.57         0.77 o                         
   5  11   2         17.71         16.32         0.85 o                         
   6  11   2        470.74        462.97         4.60 o                         
   7  11   2        175.36        153.92         3.21 o                         
   8  11   2          0.51          1.90         1.33 o                         
   9  11   2         67.88         66.83         3.80 o                         
  -9  12   2         60.20         62.39         3.13 o                         
  -8  12   2       1402.96       1406.33        10.81 o                         
  -7  12   2         77.17         73.93         1.77 o                         
  -6  12   2        153.63        148.76         2.05 o                         
  -5  12   2        320.29        323.04         2.97 o                         
  -4  12   2       1224.18       1259.53         7.42 o                         
  -3  12   2       1940.91       2046.65        11.27 o                         
  -2  12   2          7.08          6.13         0.51 o                         
  -1  12   2        273.79        310.45         2.28 o                         
   0  12   2        102.06        119.60         1.14 o                         
   1  12   2       2631.46       2861.81        13.93 o                         
   2  12   2        428.45        443.74         2.86 o                         
   3  12   2         24.33         18.76         0.51 o                         
   4  12   2         32.29         38.53         0.94 o                         
   5  12   2          6.13          9.20         0.74 o                         
   6  12   2       1221.31       1159.75         9.23 o                         
   7  12   2         85.04         84.09         2.44 o                         
   8  12   2         11.69          9.96         1.71 o                         
   9  12   2          8.94         15.91         2.15 o                         
  -9  13   2         73.86         74.24         3.21 o                         
  -8  13   2          0.48          9.80         1.57 o                         
  -7  13   2          8.83         10.76         1.15 o                         
  -6  13   2         92.58         95.77         1.75 o                         
  -5  13   2        179.62        167.15         2.05 o                         
  -4  13   2        691.94        695.34         4.71 o                         
  -3  13   2         17.26         17.65         0.68 o                         
  -2  13   2        219.50        232.82         2.06 o                         
  -1  13   2          1.27          2.42         0.56 o                         
   0  13   2          8.37         10.97         0.45 o                         
   1  13   2        289.24        329.54         2.21 o                         
   2  13   2        439.04        460.55         3.03 o                         
   3  13   2         51.05         50.57         0.83 o                         
   4  13   2         19.77         19.95         0.88 o                         
   5  13   2       1287.94       1209.80         8.35 o                         
   6  13   2         33.37         40.75         1.62 o                         
   7  13   2         21.07         24.98         1.78 o                         
   8  13   2          4.00          2.38         1.39 o                         
   9  13   2         43.15         48.85         3.06 o                         
  -9  14   2         36.36         35.67         2.51 o                         
  -8  14   2         13.76         12.00         1.33 o                         
  -7  14   2        123.48        121.71         2.36 o                         
  -6  14   2        796.39        772.91         6.96 o                         
  -5  14   2          0.85          5.03         0.80 o                         
  -4  14   2        388.02        408.87         3.05 o                         
  -3  14   2         47.15         43.39         1.10 o                         
  -2  14   2          0.35          1.01         0.46 o                         
  -1  14   2       1075.65       1058.07         6.46 o                         
   0  14   2        139.82        162.94         1.42 o                         
   1  14   2        444.84        465.38         3.04 o                         
   2  14   2        517.19        581.36         3.80 o                         
   3  14   2          1.25          3.48         0.45 o                         
   4  14   2         19.09         26.47         0.90 o                         
   5  14   2        457.90        426.00         3.80 o                         
   6  14   2        104.01        102.00         2.05 o                         
   7  14   2          0.81          2.67         1.27 o                         
   8  14   2         31.39         36.52         2.11 o                         
   9  14   2         73.68         79.42         3.70 o                         
  -9  15   2         15.34         19.89         2.34 o                         
  -8  15   2         50.11         49.45         2.09 o                         
  -7  15   2          0.29          5.98         1.19 o                         
  -6  15   2        258.65        261.82         3.16 o                         
  -5  15   2        270.14        266.19         2.98 o                         
  -4  15   2         30.14         25.05         0.97 o                         
  -3  15   2          0.71          1.01         0.64 o                         
  -2  15   2        965.87        941.13         5.94 o                         
  -1  15   2         66.26         76.82         1.15 o                         
   0  15   2         50.36         35.58         0.75 o                         
   1  15   2         27.13         25.63         0.70 o                         
   2  15   2          5.45          4.89         0.52 o                         
   3  15   2        311.45        272.16         2.48 o                         
   4  15   2          1.12          0.08         0.54 o                         
   5  15   2         36.73         44.92         1.62 o                         
   6  15   2        508.97        480.90         5.00 o                         
   7  15   2          1.00          0.78         1.23 o                         
   8  15   2         12.41          8.44         1.62 o                         
   9  15   2         23.24         28.11         2.88 o                         
  -9  16   2          0.47          3.46         1.88 o                         
  -8  16   2          2.01          2.48         1.25 o                         
  -7  16   2        336.74        312.63         4.39 o                         
  -6  16   2         55.59         57.65         1.68 o                         
  -5  16   2         38.93         41.50         1.29 o                         
  -4  16   2         96.13         95.16         1.43 o                         
  -3  16   2        155.29        176.04         2.04 o                         
  -2  16   2         30.32         29.69         0.91 o                         
  -1  16   2          7.47          4.99         0.56 o                         
   0  16   2        162.28        132.86         1.37 o                         
   1  16   2         11.01          6.77         0.57 o                         
   2  16   2        173.16        157.36         1.69 o                         
   3  16   2        403.99        373.28         3.12 o                         
   4  16   2        230.55        208.83         2.16 o                         
   5  16   2        595.03        588.38         4.83 o                         
   6  16   2         82.39         86.49         2.24 o                         
   7  16   2         81.48         81.04         2.54 o                         
   8  16   2          2.12          0.72         1.53 o                         
   9  16   2         42.46         54.48         4.26 o                         
  -9  17   2          6.83         11.64         2.15 o                         
  -8  17   2          5.37          3.40         1.32 o                         
  -7  17   2          0.51          1.61         1.12 o                         
  -6  17   2         10.05          9.19         1.05 o                         
  -5  17   2        347.16        323.34         3.19 o                         
  -4  17   2         80.35         74.01         1.47 o                         
  -3  17   2         23.09         21.34         0.86 o                         
  -2  17   2        226.28        204.23         2.02 o                         
  -1  17   2         69.39         74.36         1.30 o                         
   0  17   2         92.79         70.50         1.05 o                         
   1  17   2          3.94          5.60         0.55 o                         
   2  17   2         20.30         22.69         0.81 o                         
   3  17   2        161.16        159.22         1.87 o                         
   4  17   2        327.52        295.14         3.33 o                         
   5  17   2        501.03        452.77         4.08 o                         
   6  17   2        160.02        146.71         2.75 o                         
   7  17   2          1.61          3.08         1.33 o                         
   8  17   2         12.93         15.34         1.84 o                         
   9  17   2         98.07        131.81         5.63 o                         
  -9  18   2        103.08        121.73         6.06 o                         
  -8  18   2         16.47         15.96         1.59 o                         
  -7  18   2         68.93         69.40         2.17 o                         
  -6  18   2         34.21         38.17         1.47 o                         
  -5  18   2        741.25        702.39         5.69 o                         
  -4  18   2         20.16         17.21         1.09 o                         
  -3  18   2          1.96          2.42         0.74 o                         
  -2  18   2          3.86          9.63         0.74 o                         
  -1  18   2        606.27        577.63         4.13 o                         
   0  18   2        178.61        183.29         1.69 o                         
   1  18   2        129.19        127.92         1.43 o                         
   2  18   2        738.20        751.90         5.09 o                         
   3  18   2        442.03        404.68         3.28 o                         
   4  18   2        226.21        235.80         2.68 o                         
   5  18   2          9.84         10.61         1.09 o                         
   6  18   2         29.24         30.46         1.68 o                         
   7  18   2         10.64         12.78         1.72 o                         
   8  18   2        142.51        161.90         4.33 o                         
  -8  19   2          0.16         -0.16         1.31 o                         
  -7  19   2        116.18        118.47         2.49 o                         
  -6  19   2        484.31        468.89         4.83 o                         
  -5  19   2        128.78        128.53         2.08 o                         
  -4  19   2         68.65         69.40         1.78 o                         
  -3  19   2        710.64        714.40         5.30 o                         
  -2  19   2        731.89        710.20         4.97 o                         
  -1  19   2        610.18        625.97         4.46 o                         
   0  19   2        398.51        382.55         2.81 o                         
   1  19   2          5.12          2.87         0.54 o                         
   2  19   2         98.85         99.83         1.48 o                         
   3  19   2         83.27         71.15         1.32 o                         
   4  19   2        493.27        471.86         4.17 o                         
   5  19   2        196.75        173.83         3.10 o                         
   6  19   2         54.71         50.93         1.99 o                         
   7  19   2         16.95         20.41         1.83 o                         
   8  19   2        509.41        583.89         9.40 o                         
  -8  20   2         38.14         37.58         2.40 o                         
  -7  20   2        542.84        532.24         5.44 o                         
  -6  20   2        341.37        322.29         3.89 o                         
  -5  20   2        330.79        326.39         3.30 o                         
  -4  20   2        106.84         98.88         1.99 o                         
  -3  20   2         72.64         82.00         1.50 o                         
  -2  20   2        204.20        214.63         2.25 o                         
  -1  20   2        403.94        359.38         3.06 o                         
   0  20   2        270.99        251.21         2.09 o                         
   1  20   2         76.37         88.76         1.28 o                         
   2  20   2          3.73          1.62         0.62 o                         
   3  20   2         20.57         13.98         0.86 o                         
   4  20   2        819.32        690.57         5.56 o                         
   5  20   2        176.44        195.25         2.66 o                         
   6  20   2        207.62        197.22         3.50 o                         
   7  20   2          2.41          1.12         1.56 o                         
   8  20   2         88.03        137.00         5.85 o                         
  -8  21   2         63.77         68.90         3.33 o                         
  -7  21   2        236.34        259.18         3.57 o                         
  -6  21   2        188.46        179.91         2.91 o                         
  -5  21   2        139.74        143.35         2.21 o                         
  -4  21   2          0.23          0.04         0.80 o                         
  -3  21   2         44.82         39.73         1.24 o                         
  -2  21   2         20.15         21.21         1.02 o                         
  -1  21   2        661.58        634.84         4.59 o                         
   0  21   2        168.09        163.14         2.46 o                         
   1  21   2        261.96        246.20         2.30 o                         
   2  21   2         10.93         17.65         0.89 o                         
   3  21   2         70.12         56.74         1.27 o                         
   4  21   2        673.96        529.89         4.98 o                         
   5  21   2        423.77        399.53         3.81 o                         
   6  21   2          4.16          3.98         1.18 o                         
   7  21   2         28.78         26.08         2.18 o                         
   8  21   2        287.07        336.81         6.32 o                         
  -8  22   2          0.06         -0.68         1.88 o                         
  -7  22   2          3.25          6.13         1.41 o                         
  -6  22   2        378.06        358.93         4.01 o                         
  -5  22   2        268.80        265.43         3.03 o                         
  -4  22   2         64.63         65.43         1.59 o                         
  -3  22   2        214.33        185.65         2.35 o                         
  -2  22   2       1383.28       1300.55         8.25 o                         
  -1  22   2        849.32        785.85         5.51 o                         
   0  22   2       1210.57       1115.84         6.90 o                         
   1  22   2         17.12         18.58         0.83 o                         
   2  22   2          8.26          8.58         0.84 o                         
   3  22   2        156.56        122.38         1.77 o                         
   4  22   2        324.49        233.50         2.71 o                         
   5  22   2        125.81        119.89         2.08 o                         
   6  22   2         34.49         33.57         1.76 o                         
   7  22   2         16.65         15.89         1.84 o                         
   8  22   2          1.66          3.19         1.83 o                         
  -8  23   2          1.07          0.51         2.63 o                         
  -7  23   2          0.38          4.31         1.43 o                         
  -6  23   2         85.46         84.55         2.17 o                         
  -5  23   2          1.28          2.26         0.97 o                         
  -4  23   2         32.66         29.02         1.24 o                         
  -3  23   2         59.88         60.64         1.52 o                         
  -2  23   2        550.51        548.48         4.27 o                         
  -1  23   2         74.25         76.55         1.97 o                         
   0  23   2       1259.80       1201.76         7.38 o                         
   1  23   2        341.29        328.91         2.88 o                         
   2  23   2          0.19          1.38         0.72 o                         
   3  23   2         28.55         33.58         1.12 o                         
   4  23   2        104.14         87.61         1.71 o                         
   5  23   2         64.44         66.44         1.73 o                         
   6  23   2         92.87         91.85         3.03 o                         
   7  23   2          2.13          0.58         1.53 o                         
   8  23   2          2.25          2.12         2.05 o                         
  -8  24   2         10.05         10.47         2.92 o                         
  -7  24   2        149.95        144.72         3.45 o                         
  -6  24   2         14.46         10.42         1.29 o                         
  -5  24   2          4.19          3.23         1.05 o                         
  -4  24   2         80.99         77.63         1.80 o                         
  -3  24   2          3.57          5.75         0.89 o                         
  -2  24   2        409.28        356.98         3.28 o                         
  -1  24   2        814.95        765.08         5.49 o                         
   0  24   2        308.21        316.77         3.00 o                         
   1  24   2        794.92        774.38         5.28 o                         
   2  24   2         10.22         15.06         0.96 o                         
   3  24   2        117.21         99.86         1.93 o                         
   4  24   2          0.29          0.74         0.85 o                         
   5  24   2         33.03         25.60         1.34 o                         
   6  24   2          0.87          2.07         1.37 o                         
   7  24   2        279.39        286.93         4.80 o                         
  -7  25   2         38.06         40.63         2.48 o                         
  -6  25   2         40.84         42.18         1.80 o                         
  -5  25   2         51.21         49.45         1.80 o                         
  -4  25   2         11.26          9.29         1.07 o                         
  -3  25   2         79.39         61.21         1.85 o                         
  -2  25   2        132.03        125.21         1.93 o                         
  -1  25   2        118.23        116.01         1.91 o                         
   0  25   2        505.55        476.28         3.94 o                         
   1  25   2        114.46        100.00         1.56 o                         
   2  25   2          1.02         -0.10         0.74 o                         
   3  25   2         22.13         25.55         1.23 o                         
   4  25   2         24.75         22.65         1.23 o                         
   5  25   2        125.34        112.34         2.20 o                         
   6  25   2        120.82        116.11         2.80 o                         
   7  25   2          4.93          3.07         1.57 o                         
  -7  26   2         37.16         49.04         3.20 o                         
  -6  26   2         25.94         27.16         1.72 o                         
  -5  26   2          0.42          1.38         1.02 o                         
  -4  26   2         96.69         81.12         1.87 o                         
  -3  26   2          3.91          5.66         0.99 o                         
  -2  26   2         45.27         46.44         1.38 o                         
  -1  26   2          0.03          0.26         0.81 o                         
   0  26   2        276.25        283.77         2.93 o                         
   1  26   2          3.71          2.33         0.81 o                         
   2  26   2         56.48         64.86         1.52 o                         
   3  26   2         10.36          9.31         1.02 o                         
   4  26   2         67.42         63.61         1.82 o                         
   5  26   2          9.75         17.13         1.37 o                         
   6  26   2          0.05          0.86         1.26 o                         
   7  26   2         13.14         12.69         1.78 o                         
  -7  27   2         85.34         90.18         4.28 o                         
  -6  27   2          2.76          1.74         1.37 o                         
  -5  27   2         77.09         67.94         2.04 o                         
  -4  27   2        680.82        592.63         5.14 o                         
  -3  27   2        278.11        271.39         3.09 o                         
  -2  27   2         42.79         39.11         1.36 o                         
  -1  27   2          0.12          2.42         0.84 o                         
   0  27   2         53.05         59.63         1.54 o                         
   1  27   2         19.08         26.23         1.30 o                         
   2  27   2        152.80        125.44         2.05 o                         
   3  27   2         50.03         52.36         1.70 o                         
   4  27   2         28.95         25.96         1.39 o                         
   5  27   2         46.98         49.43         2.05 o                         
   6  27   2        281.21        304.84         4.51 o                         
   7  27   2         24.64         28.61         2.51 o                         
  -7  28   2         28.37         28.96         3.72 o                         
  -6  28   2         35.12         37.73         2.15 o                         
  -5  28   2          1.03          1.70         1.23 o                         
  -4  28   2          6.09          5.84         1.18 o                         
  -3  28   2        173.04        179.15         2.57 o                         
  -2  28   2        162.35        151.00         2.17 o                         
  -1  28   2        343.71        353.53         3.44 o                         
   0  28   2         17.72         18.18         1.12 o                         
   1  28   2         37.00         35.48         1.32 o                         
   2  28   2        506.94        431.11         4.02 o                         
   3  28   2         11.31         10.07         1.11 o                         
   4  28   2        145.89        132.59         2.39 o                         
   5  28   2         43.01         55.65         1.95 o                         
   6  28   2        390.51        422.00         5.87 o                         
  -6  29   2          0.23          0.70         1.49 o                         
  -5  29   2        121.38        125.76         3.03 o                         
  -4  29   2         33.66         32.79         1.63 o                         
  -3  29   2         60.95         61.83         1.74 o                         
  -2  29   2         50.96         51.80         1.58 o                         
  -1  29   2        100.58        100.01         1.89 o                         
   0  29   2         45.41         44.47         1.46 o                         
   1  29   2        253.95        235.84         2.75 o                         
   2  29   2        112.65         82.91         2.13 o                         
   3  29   2         45.26         44.51         1.74 o                         
   4  29   2          0.15          0.08         1.00 o                         
   5  29   2          0.19          1.94         1.37 o                         
   6  29   2         11.75         25.87         1.90 o                         
  -6  30   2         76.72         79.49         6.13 o                         
  -5  30   2         18.95         15.23         1.55 o                         
  -4  30   2          0.02         -0.95         1.16 o                         
  -3  30   2        114.50        102.95         2.06 o                         
  -2  30   2         15.68         17.49         1.17 o                         
  -1  30   2          7.58          8.58         1.03 o                         
   0  30   2        172.70        177.59         2.69 o                         
   1  30   2         56.26         52.27         1.64 o                         
   2  30   2         12.47          8.78         1.23 o                         
   3  30   2         10.87         16.81         1.36 o                         
   4  30   2          0.05          2.09         1.19 o                         
   5  30   2         31.85         40.97         1.96 o                         
   6  30   2        214.01        277.23         4.86 o                         
  -6  31   2          0.89          3.66         2.68 o                         
  -5  31   2         76.72         79.54         2.71 o                         
  -4  31   2         75.29         78.46         2.40 o                         
  -3  31   2         11.98         10.99         1.17 o                         
  -2  31   2         52.49         53.78         1.61 o                         
  -1  31   2         42.57         41.07         1.46 o                         
   0  31   2        121.95        132.47         2.17 o                         
   1  31   2          0.62          3.35         1.05 o                         
   2  31   2         21.56         22.34         1.42 o                         
   3  31   2         51.77         45.96         1.84 o                         
   4  31   2         87.81         81.32         2.36 o                         
   5  31   2          0.88         -1.37         1.37 o                         
   6  31   2         48.97         57.44         3.25 o                         
  -5  32   2         63.21         71.49         4.37 o                         
  -4  32   2        139.63        150.41         3.00 o                         
  -3  32   2          3.56          2.55         1.15 o                         
  -2  32   2         80.91         77.73         1.93 o                         
  -1  32   2          2.30          3.11         0.96 o                         
   0  32   2        323.41        307.59         3.69 o                         
   1  32   2        123.85        122.76         2.57 o                         
   2  32   2         77.66         73.86         2.24 o                         
   3  32   2         14.26         13.97         1.45 o                         
   4  32   2          1.52          0.69         1.23 o                         
   5  32   2          9.83         15.98         1.85 o                         
  -5  33   2         28.02         28.85         2.40 o                         
  -4  33   2         26.19         19.41         1.68 o                         
  -3  33   2          3.01          2.36         1.35 o                         
  -2  33   2         22.11         22.94         1.45 o                         
  -1  33   2         23.68         26.12         1.56 o                         
   0  33   2          2.33          7.31         1.13 o                         
   1  33   2         18.37         22.84         1.40 o                         
   2  33   2         46.43         32.97         1.68 o                         
   3  33   2          1.49          0.87         1.25 o                         
   4  33   2          8.80          4.57         1.40 o                         
   5  33   2          0.73         -0.48         2.48 o                         
  -4  34   2         17.12         17.52         1.91 o                         
  -3  34   2          5.86          6.33         1.43 o                         
  -2  34   2          6.60          6.65         1.35 o                         
  -1  34   2         25.03         21.75         1.48 o                         
   0  34   2         30.86         32.22         1.63 o                         
   1  34   2         32.98         37.92         1.85 o                         
   2  34   2        162.66        165.36         3.26 o                         
   3  34   2         37.74         45.65         2.15 o                         
   4  34   2          4.31          6.80         1.87 o                         
  -4  35   2          0.75          1.86         1.74 o                         
  -3  35   2          0.47          0.05         1.56 o                         
  -2  35   2          0.59          3.13         2.01 o                         
  -1  35   2          0.26          5.52         1.31 o                         
   0  35   2         92.24         96.97         2.45 o                         
   1  35   2        163.40        165.52         3.07 o                         
   2  35   2        168.42        188.97         3.64 o                         
   3  35   2         29.91         28.53         2.11 o                         
   4  35   2          6.38          8.18         1.90 o                         
  -3  36   2         13.54         15.74         3.10 o                         
  -2  36   2         53.90         60.28         2.89 o                         
  -1  36   2        309.35        325.04         4.60 o                         
   0  36   2         32.28         43.93         2.06 o                         
   1  36   2        217.13        224.52         3.92 o                         
   2  36   2         84.84         90.91         3.06 o                         
   3  36   2         15.46         18.77         2.21 o                         
  -3  37   2          1.86          1.94         1.88 o                         
  -2  37   2          0.19          4.38         1.76 o                         
  -1  37   2        114.28        130.94         5.09 o                         
   0  37   2         16.26         24.69         1.86 o                         
   1  37   2        205.58        226.81         5.42 o                         
   2  37   2        163.76        182.24         4.26 o                         
   3  37   2          7.57          7.32         2.81 o                         
  -2  38   2        379.00        424.76         7.25 o                         
  -1  38   2        108.23        121.01         3.71 o                         
   0  38   2        398.15        450.21         6.17 o                         
   1  38   2          1.50          4.60         1.62 o                         
   2  38   2         15.84         17.86         3.58 o                         
  -9   1   3          9.96         19.48         2.15 o                         
  -8   1   3         34.04         42.84         1.95 o                         
  -7   1   3          2.43          2.79         0.94 o                         
  -6   1   3         83.70         98.55         1.77 o                         
  -5   1   3         10.69         16.68         0.82 o                         
  -4   1   3         18.32         24.26         0.75 o                         
  -3   1   3        466.50        476.04         2.78 o                         
  -2   1   3         93.28        115.00         1.21 o                         
  -1   1   3        341.95        360.08         2.24 o                         
   0   1   3       2489.84       2663.42        12.09 o                         
   1   1   3        272.67        269.71         1.90 o                         
   2   1   3        391.26        393.27         2.33 o                         
   3   1   3       1053.06       1172.73         7.99 o                         
   4   1   3        286.66        331.24         3.15 o                         
   5   1   3          0.06          0.38         0.75 o                         
   6   1   3         78.85         56.22         1.96 o                         
   7   1   3         16.69         15.22         1.71 o                         
   8   1   3          5.40          1.92         1.47 o                         
   9   1   3          9.87         10.42         2.49 o                         
  -9   2   3        447.71        425.20         5.77 o                         
  -8   2   3        157.64        160.42         3.27 o                         
  -7   2   3         14.80         22.38         1.23 o                         
  -6   2   3         35.91         43.69         1.31 o                         
  -5   2   3         66.63         69.00         1.40 o                         
  -4   2   3         31.85         40.68         0.80 o                         
  -3   2   3       1305.14       1368.61         7.50 o                         
  -2   2   3       2022.41       2222.18        12.46 o                         
  -1   2   3        591.83        646.68         3.85 o                         
   0   2   3         36.39         33.54         0.57 o                         
   1   2   3         57.82         58.58         0.83 o                         
   2   2   3         27.98         23.98         0.52 o                         
   3   2   3        467.06        554.14         4.44 o                         
   4   2   3        362.50        369.79         3.34 o                         
   5   2   3          1.93          1.68         0.81 o                         
   6   2   3         66.87         60.54         1.96 o                         
   7   2   3          0.23          3.52         1.56 o                         
   8   2   3          6.18          7.09         1.65 o                         
   9   2   3         11.41         14.08         2.45 o                         
  -9   3   3         38.13         45.01         2.23 o                         
  -8   3   3         65.39         74.57         2.55 o                         
  -7   3   3         30.60         35.92         2.01 o                         
  -6   3   3        306.47        273.86         2.80 o                         
  -5   3   3        599.06        624.11         4.87 o                         
  -4   3   3         96.02         88.24         1.16 o                         
  -3   3   3       1957.13       2145.20        11.79 o                         
  -2   3   3       1884.19       1979.05        12.02 o                         
  -1   3   3        452.79        463.57         2.68 o                         
   0   3   3          9.55         15.32         0.42 o                         
   1   3   3         51.41         48.01         0.76 o                         
   2   3   3        631.69        739.32         4.39 o                         
   3   3   3          8.47          8.60         0.49 o                         
   4   3   3          3.17          4.89         0.54 o                         
   5   3   3        320.55        285.66         3.19 o                         
   6   3   3        937.58        881.30        10.52 o                         
   7   3   3        362.90        306.00         5.24 o                         
   8   3   3         49.57         50.20         2.79 o                         
   9   3   3          2.24          2.53         2.03 o                         
  -9   4   3         53.58         56.12         2.49 o                         
  -8   4   3         63.59         62.01         2.04 o                         
  -7   4   3        377.57        348.35         3.98 o                         
  -6   4   3         66.68         69.28         1.75 o                         
  -5   4   3        236.01        230.94         2.90 o                         
  -4   4   3        537.42        580.51         4.05 o                         
  -3   4   3       1543.77       1584.00        10.28 o                         
  -2   4   3        201.73        209.00         2.44 o                         
  -1   4   3         10.81         13.57         0.45 o                         
   0   4   3         87.48         89.71         0.89 o                         
   1   4   3       2793.99       2916.03        13.96 o                         
   2   4   3       2100.19       2290.16        11.43 o                         
   3   4   3        980.25       1037.82         7.06 o                         
   4   4   3        183.30        170.51         2.81 o                         
   5   4   3          1.43          1.21         0.70 o                         
   6   4   3         86.35         71.44         2.17 o                         
   7   4   3       1400.84       1199.27        19.89 o                         
   8   4   3         10.69         12.17         1.96 o                         
   9   4   3          1.60          2.51         2.12 o                         
  -9   5   3          0.59          1.79         1.31 o                         
  -8   5   3         14.92         13.83         1.24 o                         
  -7   5   3        210.29        200.53         2.67 o                         
  -6   5   3        187.82        162.79         2.14 o                         
  -5   5   3          1.51          1.76         0.66 o                         
  -4   5   3        121.26        123.20         1.61 o                         
  -3   5   3         52.19         61.44         1.80 o                         
  -2   5   3       4211.30       4592.98        26.06 o                         
  -1   5   3        396.81        394.33         2.77 o                         
   0   5   3        469.19        505.46         2.68 o                         
   1   5   3         84.23         88.98         0.89 o                         
   2   5   3       1452.66       1544.97         8.19 o                         
   3   5   3        220.16        260.35         1.96 o                         
   4   5   3        512.02        454.63         4.06 o                         
   5   5   3         37.63         41.19         1.36 o                         
   6   5   3         61.93         90.56         2.50 o                         
   7   5   3          4.95          1.73         1.58 o                         
   8   5   3         10.71         11.90         1.88 o                         
   9   5   3         69.32         89.03         3.70 o                         
  -9   6   3         61.90         64.14         2.61 o                         
  -8   6   3         16.54         18.85         1.36 o                         
  -7   6   3         46.14         43.28         1.53 o                         
  -6   6   3        391.93        417.15         3.60 o                         
  -5   6   3         78.24         70.90         1.35 o                         
  -4   6   3          5.30         13.14         0.52 o                         
  -3   6   3        598.51        623.98         4.23 o                         
  -2   6   3       2023.26       2039.52        11.95 o                         
  -1   6   3        723.47        728.88         3.98 o                         
   0   6   3        264.19        268.99         1.78 o                         
   1   6   3         72.20         80.59         0.84 o                         
   2   6   3          8.08         16.52         0.63 o                         
   3   6   3        250.83        265.01         1.92 o                         
   4   6   3        459.60        454.32         3.51 o                         
   5   6   3        139.72        133.83         2.23 o                         
   6   6   3        167.54        122.38         4.01 o                         
   7   6   3         69.30         72.20         2.73 o                         
   8   6   3          0.58          0.59         1.56 o                         
   9   6   3        229.65        252.15         5.39 o                         
  -9   7   3        209.71        218.67         4.08 o                         
  -8   7   3         93.67         96.86         2.45 o                         
  -7   7   3        290.85        264.37         3.07 o                         
  -6   7   3         64.15         72.74         1.52 o                         
  -5   7   3          0.08          0.72         0.59 o                         
  -4   7   3        256.03        268.26         2.28 o                         
  -3   7   3         83.72         79.56         1.19 o                         
  -2   7   3        562.92        599.79         4.01 o                         
  -1   7   3        800.65        906.56         4.44 o                         
   0   7   3       1101.46       1142.58         6.05 o                         
   1   7   3        998.45       1039.13         5.38 o                         
   2   7   3        137.77        154.07         1.39 o                         
   3   7   3        470.33        470.45         3.07 o                         
   4   7   3        284.05        252.46         1.98 o                         
   5   7   3       1588.37       1433.64        10.56 o                         
   6   7   3        610.41        534.63         5.93 o                         
   7   7   3         35.18         39.21         1.92 o                         
   8   7   3         56.02         53.06         2.60 o                         
   9   7   3        362.98        434.43         7.21 o                         
  -9   8   3          5.19          8.32         1.62 o                         
  -8   8   3        276.20        267.46         3.67 o                         
  -7   8   3        412.31        416.46         4.10 o                         
  -6   8   3          2.90          3.89         0.83 o                         
  -5   8   3        602.23        577.25         4.37 o                         
  -4   8   3         38.71         40.49         0.87 o                         
  -3   8   3         10.52          9.59         0.63 o                         
  -2   8   3        426.98        464.82         3.30 o                         
  -1   8   3         36.77         49.12         0.72 o                         
   0   8   3          0.57          2.46         0.38 o                         
   1   8   3        153.18        154.52         1.24 o                         
   2   8   3        128.91        130.55         1.26 o                         
   3   8   3        344.20        350.30         2.47 o                         
   4   8   3        168.70        145.54         1.38 o                         
   5   8   3       3054.38       2928.20        22.75 o                         
   6   8   3        104.46        113.09         2.59 o                         
   7   8   3         15.05         24.05         1.72 o                         
   8   8   3         26.93         31.24         2.32 o                         
   9   8   3          9.17         15.32         2.27 o                         
  -9   9   3         87.68         92.27         3.62 o                         
  -8   9   3        278.94        276.31         3.87 o                         
  -7   9   3        141.30        125.04         2.16 o                         
  -6   9   3        510.89        500.50         4.48 o                         
  -5   9   3          4.27          8.84         0.90 o                         
  -4   9   3          2.27          2.86         0.53 o                         
  -3   9   3        353.34        330.39         2.62 o                         
  -2   9   3          9.31         10.00         0.40 o                         
  -1   9   3        214.06        261.55         1.73 o                         
   0   9   3          1.05          0.31         0.34 o                         
   1   9   3       3280.06       3431.92        17.11 o                         
   2   9   3        611.38        674.69         3.99 o                         
   3   9   3         10.11          6.75         0.45 o                         
   4   9   3          2.49          6.89         0.47 o                         
   5   9   3        617.27        585.37         4.81 o                         
   6   9   3         40.83         37.23         1.79 o                         
   7   9   3        116.15        104.71         3.02 o                         
   8   9   3         94.21        103.10         3.26 o                         
   9   9   3         51.16         53.76         5.38 o                         
  -9  10   3          1.70          6.20         1.88 o                         
  -8  10   3         92.32        100.13         2.53 o                         
  -7  10   3         38.47         42.28         1.65 o                         
  -6  10   3        225.66        223.46         2.67 o                         
  -5  10   3        647.10        631.54         4.74 o                         
  -4  10   3          0.08          0.95         0.44 o                         
  -3  10   3        656.09        647.53         4.08 o                         
  -2  10   3          5.60          9.27         0.49 o                         
  -1  10   3        917.64        956.57         5.16 o                         
   0  10   3       1259.06       1398.40         7.30 o                         
   1  10   3       1172.42       1275.27         6.64 o                         
   2  10   3        838.84        863.88         4.76 o                         
   3  10   3         67.50         71.93         0.99 o                         
   4  10   3        340.18        329.37         2.42 o                         
   5  10   3         46.13         56.19         1.32 o                         
   6  10   3          5.51          8.23         1.27 o                         
   7  10   3         50.49         42.90         2.05 o                         
   8  10   3         45.28         47.62         2.60 o                         
   9  10   3         45.77         53.69         3.13 o                         
  -9  11   3         21.94         27.59         2.34 o                         
  -8  11   3        312.60        299.35         4.04 o                         
  -7  11   3        241.73        253.20         3.82 o                         
  -6  11   3          5.22          7.09         0.94 o                         
  -5  11   3        736.24        739.65         5.33 o                         
  -4  11   3         82.92         82.59         1.18 o                         
  -3  11   3        202.11        182.73         1.52 o                         
  -2  11   3        229.21        232.30         1.72 o                         
  -1  11   3        781.73        807.66         4.45 o                         
   0  11   3         57.09         67.32         0.95 o                         
   1  11   3        574.31        601.11         3.56 o                         
   2  11   3          1.12          0.69         0.40 o                         
   3  11   3         23.96         19.57         0.66 o                         
   4  11   3        213.76        207.06         1.95 o                         
   5  11   3        258.62        267.39         2.87 o                         
   6  11   3         61.34         56.95         2.88 o                         
   7  11   3        135.66        135.91         3.02 o                         
   8  11   3        267.82        279.41         5.01 o                         
   9  11   3         28.26         27.56         2.51 o                         
  -9  12   3         89.17         81.97         3.91 o                         
  -8  12   3         52.39         56.65         2.63 o                         
  -7  12   3        296.52        297.44         3.67 o                         
  -6  12   3         23.43         22.57         1.26 o                         
  -5  12   3         15.93         17.35         0.88 o                         
  -4  12   3        287.65        294.83         2.66 o                         
  -3  12   3          2.54          8.13         0.42 o                         
  -2  12   3         87.77         82.51         1.10 o                         
  -1  12   3        138.50        179.79         1.44 o                         
   0  12   3         10.91         15.05         0.62 o                         
   1  12   3        215.84        193.41         1.63 o                         
   2  12   3          1.86          4.53         0.41 o                         
   3  12   3         41.53         35.27         0.90 o                         
   4  12   3        433.46        424.19         3.38 o                         
   5  12   3       1015.29        918.07         7.00 o                         
   6  12   3          0.55          1.43         1.19 o                         
   7  12   3         14.36         14.17         1.62 o                         
   8  12   3         83.91         94.11         3.23 o                         
   9  12   3          0.17          2.28         2.03 o                         
  -9  13   3         23.49         39.49         3.81 o                         
  -8  13   3        664.88        680.42         6.78 o                         
  -7  13   3        199.94        208.20         3.05 o                         
  -6  13   3         99.15        103.26         2.03 o                         
  -5  13   3        326.02        316.91         2.91 o                         
  -4  13   3         36.36         40.71         0.95 o                         
  -3  13   3       1411.27       1509.28         8.25 o                         
  -2  13   3        153.14        147.67         1.54 o                         
  -1  13   3         25.66         32.44         0.66 o                         
   0  13   3       3067.65       3241.05        16.72 o                         
   1  13   3        386.75        385.49         2.90 o                         
   2  13   3         59.82         76.47         1.04 o                         
   3  13   3        181.55        151.67         1.73 o                         
   4  13   3         78.01         80.41         1.22 o                         
   5  13   3          9.40         11.34         1.11 o                         
   6  13   3         10.92          7.95         1.27 o                         
   7  13   3          1.41          1.01         1.30 o                         
   8  13   3          0.22         -1.65         1.69 o                         
   9  13   3         46.51         43.55         3.80 o                         
  -9  14   3        202.45        224.03         6.38 o                         
  -8  14   3        449.29        439.45         5.24 o                         
  -7  14   3        682.89        690.98         6.66 o                         
  -6  14   3         75.53         73.89         2.06 o                         
  -5  14   3        526.75        515.95         4.75 o                         
  -4  14   3          6.71          7.65         0.64 o                         
  -3  14   3        982.06        977.51         6.59 o                         
  -2  14   3        222.13        227.94         2.00 o                         
  -1  14   3       2251.16       2307.17        12.14 o                         
   0  14   3       1468.10       1550.52         8.46 o                         
   1  14   3       1748.64       1723.79        10.04 o                         
   2  14   3         22.19         23.35         0.77 o                         
   3  14   3         90.96         97.40         1.45 o                         
   4  14   3       1445.12       1371.19         8.81 o                         
   5  14   3         94.47        101.68         2.14 o                         
   6  14   3         51.49         53.68         2.32 o                         
   7  14   3         46.12         50.63         2.40 o                         
   8  14   3         64.63         72.28         3.15 o                         
   9  14   3        113.58        125.67         5.58 o                         
  -9  15   3         17.04         17.67         3.09 o                         
  -8  15   3         21.89         25.55         2.01 o                         
  -7  15   3        444.85        437.09         5.27 o                         
  -6  15   3          6.38         10.55         1.15 o                         
  -5  15   3       1003.02        997.18         9.09 o                         
  -4  15   3        419.31        430.97         3.68 o                         
  -3  15   3          2.76          1.36         0.73 o                         
  -2  15   3          0.05          0.00         0.47 o                         
  -1  15   3        150.71        148.12         1.81 o                         
   0  15   3        624.26        742.22         4.50 o                         
   1  15   3         12.88         14.27         0.79 o                         
   2  15   3          3.98          2.61         0.53 o                         
   3  15   3         11.35         10.08         0.79 o                         
   4  15   3       3238.65       3034.63        18.88 o                         
   5  15   3        871.96        797.97         6.88 o                         
   6  15   3         16.19         15.47         1.53 o                         
   7  15   3          7.05          6.72         1.45 o                         
   8  15   3        121.89        110.00         3.50 o                         
  -9  16   3        173.80        198.39         5.85 o                         
  -8  16   3          3.80          4.56         1.57 o                         
  -7  16   3        100.91        118.40         2.61 o                         
  -6  16   3         89.36         72.63         1.96 o                         
  -5  16   3          8.46          7.14         1.03 o                         
  -4  16   3          4.69          8.29         0.85 o                         
  -3  16   3          5.25          9.03         0.80 o                         
  -2  16   3          2.55          2.14         0.48 o                         
  -1  16   3         26.65         28.02         0.91 o                         
   0  16   3        135.08        135.99         1.38 o                         
   1  16   3       1280.68       1314.31         7.68 o                         
   2  16   3          8.40         10.77         0.67 o                         
   3  16   3         50.72         51.45         1.22 o                         
   4  16   3       1872.08       1863.22        12.20 o                         
   5  16   3         57.11         59.76         1.76 o                         
   6  16   3        108.74        103.92         2.73 o                         
   7  16   3          8.61          8.56         1.62 o                         
   8  16   3         54.65         69.52         3.02 o                         
  -8  17   3          8.78          7.42         1.76 o                         
  -7  17   3        104.40         95.49         2.46 o                         
  -6  17   3          0.60         -0.20         1.03 o                         
  -5  17   3        203.60        196.29         2.84 o                         
  -4  17   3        258.98        261.83         2.81 o                         
  -3  17   3         86.41         78.30         1.80 o                         
  -2  17   3        116.96        113.33         1.52 o                         
  -1  17   3         80.63         85.13         1.42 o                         
   0  17   3         17.93         16.66         0.70 o                         
   1  17   3         50.14         50.46         1.09 o                         
   2  17   3         16.53         18.73         0.85 o                         
   3  17   3         50.83         48.14         1.12 o                         
   4  17   3        489.94        452.78         4.25 o                         
   5  17   3          1.84          0.91         1.11 o                         
   6  17   3          0.56          0.36         1.27 o                         
   7  17   3         38.05         40.80         2.17 o                         
   8  17   3        183.17        213.30         4.38 o                         
  -8  18   3         66.46         69.09         2.95 o                         
  -7  18   3         46.17         42.07         1.93 o                         
  -6  18   3         14.25         16.15         1.33 o                         
  -5  18   3         59.73         63.46         1.84 o                         
  -4  18   3         85.18         92.89         1.73 o                         
  -3  18   3        262.37        271.68         2.78 o                         
  -2  18   3        249.25        266.22         2.59 o                         
  -1  18   3          1.16          2.61         0.65 o                         
   0  18   3         29.90         28.67         0.81 o                         
   1  18   3         27.42         15.51         0.77 o                         
   2  18   3          0.96          3.43         0.69 o                         
   3  18   3        243.36        223.50         2.50 o                         
   4  18   3        387.08        342.44         3.34 o                         
   5  18   3         23.39         19.98         1.46 o                         
   6  18   3         13.74          9.07         1.45 o                         
   7  18   3        136.99        167.53         3.85 o                         
   8  18   3          4.42          4.96         1.71 o                         
  -8  19   3         41.08         46.86         2.54 o                         
  -7  19   3         79.13         80.06         2.46 o                         
  -6  19   3          5.33          7.88         1.19 o                         
  -5  19   3         65.53         61.98         1.82 o                         
  -4  19   3         60.19         50.24         1.38 o                         
  -3  19   3         10.98         13.11         0.88 o                         
  -2  19   3         29.60         36.14         1.06 o                         
  -1  19   3          9.10         10.76         0.77 o                         
   0  19   3        667.73        673.05         4.30 o                         
   1  19   3        266.01        263.67         2.38 o                         
   2  19   3        200.17        186.28         2.03 o                         
   3  19   3         37.59         30.61         1.18 o                         
   4  19   3         98.82         82.17         1.72 o                         
   5  19   3          9.61          5.87         1.07 o                         
   6  19   3         80.87         88.13         2.61 o                         
   7  19   3        114.31        121.39         4.01 o                         
   8  19   3          0.48         -1.22         1.81 o                         
  -8  20   3         16.59         21.35         3.53 o                         
  -7  20   3         31.70         36.44         1.97 o                         
  -6  20   3        200.91        203.15         3.09 o                         
  -5  20   3         51.46         56.46         1.76 o                         
  -4  20   3         17.02         19.10         1.22 o                         
  -3  20   3         90.54         75.11         1.57 o                         
  -2  20   3        170.63        156.33         1.88 o                         
  -1  20   3        124.30        122.50         1.66 o                         
   0  20   3        560.33        554.84         3.97 o                         
   1  20   3         36.42         44.07         1.09 o                         
   2  20   3         51.95         40.16         1.14 o                         
   3  20   3         60.43         62.58         1.47 o                         
   4  20   3        273.77        247.25         2.86 o                         
   5  20   3        164.35        144.46         2.64 o                         
   6  20   3         54.40         67.05         2.49 o                         
   7  20   3         18.51         17.67         1.84 o                         
   8  20   3         31.47         32.30         2.72 o                         
  -8  21   3         25.68         24.03         2.53 o                         
  -7  21   3         15.90         13.56         1.78 o                         
  -6  21   3          0.03          0.82         1.16 o                         
  -5  21   3          3.17          2.71         1.00 o                         
  -4  21   3        628.06        575.19         5.15 o                         
  -3  21   3        312.01        305.00         3.05 o                         
  -2  21   3          1.43          4.89         0.77 o                         
  -1  21   3          3.85          2.88         0.85 o                         
   0  21   3         37.57         29.80         1.19 o                         
   1  21   3         53.45         46.93         1.16 o                         
   2  21   3        151.56        145.22         1.97 o                         
   3  21   3          4.38          4.58         0.83 o                         
   4  21   3         32.50         22.47         1.20 o                         
   5  21   3         25.03         20.62         1.46 o                         
   6  21   3         27.58         32.10         1.97 o                         
   7  21   3        132.26        136.48         3.70 o                         
   8  21   3         10.84          8.76         2.37 o                         
  -8  22   3          7.58          8.42         2.68 o                         
  -7  22   3         14.84         20.21         2.01 o                         
  -6  22   3        143.71        144.26         2.87 o                         
  -5  22   3        147.25        143.19         3.04 o                         
  -4  22   3          3.39          2.80         0.96 o                         
  -3  22   3        239.93        213.08         2.64 o                         
  -2  22   3        610.58        588.90         4.50 o                         
  -1  22   3       1017.89        988.20         6.62 o                         
   0  22   3       2639.17       2508.16        14.65 o                         
   1  22   3        607.34        546.18         4.02 o                         
   2  22   3         28.81         27.33         1.15 o                         
   3  22   3          4.38          0.20         0.83 o                         
   4  22   3         87.76         67.33         1.68 o                         
   5  22   3         83.87         81.81         2.44 o                         
   6  22   3         17.10         13.81         1.62 o                         
   7  22   3          3.69         -1.69         1.69 o                         
  -7  23   3          0.03         -0.17         1.65 o                         
  -6  23   3         42.39         46.55         2.03 o                         
  -5  23   3        411.47        399.24         4.26 o                         
  -4  23   3        311.72        277.77         3.32 o                         
  -3  23   3        166.25        148.61         2.14 o                         
  -2  23   3        546.78        546.96         4.30 o                         
  -1  23   3       2201.98       2093.64        12.58 o                         
   0  23   3        687.52        649.17         4.83 o                         
   1  23   3        210.85        180.69         2.09 o                         
   2  23   3        450.12        408.74         3.49 o                         
   3  23   3         72.52         60.62         1.65 o                         
   4  23   3          0.25         -0.17         0.88 o                         
   5  23   3         45.51         43.06         1.78 o                         
   6  23   3         12.16         15.54         2.06 o                         
   7  23   3         34.08         37.25         2.49 o                         
  -7  24   3         37.35         46.74         2.87 o                         
  -6  24   3        133.74        121.62         3.48 o                         
  -5  24   3        278.99        263.82         3.40 o                         
  -4  24   3         54.63         66.30         1.96 o                         
  -3  24   3         76.02         74.02         1.69 o                         
  -2  24   3        694.17        655.80         4.92 o                         
  -1  24   3        223.43        220.55         2.68 o                         
   0  24   3         51.38         50.41         1.35 o                         
   1  24   3          0.64          1.99         0.81 o                         
   2  24   3        207.99        182.76         2.82 o                         
   3  24   3         88.94         85.21         1.73 o                         
   4  24   3          0.21          0.82         0.88 o                         
   5  24   3         33.04         21.01         1.55 o                         
   6  24   3         14.29         14.09         2.06 o                         
   7  24   3         82.59         70.48         2.88 o                         
  -7  25   3        361.58        354.87         7.21 o                         
  -6  25   3         32.71         24.54         1.91 o                         
  -5  25   3         41.61         38.05         1.65 o                         
  -4  25   3         27.60         25.22         1.39 o                         
  -3  25   3        293.91        310.51         3.71 o                         
  -2  25   3        910.67        894.86         6.28 o                         
  -1  25   3        608.78        583.89         4.61 o                         
   0  25   3        165.87        154.25         2.10 o                         
   1  25   3         28.53         27.88         1.16 o                         
   2  25   3        130.08         97.53         1.93 o                         
   3  25   3         93.46         83.15         1.75 o                         
   4  25   3         83.59         73.38         1.82 o                         
   5  25   3         20.42         16.05         1.54 o                         
   6  25   3         57.93         64.12         2.82 o                         
   7  25   3         10.35         14.42         2.02 o                         
  -7  26   3         55.27         76.82         4.46 o                         
  -6  26   3          6.99          7.61         1.62 o                         
  -5  26   3        187.66        177.90         2.97 o                         
  -4  26   3         47.78         39.08         1.62 o                         
  -3  26   3       1103.65       1044.61         8.10 o                         
  -2  26   3         46.77         49.25         1.57 o                         
  -1  26   3        111.22        118.10         1.97 o                         
   0  26   3        377.97        370.61         3.42 o                         
   1  26   3         31.76         35.41         1.25 o                         
   2  26   3         66.00         48.45         1.62 o                         
   3  26   3         80.31         74.49         1.80 o                         
   4  26   3        191.53        173.90         2.88 o                         
   5  26   3          0.84         -0.64         1.26 o                         
   6  26   3        180.40        192.30         3.98 o                         
   7  26   3         83.68         92.54         3.97 o                         
  -7  27   3         43.58         47.74         4.09 o                         
  -6  27   3         18.29         20.88         2.00 o                         
  -5  27   3         42.81         36.37         1.99 o                         
  -4  27   3        121.62        128.41         2.47 o                         
  -3  27   3       1038.22        959.91         7.63 o                         
  -2  27   3         77.36         76.92         1.85 o                         
  -1  27   3        364.92        340.18         3.37 o                         
   0  27   3        424.37        417.37         3.76 o                         
   1  27   3        167.97        151.16         2.16 o                         
   2  27   3        171.34        155.99         2.55 o                         
   3  27   3        171.00        133.69         2.40 o                         
   4  27   3          0.91          1.16         1.00 o                         
   5  27   3          8.04         13.23         1.54 o                         
   6  27   3        322.18        332.88         5.29 o                         
  -6  28   3        112.89        109.96         5.62 o                         
  -5  28   3         29.43         28.67         1.90 o                         
  -4  28   3         11.92         17.27         1.48 o                         
  -3  28   3        150.86        154.55         2.78 o                         
  -2  28   3          5.00          5.34         1.04 o                         
  -1  28   3        910.55        910.37         6.52 o                         
   0  28   3        235.90        232.61         2.71 o                         
   1  28   3        300.24        276.42         3.47 o                         
   2  28   3         25.80         23.18         1.41 o                         
   3  28   3        136.41        129.93         2.50 o                         
   4  28   3        138.16        133.93         3.21 o                         
   5  28   3         19.30         17.34         1.68 o                         
   6  28   3          2.10          3.32         1.62 o                         
  -6  29   3          1.46          1.06         1.88 o                         
  -5  29   3         19.59         18.12         1.68 o                         
  -4  29   3         57.13         54.38         2.09 o                         
  -3  29   3          1.14          1.30         1.02 o                         
  -2  29   3         45.32         40.15         1.53 o                         
  -1  29   3        159.55        164.63         2.35 o                         
   0  29   3         14.83         14.38         1.12 o                         
   1  29   3          5.47          5.37         0.92 o                         
   2  29   3          1.83          1.04         0.98 o                         
   3  29   3         68.93         64.66         2.10 o                         
   4  29   3         96.86        112.25         2.61 o                         
   5  29   3          0.09          0.14         1.53 o                         
   6  29   3         23.64         22.80         2.40 o                         
  -6  30   3          0.00          1.30         2.49 o                         
  -5  30   3         17.22         19.97         2.07 o                         
  -4  30   3         38.08         40.56         1.92 o                         
  -3  30   3         28.96         32.37         1.69 o                         
  -2  30   3         76.12         68.53         2.04 o                         
  -1  30   3        245.78        253.80         3.05 o                         
   0  30   3          0.26         -0.38         0.91 o                         
   1  30   3         28.10         30.16         1.43 o                         
   2  30   3          0.38          1.27         1.09 o                         
   3  30   3          1.11          3.56         1.23 o                         
   4  30   3         19.14         20.41         1.79 o                         
   5  30   3         17.83         16.32         1.88 o                         
  -5  31   3          0.09          1.63         2.39 o                         
  -4  31   3         14.78         12.12         1.55 o                         
  -3  31   3         31.74         32.01         1.93 o                         
  -2  31   3         56.82         53.28         2.01 o                         
  -1  31   3         36.03         35.97         1.50 o                         
   0  31   3         67.42         62.59         1.78 o                         
   1  31   3          5.29          5.97         1.10 o                         
   2  31   3          0.06          1.17         1.15 o                         
   3  31   3          8.05          4.76         1.28 o                         
   4  31   3         53.01         69.08         2.52 o                         
   5  31   3         21.68         30.74         2.17 o                         
  -5  32   3          0.56          3.74         1.96 o                         
  -4  32   3          4.10          8.32         1.76 o                         
  -3  32   3          0.96          0.84         1.25 o                         
  -2  32   3        142.42        149.61         2.91 o                         
  -1  32   3        267.67        272.10         3.57 o                         
   0  32   3         70.71         75.07         1.91 o                         
   1  32   3         59.56         56.50         2.12 o                         
   2  32   3         70.95         74.24         2.23 o                         
   3  32   3          4.93          3.34         1.28 o                         
   4  32   3          0.13         -0.44         1.39 o                         
   5  32   3         10.88         13.29         2.07 o                         
  -4  33   3         28.12         33.72         2.45 o                         
  -3  33   3        185.19        188.30         3.83 o                         
  -2  33   3          0.05          1.61         1.25 o                         
  -1  33   3          4.10          6.68         1.38 o                         
   0  33   3          0.88          1.71         1.19 o                         
   1  33   3         14.36         19.37         1.63 o                         
   2  33   3         97.72        128.24         2.94 o                         
   3  33   3         21.93         20.20         1.92 o                         
   4  33   3          1.31          0.09         1.57 o                         
  -4  34   3         28.34         31.73         2.40 o                         
  -3  34   3         34.42         41.82         2.30 o                         
  -2  34   3         70.37         77.73         2.88 o                         
  -1  34   3          1.24          3.84         1.40 o                         
   0  34   3         76.90         81.53         2.50 o                         
   1  34   3        261.70        274.98         4.24 o                         
   2  34   3        215.67        245.54         4.11 o                         
   3  34   3        154.31        188.69         3.61 o                         
   4  34   3          0.21          0.59         2.12 o                         
  -3  35   3         13.81         18.41         1.84 o                         
  -2  35   3        212.43        213.37         4.47 o                         
  -1  35   3          0.04          0.98         1.71 o                         
   0  35   3         23.04         25.51         1.96 o                         
   1  35   3          2.59          3.71         1.65 o                         
   2  35   3        178.10        226.63         4.20 o                         
   3  35   3         48.30         61.96         2.95 o                         
  -3  36   3        160.64        171.98         7.10 o                         
  -2  36   3        102.26        125.84         3.72 o                         
  -1  36   3         62.02         63.46         2.89 o                         
   0  36   3         10.50         12.70         2.05 o                         
   1  36   3          6.64          7.62         1.83 o                         
   2  36   3        149.89        170.53         3.75 o                         
  -2  37   3          3.51          5.59         1.96 o                         
  -1  37   3        247.04        275.33         5.60 o                         
   0  37   3         94.23         97.94         4.28 o                         
   1  37   3         32.98         25.49         3.07 o                         
  -9   0   4         14.71         18.23         3.89 o                         
  -8   0   4         19.23         27.91         2.95 o                         
  -7   0   4       1697.57       1605.93        33.03 o                         
  -6   0   4       1223.07       1181.29        19.12 o                         
  -5   0   4        238.38        229.38         3.94 o                         
  -4   0   4        352.14        362.31         3.64 o                         
  -3   0   4        228.83        220.94         2.03 o                         
  -2   0   4      15463.08      16193.54       268.27 o                         
  -1   0   4        745.30        803.40         7.10 o                         
   0   0   4        255.76        290.90         3.06 o                         
   1   0   4       1302.48       1306.34        11.22 o                         
   2   0   4        547.24        648.15         5.49 o                         
   3   0   4       1197.75       1262.06        40.83 o                         
   4   0   4        103.76        120.91         2.72 o                         
   5   0   4         40.49         51.07         2.96 o                         
   6   0   4        649.97        564.99        13.67 o                         
   7   0   4          2.38          4.05         2.34 o                         
   8   0   4        146.01        137.79         5.05 o                         
   9   0   4          9.48          8.10         4.05 o                         
  -9   1   4         27.24         24.84         2.64 o                         
  -8   1   4        378.58        380.84         5.89 o                         
  -7   1   4          6.68         15.94         2.37 o                         
  -6   1   4         20.85         30.53         1.72 o                         
  -5   1   4         36.08         34.82         0.95 o                         
  -4   1   4          2.22          3.63         0.36 o                         
  -3   1   4       2353.42       2440.02        12.93 o                         
  -2   1   4        507.50        578.41         4.81 o                         
  -1   1   4       1986.68       2099.70        12.34 o                         
   0   1   4         34.96         32.82         0.66 o                         
   1   1   4        135.12        131.79         1.42 o                         
   2   1   4         57.47         72.46         0.93 o                         
   3   1   4         32.34         38.36         0.97 o                         
   4   1   4        178.53        178.92         2.34 o                         
   5   1   4         67.45         66.69         2.57 o                         
   6   1   4         88.47         68.78         3.55 o                         
   7   1   4        931.43        884.69        11.30 o                         
   8   1   4         15.73         12.82         2.09 o                         
   9   1   4         42.66         47.81         3.87 o                         
  -9   2   4         42.54         50.01         3.26 o                         
  -8   2   4          8.94         15.82         1.90 o                         
  -7   2   4          3.03          4.95         1.58 o                         
  -6   2   4          5.03         10.51         1.02 o                         
  -5   2   4        367.22        359.78         3.98 o                         
  -4   2   4        276.68        269.64         2.27 o                         
  -3   2   4        381.46        432.61         3.28 o                         
  -2   2   4       4201.69       4346.25        26.96 o                         
  -1   2   4        288.86        311.66         2.48 o                         
   0   2   4         28.00         32.91         0.78 o                         
   1   2   4        326.94        338.33         2.54 o                         
   2   2   4        302.49        320.30         2.18 o                         
   3   2   4          1.95          0.78         0.49 o                         
   4   2   4         34.81         35.88         1.49 o                         
   5   2   4        139.83        130.20         2.51 o                         
   6   2   4        460.27        430.56         8.38 o                         
   7   2   4          0.61          5.44         1.69 o                         
   8   2   4         53.55         63.86         3.03 o                         
   9   2   4          1.44          1.95         2.49 o                         
  -9   3   4         93.01         87.29         3.91 o                         
  -8   3   4        167.53        148.09         3.51 o                         
  -7   3   4         10.10          8.24         1.56 o                         
  -6   3   4        109.31         99.17         2.00 o                         
  -5   3   4        506.70        527.87         4.73 o                         
  -4   3   4        150.43        144.74         1.80 o                         
  -3   3   4       1538.58       1600.82        11.34 o                         
  -2   3   4       1757.20       1852.92        11.48 o                         
  -1   3   4        495.01        535.31         3.80 o                         
   0   3   4        179.41        195.58         1.91 o                         
   1   3   4         16.62         15.09         0.61 o                         
   2   3   4       1718.79       1884.36         9.62 o                         
   3   3   4         79.35        104.61         1.34 o                         
   4   3   4          1.55          0.92         0.83 o                         
   5   3   4         79.51         66.61         2.13 o                         
   6   3   4         10.35          7.09         1.50 o                         
   7   3   4        414.57        393.67         8.98 o                         
   8   3   4         89.95         79.33         3.42 o                         
   9   3   4         17.73         17.95         3.45 o                         
  -9   4   4          1.64          0.00         2.03 o                         
  -8   4   4         12.97         15.21         1.90 o                         
  -7   4   4         20.39         16.19         1.83 o                         
  -6   4   4        110.44        105.42         1.97 o                         
  -5   4   4         34.02         43.88         1.41 o                         
  -4   4   4        190.77        194.92         2.17 o                         
  -3   4   4        183.73        178.69         2.36 o                         
  -2   4   4         20.99         25.87         2.30 o                         
  -1   4   4        880.65        963.66        10.47 o                         
   0   4   4         23.87         32.73         0.73 o                         
   1   4   4        120.97        133.73         1.42 o                         
   2   4   4        327.43        345.20         2.42 o                         
   3   4   4        990.60       1055.70         6.64 o                         
   4   4   4         52.07         47.91         2.34 o                         
   5   4   4          0.80         -0.81         0.97 o                         
   6   4   4         21.84         18.82         1.81 o                         
   7   4   4          0.63          7.29         1.81 o                         
   8   4   4         20.50         38.00         2.32 o                         
   9   4   4          3.28          3.10         2.34 o                         
  -9   5   4          6.50          1.28         2.12 o                         
  -8   5   4          5.53         11.93         1.83 o                         
  -7   5   4          4.67          5.06         1.51 o                         
  -6   5   4         21.92         16.47         1.16 o                         
  -5   5   4        462.56        438.37         3.93 o                         
  -4   5   4        167.32        166.92         2.09 o                         
  -3   5   4        505.13        490.17         4.17 o                         
  -2   5   4       1757.14       1768.97        12.34 o                         
  -1   5   4       2113.02       2199.63        14.06 o                         
   0   5   4        474.13        525.05         3.31 o                         
   1   5   4        461.98        447.04         3.07 o                         
   2   5   4        786.57        791.86         4.57 o                         
   3   5   4         62.37         53.77         0.96 o                         
   4   5   4         51.31         53.68         1.84 o                         
   5   5   4         37.92         30.55         1.70 o                         
   6   5   4         98.94         89.48         2.73 o                         
   7   5   4         51.82         47.55         2.50 o                         
   8   5   4         17.58         16.21         1.90 o                         
   9   5   4         16.45         19.56         3.09 o                         
  -9   6   4          0.03          2.88         2.15 o                         
  -8   6   4          3.05          3.04         1.65 o                         
  -7   6   4          4.29          2.89         1.26 o                         
  -6   6   4          6.06          5.90         1.04 o                         
  -5   6   4        106.45        102.69         1.80 o                         
  -4   6   4         84.57         87.56         1.77 o                         
  -3   6   4         46.79         50.35         1.24 o                         
  -2   6   4        882.00        891.94         6.75 o                         
  -1   6   4       1002.96       1094.53         8.68 o                         
   0   6   4         30.88         35.85         0.69 o                         
   1   6   4        174.19        207.46         1.84 o                         
   2   6   4        132.08        130.75         1.25 o                         
   3   6   4          7.83         12.00         0.45 o                         
   4   6   4        253.65        225.37         2.79 o                         
   5   6   4        230.60        207.31         3.29 o                         
   6   6   4        381.89        322.45         4.95 o                         
   7   6   4          3.34          2.35         1.56 o                         
   8   6   4          6.23         10.16         1.90 o                         
   9   6   4         13.12         10.64         3.58 o                         
  -9   7   4         59.73         60.55         4.26 o                         
  -8   7   4         39.92         52.22         3.09 o                         
  -7   7   4         92.83         86.98         2.26 o                         
  -6   7   4         90.86         91.18         1.85 o                         
  -5   7   4          6.71         10.05         1.21 o                         
  -4   7   4         66.46         65.13         1.35 o                         
  -3   7   4          0.44          0.27         0.70 o                         
  -2   7   4        114.64        131.61         1.74 o                         
  -1   7   4        179.94        194.55         1.55 o                         
   0   7   4        129.23        128.60         1.35 o                         
   1   7   4       1124.23       1148.67         6.88 o                         
   2   7   4        277.16        289.14         2.02 o                         
   3   7   4        313.22        298.03         2.40 o                         
   4   7   4        329.07        332.39         3.35 o                         
   5   7   4          0.16         -0.54         1.39 o                         
   6   7   4         32.06         24.64         1.53 o                         
   7   7   4          0.83          0.87         1.34 o                         
   8   7   4         29.81         29.96         2.18 o                         
   9   7   4          1.02          1.91         5.57 o                         
  -9   8   4          0.50         -0.68         2.34 o                         
  -8   8   4          1.75          2.32         1.66 o                         
  -7   8   4          0.12          1.46         1.26 o                         
  -6   8   4        117.94        108.52         2.03 o                         
  -5   8   4        703.97        674.93         5.28 o                         
  -4   8   4        264.28        265.01         3.19 o                         
  -3   8   4        236.54        253.21         2.23 o                         
  -2   8   4          0.00         -0.09         0.61 o                         
  -1   8   4          4.01          5.44         0.48 o                         
   0   8   4        528.56        548.14         3.68 o                         
   1   8   4         44.37         36.82         0.84 o                         
   2   8   4        185.56        192.87         1.58 o                         
   3   8   4         25.53         34.46         0.78 o                         
   4   8   4        628.53        607.57         4.84 o                         
   5   8   4        319.42        275.68         5.13 o                         
   6   8   4        204.77        176.01         3.19 o                         
   7   8   4         15.08         14.80         1.76 o                         
   8   8   4         51.98         66.86         3.02 o                         
   9   8   4         16.99         20.78         4.30 o                         
  -9   9   4         49.12         64.26         5.34 o                         
  -8   9   4         39.71         35.78         2.40 o                         
  -7   9   4         53.97         48.76         1.81 o                         
  -6   9   4          0.01          0.50         0.82 o                         
  -5   9   4        215.53        224.30         2.76 o                         
  -4   9   4          7.16          8.96         0.79 o                         
  -3   9   4        252.37        283.31         2.36 o                         
  -2   9   4        392.62        404.08         3.14 o                         
  -1   9   4        188.52        207.15         1.67 o                         
   0   9   4        256.03        264.31         2.34 o                         
   1   9   4        863.06        846.37         5.15 o                         
   2   9   4         33.63         37.90         0.79 o                         
   3   9   4         68.99         62.54         0.99 o                         
   4   9   4        680.25        645.44         5.11 o                         
   5   9   4        828.18        813.48         8.08 o                         
   6   9   4        350.00        336.26         4.73 o                         
   7   9   4         54.70         42.32         2.32 o                         
   8   9   4         18.16         23.03         2.25 o                         
   9   9   4         50.34         51.44         5.34 o                         
  -9  10   4        356.66        374.81        16.21 o                         
  -8  10   4        116.57        118.43         4.09 o                         
  -7  10   4          9.12          9.46         1.20 o                         
  -6  10   4        115.18        101.49         2.31 o                         
  -5  10   4        735.70        717.95         6.30 o                         
  -4  10   4        907.84        909.64         7.36 o                         
  -3  10   4       1135.94       1189.35         7.31 o                         
  -2  10   4        101.12        112.91         1.31 o                         
  -1  10   4         23.27         23.20         0.60 o                         
   0  10   4       1051.32       1132.72         7.19 o                         
   1  10   4       1141.41       1210.84         7.34 o                         
   2  10   4          3.96         10.19         0.55 o                         
   3  10   4        665.97        641.97         4.33 o                         
   4  10   4        463.23        415.68         3.73 o                         
   5  10   4       1028.27        955.64         9.12 o                         
   6  10   4         21.35         27.82         1.72 o                         
   7  10   4          0.86          1.76         1.56 o                         
   8  10   4         99.80        102.13         3.57 o                         
  -9  11   4          1.81         27.35         6.08 o                         
  -8  11   4         13.73         12.99         2.37 o                         
  -7  11   4         41.46         40.22         1.82 o                         
  -6  11   4         16.89         18.89         1.30 o                         
  -5  11   4         29.88         32.67         1.77 o                         
  -4  11   4          0.08          1.19         0.71 o                         
  -3  11   4         17.25         18.04         0.86 o                         
  -2  11   4         75.60         81.92         1.13 o                         
  -1  11   4        473.59        487.69         2.99 o                         
   0  11   4        488.93        489.50         3.47 o                         
   1  11   4       1705.79       1723.72        10.46 o                         
   2  11   4          6.02          8.21         0.46 o                         
   3  11   4         71.20         73.85         1.28 o                         
   4  11   4        164.91        165.59         2.16 o                         
   5  11   4        260.23        259.02         3.86 o                         
   6  11   4          1.27         -1.19         1.61 o                         
   7  11   4          4.07          4.90         1.65 o                         
   8  11   4          9.59         12.66         2.05 o                         
  -9  12   4       1007.26        999.83        27.35 o                         
  -8  12   4         47.40         42.20         3.04 o                         
  -7  12   4         12.06         10.79         1.35 o                         
  -6  12   4         22.30         20.38         1.41 o                         
  -5  12   4         69.83         78.54         1.94 o                         
  -4  12   4        206.74        204.56         2.36 o                         
  -3  12   4         21.75         23.26         0.89 o                         
  -2  12   4          0.24          1.29         0.48 o                         
  -1  12   4         29.69         33.40         0.72 o                         
   0  12   4       1377.59       1393.29         8.35 o                         
   1  12   4          5.82          7.25         0.75 o                         
   2  12   4        161.83        151.60         1.58 o                         
   3  12   4         55.02         48.31         1.07 o                         
   4  12   4        283.67        272.18         2.96 o                         
   5  12   4        139.76        145.63         2.88 o                         
   6  12   4          1.55          1.30         1.27 o                         
   7  12   4          6.99          6.21         1.60 o                         
   8  12   4          1.21         -1.15         1.74 o                         
  -8  13   4        126.74        127.54         3.97 o                         
  -7  13   4          3.95          7.17         1.34 o                         
  -6  13   4         17.32         15.99         1.32 o                         
  -5  13   4        433.59        407.96         5.79 o                         
  -4  13   4        156.77        149.12         2.14 o                         
  -3  13   4          0.02          0.98         0.60 o                         
  -2  13   4         16.01         23.31         0.56 o                         
  -1  13   4        321.33        365.79         2.45 o                         
   0  13   4        698.60        760.18         4.99 o                         
   1  13   4          4.92          2.14         0.60 o                         
   2  13   4        318.12        318.17         2.53 o                         
   3  13   4          3.01          2.72         0.65 o                         
   4  13   4       1585.75       1478.73        10.47 o                         
   5  13   4        102.18         97.25         2.84 o                         
   6  13   4         13.46         16.58         1.62 o                         
   7  13   4          4.33          1.87         1.56 o                         
   8  13   4        136.09        139.83         4.24 o                         
  -8  14   4         10.12         12.78         2.24 o                         
  -7  14   4        399.80        393.72         4.70 o                         
  -6  14   4          0.27          0.63         1.07 o                         
  -5  14   4        183.51        182.88         2.97 o                         
  -4  14   4        264.30        257.25         3.02 o                         
  -3  14   4         87.55         95.64         1.45 o                         
  -2  14   4        223.32        229.53         1.87 o                         
  -1  14   4         34.19         34.67         0.77 o                         
   0  14   4        416.00        412.99         2.97 o                         
   1  14   4        363.08        405.50         3.28 o                         
   2  14   4          1.25          3.36         0.57 o                         
   3  14   4         80.94         77.92         1.80 o                         
   4  14   4        508.26        471.50         4.52 o                         
   5  14   4        155.32        145.82         2.94 o                         
   6  14   4         27.20         30.82         1.88 o                         
   7  14   4         72.07         83.25         3.15 o                         
   8  14   4         58.00         63.91         3.65 o                         
  -8  15   4          6.47          5.65         2.12 o                         
  -7  15   4        155.43        160.79         3.09 o                         
  -6  15   4          4.14          3.20         1.16 o                         
  -5  15   4         10.64         15.93         1.32 o                         
  -4  15   4         26.20         29.14         1.28 o                         
  -3  15   4        249.80        226.70         2.62 o                         
  -2  15   4          4.63         11.10         0.81 o                         
  -1  15   4          6.05          5.49         0.48 o                         
   0  15   4        236.39        224.58         2.00 o                         
   1  15   4         90.63        100.95         1.48 o                         
   2  15   4        325.10        318.62         2.84 o                         
   3  15   4         20.79         18.63         0.98 o                         
   4  15   4        152.71        129.12         2.10 o                         
   5  15   4        362.16        369.08         5.30 o                         
   6  15   4         39.22         37.97         2.25 o                         
   7  15   4         61.55         60.01         2.53 o                         
   8  15   4         11.57         18.57         2.34 o                         
  -8  16   4        146.95        138.69         7.60 o                         
  -7  16   4         59.75         64.90         2.78 o                         
  -6  16   4          1.22         -0.52         1.04 o                         
  -5  16   4         15.29         15.63         1.27 o                         
  -4  16   4          1.44          2.32         0.91 o                         
  -3  16   4         23.97         20.67         1.08 o                         
  -2  16   4          0.86          1.19         0.58 o                         
  -1  16   4         79.72         74.09         1.30 o                         
   0  16   4         77.33         68.98         1.18 o                         
   1  16   4        288.48        267.83         2.56 o                         
   2  16   4        422.81        427.88         3.50 o                         
   3  16   4         72.99         75.36         1.55 o                         
   4  16   4         47.88         59.11         1.69 o                         
   5  16   4        221.07        226.83         3.71 o                         
   6  16   4          0.04         -0.74         1.70 o                         
   7  16   4          1.51          3.15         1.54 o                         
   8  16   4         93.91        109.48         3.94 o                         
  -8  17   4         37.50         40.40         3.51 o                         
  -7  17   4        146.63        154.57         3.31 o                         
  -6  17   4         28.43         29.22         1.64 o                         
  -5  17   4          0.00          1.57         1.10 o                         
  -4  17   4         19.88         20.03         1.21 o                         
  -3  17   4        133.23        109.42         2.42 o                         
  -2  17   4         99.46         98.46         1.55 o                         
  -1  17   4        139.90        150.72         1.66 o                         
   0  17   4        415.77        406.80         3.09 o                         
   1  17   4        278.50        279.64         2.57 o                         
   2  17   4         71.79         73.25         1.34 o                         
   3  17   4         49.80         50.83         1.46 o                         
   4  17   4        331.02        313.47         3.66 o                         
   5  17   4        519.80        451.34         5.67 o                         
   6  17   4          9.36          9.96         1.57 o                         
   7  17   4          0.58          1.88         1.57 o                         
   8  17   4        304.40        360.56         8.06 o                         
  -8  18   4         16.73         16.82         3.09 o                         
  -7  18   4         67.65         69.37         3.22 o                         
  -6  18   4         13.42         11.32         1.37 o                         
  -5  18   4         81.36         77.47         2.16 o                         
  -4  18   4        350.79        325.94         3.89 o                         
  -3  18   4          8.06          6.40         0.98 o                         
  -2  18   4        293.45        289.69         2.84 o                         
  -1  18   4        122.23        131.68         1.77 o                         
   0  18   4        216.41        216.62         2.10 o                         
   1  18   4       1058.08       1027.62         6.73 o                         
   2  18   4        236.36        215.63         2.30 o                         
   3  18   4       1058.85       1013.12         7.39 o                         
   4  18   4         57.73         48.07         1.62 o                         
   5  18   4        147.09        137.97         3.00 o                         
   6  18   4          8.44         11.91         1.53 o                         
   7  18   4          1.49          3.25         1.62 o                         
   8  18   4          2.65          8.10         2.92 o                         
  -8  19   4         30.62         35.13         4.30 o                         
  -7  19   4          0.02         -0.88         1.41 o                         
  -6  19   4          2.49          3.45         1.18 o                         
  -5  19   4        103.60         98.43         2.29 o                         
  -4  19   4        424.23        443.06         4.53 o                         
  -3  19   4        512.99        514.78         4.53 o                         
  -2  19   4        126.27        128.74         1.96 o                         
  -1  19   4        156.07        150.23         2.19 o                         
   0  19   4        176.98        169.96         2.20 o                         
   1  19   4        551.40        565.22         4.22 o                         
   2  19   4          0.46          0.59         0.74 o                         
   3  19   4        441.73        487.81         5.58 o                         
   4  19   4         52.23         39.56         1.59 o                         
   5  19   4        170.26        152.50         3.11 o                         
   6  19   4          0.22         -1.37         1.37 o                         
   7  19   4        437.73        490.17         6.54 o                         
  -8  20   4        273.21        267.57         8.60 o                         
  -7  20   4        116.35        113.87         3.40 o                         
  -6  20   4          8.57          8.68         1.38 o                         
  -5  20   4         33.17         31.30         1.64 o                         
  -4  20   4        209.24        202.54         2.97 o                         
  -3  20   4         21.25         16.63         1.18 o                         
  -2  20   4        590.29        540.73         4.41 o                         
  -1  20   4          0.11          0.98         0.74 o                         
   0  20   4         16.30         12.02         0.89 o                         
   1  20   4         42.45         44.27         1.23 o                         
   2  20   4        713.61        613.63         4.81 o                         
   3  20   4        693.21        605.70         5.06 o                         
   4  20   4         98.26         97.00         2.44 o                         
   5  20   4         28.89         24.60         1.84 o                         
   6  20   4          3.13          3.22         1.39 o                         
   7  20   4          2.89          4.80         1.72 o                         
  -7  21   4         33.16         44.14         2.79 o                         
  -6  21   4          9.78          9.41         1.57 o                         
  -5  21   4          9.14         10.29         1.32 o                         
  -4  21   4         77.38         94.10         2.19 o                         
  -3  21   4         95.39         93.40         2.14 o                         
  -2  21   4        684.75        629.49         5.35 o                         
  -1  21   4         73.25         71.46         1.50 o                         
   0  21   4          5.84          6.62         0.84 o                         
   1  21   4        631.62        609.29         4.55 o                         
   2  21   4         29.65         24.97         1.19 o                         
   3  21   4        451.22        377.65         3.55 o                         
   4  21   4         40.51         37.88         1.64 o                         
   5  21   4         46.78         43.65         2.14 o                         
   6  21   4          8.91         10.35         1.57 o                         
   7  21   4        462.57        510.81         6.71 o                         
  -7  22   4        246.92        245.88         5.06 o                         
  -6  22   4          4.48          2.07         1.39 o                         
  -5  22   4        143.82        143.40         2.84 o                         
  -4  22   4        313.34        297.94         3.73 o                         
  -3  22   4        631.03        562.21         5.06 o                         
  -2  22   4        550.52        527.77         4.75 o                         
  -1  22   4        344.32        332.01         3.04 o                         
   0  22   4         41.76         42.83         1.27 o                         
   1  22   4         19.40         20.54         1.07 o                         
   2  22   4         14.22         19.05         1.10 o                         
   3  22   4         27.26         18.83         1.13 o                         
   4  22   4          0.57         -0.45         1.01 o                         
   5  22   4          8.81          7.96         1.53 o                         
   6  22   4          3.24          2.03         1.39 o                         
   7  22   4         11.73         22.27         2.51 o                         
  -7  23   4        153.63        163.83         4.73 o                         
  -6  23   4         19.31         18.41         1.84 o                         
  -5  23   4        191.64        182.91         3.76 o                         
  -4  23   4          9.36          7.01         1.23 o                         
  -3  23   4        111.28        124.95         2.40 o                         
  -2  23   4         78.00         81.68         1.91 o                         
  -1  23   4        183.00        176.11         2.15 o                         
   0  23   4        276.85        252.87         2.65 o                         
   1  23   4        173.55        153.22         2.14 o                         
   2  23   4          6.97         10.38         0.98 o                         
   3  23   4        237.90        214.31         2.64 o                         
   4  23   4         65.40         60.08         1.98 o                         
   5  23   4          8.54          7.88         1.69 o                         
   6  23   4          3.22          2.75         1.53 o                         
   7  23   4          2.77          3.77         2.24 o                         
  -7  24   4          1.77          9.06         2.12 o                         
  -6  24   4         47.31         48.92         2.34 o                         
  -5  24   4          7.76          9.01         1.47 o                         
  -4  24   4        414.41        380.76         4.37 o                         
  -3  24   4        108.01        110.95         2.15 o                         
  -2  24   4        251.81        246.06         3.11 o                         
  -1  24   4          3.72          5.57         0.91 o                         
   0  24   4         75.63         79.92         1.65 o                         
   1  24   4         14.47         19.22         1.13 o                         
   2  24   4         43.61         36.83         1.42 o                         
   3  24   4         33.57         31.45         1.34 o                         
   4  24   4         25.01         27.01         1.62 o                         
   5  24   4          4.68          2.22         1.31 o                         
   6  24   4         40.13         49.41         2.44 o                         
  -7  25   4         68.06         65.86         5.01 o                         
  -6  25   4          8.13          8.37         1.96 o                         
  -5  25   4        281.59        264.34         4.15 o                         
  -4  25   4         44.84         47.48         2.22 o                         
  -3  25   4        408.91        373.30         5.57 o                         
  -2  25   4        106.50        107.98         2.13 o                         
  -1  25   4          0.31          0.04         0.89 o                         
   0  25   4         29.66         32.14         1.25 o                         
   1  25   4          0.98          1.57         0.92 o                         
   2  25   4          6.45          5.86         1.05 o                         
   3  25   4        249.51        219.55         2.88 o                         
   4  25   4         19.63         19.13         1.44 o                         
   5  25   4         84.89         82.80         2.63 o                         
   6  25   4         19.00         16.78         1.96 o                         
  -6  26   4          3.57          6.30         1.96 o                         
  -5  26   4          0.44         -0.28         1.37 o                         
  -4  26   4        290.80        266.53         4.06 o                         
  -3  26   4         11.01         12.25         1.28 o                         
  -2  26   4         49.67         49.36         1.73 o                         
  -1  26   4          5.68          4.92         1.11 o                         
   0  26   4        115.15        117.91         1.97 o                         
   1  26   4         47.39         43.18         1.55 o                         
   2  26   4         57.43         52.52         1.73 o                         
   3  26   4         31.88         33.08         1.47 o                         
   4  26   4          0.16          0.00         1.18 o                         
   5  26   4          0.69          0.74         1.45 o                         
   6  26   4         55.37         60.46         3.02 o                         
  -6  27   4         31.90         32.62         3.32 o                         
  -5  27   4         17.08         12.23         1.68 o                         
  -4  27   4        300.80        316.72         5.15 o                         
  -3  27   4          5.24          2.24         1.15 o                         
  -2  27   4          0.88          0.03         1.05 o                         
  -1  27   4        145.72        149.40         2.53 o                         
   0  27   4         80.86         84.13         1.79 o                         
   1  27   4         64.71         57.38         1.75 o                         
   2  27   4         12.92         16.71         1.24 o                         
   3  27   4          0.24          0.42         0.98 o                         
   4  27   4         86.86         86.22         2.63 o                         
   5  27   4         43.49         44.33         2.54 o                         
   6  27   4        124.39        148.55         4.83 o                         
  -6  28   4          0.39          1.01         2.34 o                         
  -5  28   4         55.85         63.99         2.89 o                         
  -4  28   4         23.25         31.83         2.01 o                         
  -3  28   4         32.11         34.42         1.90 o                         
  -2  28   4         45.45         48.29         1.82 o                         
  -1  28   4         13.13         14.90         1.24 o                         
   0  28   4        333.38        329.37         4.40 o                         
   1  28   4        365.19        334.61         3.73 o                         
   2  28   4         14.12          8.43         1.14 o                         
   3  28   4        229.85        240.59         3.48 o                         
   4  28   4          8.59         12.68         1.62 o                         
   5  28   4        188.36        205.63         4.40 o                         
  -5  29   4         80.64         83.41         4.76 o                         
  -4  29   4         22.94         19.00         1.79 o                         
  -3  29   4         27.80         27.96         1.83 o                         
  -2  29   4         79.87         77.97         2.33 o                         
  -1  29   4         40.53         43.93         1.73 o                         
   0  29   4          0.10          2.76         0.97 o                         
   1  29   4         67.84         48.20         1.76 o                         
   2  29   4        187.15        188.07         2.82 o                         
   3  29   4          6.07          9.21         1.35 o                         
   4  29   4          1.34         -1.30         1.49 o                         
   5  29   4         57.23         76.43         3.31 o                         
  -5  30   4        136.00        150.13         4.16 o                         
  -4  30   4         15.59         18.13         2.07 o                         
  -3  30   4         19.67         17.75         1.73 o                         
  -2  30   4         30.60         34.95         2.04 o                         
  -1  30   4         10.60         11.44         1.24 o                         
   0  30   4         15.91         22.03         1.48 o                         
   1  30   4         26.00         21.20         1.39 o                         
   2  30   4         14.49         17.84         1.29 o                         
   3  30   4         83.48         91.13         2.49 o                         
   4  30   4        215.28        232.87         5.38 o                         
   5  30   4        635.48        739.03        10.23 o                         
  -5  31   4          8.30         10.96         2.15 o                         
  -4  31   4          8.41         13.07         2.34 o                         
  -3  31   4          2.53          3.90         1.57 o                         
  -2  31   4          0.09          1.39         1.43 o                         
  -1  31   4          6.25          6.75         1.32 o                         
   0  31   4        200.66        204.67         3.25 o                         
   1  31   4         10.71         13.01         1.29 o                         
   2  31   4          8.98         15.35         1.36 o                         
   3  31   4         52.65         55.75         2.31 o                         
   4  31   4         35.66         42.46         2.39 o                         
  -4  32   4         27.14         27.91         2.72 o                         
  -3  32   4          4.64          2.70         1.65 o                         
  -2  32   4         57.22         56.04         2.35 o                         
  -1  32   4          7.82          7.62         1.38 o                         
   0  32   4          6.62          5.57         1.43 o                         
   1  32   4         41.39         44.59         2.04 o                         
   2  32   4         39.18         46.83         2.09 o                         
   3  32   4          8.06          8.71         1.67 o                         
   4  32   4          9.96         13.77         2.15 o                         
  -4  33   4        124.99        136.41         5.12 o                         
  -3  33   4          4.52          3.67         1.71 o                         
  -2  33   4        268.02        282.57         5.36 o                         
  -1  33   4        106.78        110.68         3.04 o                         
   0  33   4         22.72         26.93         1.86 o                         
   1  33   4         45.78         56.37         2.66 o                         
   2  33   4         38.66         42.88         2.09 o                         
   3  33   4          1.15          0.00         1.83 o                         
  -3  34   4         56.90         58.81         3.25 o                         
  -2  34   4         14.39         20.58         2.19 o                         
  -1  34   4         31.49         34.58         2.72 o                         
   0  34   4         42.84         43.54         3.92 o                         
   1  34   4        131.04        125.52         3.97 o                         
   2  34   4         34.20         39.64         2.86 o                         
   3  34   4         22.63         30.17         2.75 o                         
  -2  35   4         81.15         93.21         3.70 o                         
  -1  35   4         58.11         71.36         4.05 o                         
   0  35   4         20.74         18.96         2.27 o                         
   1  35   4         21.41         19.00         2.27 o                         
   2  35   4         17.42         25.75         3.68 o                         
  -1  36   4          3.84          6.58         3.58 o                         
   0  36   4          0.06          0.80         2.49 o                         
  -9   1   5         32.33         33.35         3.51 o                         
  -8   1   5          3.79          1.84         2.05 o                         
  -7   1   5        127.59        123.38         3.49 o                         
  -6   1   5         96.76         89.11         2.78 o                         
  -5   1   5        168.92        170.94         4.08 o                         
  -4   1   5         12.13         13.89         2.86 o                         
  -3   1   5          0.01          0.96         1.25 o                         
  -2   1   5        291.43        312.11         2.73 o                         
  -1   1   5        159.22        189.71         1.81 o                         
   0   1   5        345.63        334.60         3.21 o                         
   1   1   5        279.57        281.62         2.47 o                         
   2   1   5        252.92        274.10         2.22 o                         
   3   1   5        213.63        232.72         2.39 o                         
   4   1   5         37.83         38.30         1.65 o                         
   5   1   5          2.24          1.62         1.36 o                         
   6   1   5         44.87         39.71         2.55 o                         
   7   1   5          3.81          2.85         2.08 o                         
   8   1   5         36.59         48.12         4.30 o                         
  -9   2   5        184.21        190.76         6.38 o                         
  -8   2   5         61.54         70.36         3.64 o                         
  -7   2   5         30.97         30.80         2.43 o                         
  -6   2   5          1.49          1.17         1.42 o                         
  -5   2   5          7.68         10.69         1.43 o                         
  -4   2   5        972.68        944.55         9.29 o                         
  -3   2   5        240.91        260.34         5.32 o                         
  -2   2   5         37.83         35.12         1.30 o                         
  -1   2   5        176.30        194.68         1.85 o                         
   0   2   5         72.92         76.75         1.27 o                         
   1   2   5         55.19         57.45         1.24 o                         
   2   2   5        564.28        583.17         3.78 o                         
   3   2   5         95.45        104.67         1.92 o                         
   4   2   5         15.23         15.73         1.20 o                         
   5   2   5        136.27        111.81         3.06 o                         
   6   2   5        158.23        116.41         3.33 o                         
   7   2   5         89.38         93.07         3.33 o                         
   8   2   5          5.07          7.53         2.49 o                         
  -9   3   5          6.82         12.47         5.06 o                         
  -8   3   5         13.83         14.47         2.68 o                         
  -7   3   5          2.72          3.85         1.47 o                         
  -6   3   5         13.26         17.82         1.71 o                         
  -5   3   5        651.32        628.21         8.04 o                         
  -4   3   5        445.45        471.49         6.56 o                         
  -3   3   5        425.30        433.93         4.86 o                         
  -2   3   5        128.39        124.23         2.24 o                         
  -1   3   5         50.05         62.90         1.09 o                         
   0   3   5        135.05        149.98         1.64 o                         
   1   3   5        554.13        598.49         4.51 o                         
   2   3   5          0.07         -0.48         0.48 o                         
   3   3   5        287.32        303.63         2.63 o                         
   4   3   5          3.02          2.41         0.99 o                         
   5   3   5        142.61        135.33         4.62 o                         
   6   3   5          0.20          0.37         1.42 o                         
   7   3   5         34.84         44.18         2.74 o                         
   8   3   5         62.38         58.06         3.40 o                         
  -9   4   5          0.01          6.08         5.06 o                         
  -8   4   5         69.26         77.32         5.34 o                         
  -7   4   5          1.65          1.62         1.47 o                         
  -6   4   5         22.09         23.84         1.90 o                         
  -5   4   5         66.95         67.65         2.97 o                         
  -4   4   5        159.10        169.12         2.51 o                         
  -3   4   5          9.46         14.48         0.99 o                         
  -2   4   5        208.83        213.12         2.92 o                         
  -1   4   5        188.82        199.59         2.07 o                         
   0   4   5         64.98         71.43         1.16 o                         
   1   4   5         38.38         59.70         1.25 o                         
   2   4   5        119.72        131.92         1.42 o                         
   3   4   5          5.35          4.35         0.74 o                         
   4   4   5        138.64        139.47         2.59 o                         
   5   4   5         13.31         11.09         1.56 o                         
   6   4   5        321.89        254.94         4.86 o                         
   7   4   5        525.95        544.84         7.36 o                         
   8   4   5         80.58         98.71         4.28 o                         
  -9   5   5          5.38          5.06         5.06 o                         
  -8   5   5        110.40        111.32         4.16 o                         
  -7   5   5          3.08          3.20         1.56 o                         
  -6   5   5         56.03         53.22         2.45 o                         
  -5   5   5        489.23        459.99         8.39 o                         
  -4   5   5        515.41        524.58         9.64 o                         
  -3   5   5       1455.10       1523.72        13.58 o                         
  -2   5   5          4.56          5.93         0.84 o                         
  -1   5   5         29.05         29.42         1.19 o                         
   0   5   5        294.22        298.54         3.05 o                         
   1   5   5        523.06        584.37         4.19 o                         
   2   5   5          0.10          0.77         0.57 o                         
   3   5   5       1348.23       1347.74         8.84 o                         
   4   5   5         34.71         36.80         1.67 o                         
   5   5   5         78.12         54.55         2.32 o                         
   6   5   5        315.35        261.83         4.51 o                         
   7   5   5         27.10         29.83         2.34 o                         
   8   5   5         10.05         25.57         2.75 o                         
  -8   6   5         18.44         25.09         2.53 o                         
  -7   6   5         65.64         67.27         3.06 o                         
  -6   6   5         12.54         13.29         1.65 o                         
  -5   6   5          3.82          5.83         1.20 o                         
  -4   6   5       1437.38       1462.00        10.88 o                         
  -3   6   5        192.46        184.50         2.34 o                         
  -2   6   5        506.14        511.37         6.45 o                         
  -1   6   5        382.24        398.02         3.58 o                         
   0   6   5        228.34        230.72         2.23 o                         
   1   6   5        348.88        388.09         3.10 o                         
   2   6   5        402.66        399.05         3.13 o                         
   3   6   5        584.15        578.24         4.63 o                         
   4   6   5        373.58        347.18         4.30 o                         
   5   6   5        346.19        297.69         4.16 o                         
   6   6   5         53.94         41.91         2.32 o                         
   7   6   5        252.33        226.99         6.12 o                         
   8   6   5        177.66        200.66         5.54 o                         
  -8   7   5         77.31         74.48         3.77 o                         
  -7   7   5         30.57         25.83         2.07 o                         
  -6   7   5         14.70         17.99         1.70 o                         
  -5   7   5         81.93         77.45         3.06 o                         
  -4   7   5        619.17        611.58         5.34 o                         
  -3   7   5        108.00        113.37         1.83 o                         
  -2   7   5        169.21        176.22         2.21 o                         
  -1   7   5        430.46        421.54         3.36 o                         
   0   7   5        132.13        138.01         1.62 o                         
   1   7   5        132.92        136.68         1.72 o                         
   2   7   5          0.13          0.67         0.60 o                         
   3   7   5        757.09        712.75         5.55 o                         
   4   7   5        708.83        669.92         7.13 o                         
   5   7   5         68.21         62.46         2.06 o                         
   6   7   5          2.86          4.31         1.47 o                         
   7   7   5         95.44         83.15         3.13 o                         
   8   7   5        321.48        376.10         7.44 o                         
  -8   8   5        298.21        310.76         6.70 o                         
  -7   8   5          5.60          5.06         1.65 o                         
  -6   8   5        114.47        112.38         4.67 o                         
  -5   8   5        116.55        120.86         2.87 o                         
  -4   8   5        207.10        197.65         3.29 o                         
  -3   8   5          0.28          0.70         0.88 o                         
  -2   8   5         77.84         86.47         1.63 o                         
  -1   8   5       1011.26       1034.32         6.96 o                         
   0   8   5        135.16        145.68         1.80 o                         
   1   8   5         26.87         18.06         0.84 o                         
   2   8   5          0.12          1.53         0.52 o                         
   3   8   5        121.55        125.65         1.91 o                         
   4   8   5       1420.13       1386.18        13.14 o                         
   5   8   5         10.00         15.09         1.78 o                         
   6   8   5         13.56          8.95         1.65 o                         
   7   8   5          3.85          7.67         1.76 o                         
   8   8   5          6.59          8.95         2.24 o                         
  -8   9   5         51.79         50.87         3.26 o                         
  -7   9   5        126.17        116.70         3.43 o                         
  -6   9   5        114.57        112.64         3.70 o                         
  -5   9   5          8.84          9.95         1.27 o                         
  -4   9   5        818.23        775.10         6.36 o                         
  -3   9   5        156.83        163.32         2.24 o                         
  -2   9   5          4.35          6.86         0.78 o                         
  -1   9   5         33.52         33.67         0.88 o                         
   0   9   5        158.66        172.36         2.03 o                         
   1   9   5        175.45        195.17         2.03 o                         
   2   9   5          0.01         -0.48         0.53 o                         
   3   9   5         62.14         55.05         1.20 o                         
   4   9   5        364.52        350.98         4.46 o                         
   5   9   5         88.75         86.32         2.31 o                         
   6   9   5          9.32          9.30         1.56 o                         
   7   9   5        296.93        295.70         5.23 o                         
   8   9   5         54.69         61.18         3.65 o                         
  -8  10   5          7.08         17.71         3.09 o                         
  -7  10   5          0.92          0.25         2.03 o                         
  -6  10   5        247.66        231.03         3.95 o                         
  -5  10   5        145.64        135.74         2.48 o                         
  -4  10   5        292.21        279.79         3.09 o                         
  -3  10   5        167.22        183.93         2.34 o                         
  -2  10   5        461.67        480.47         4.39 o                         
  -1  10   5        113.95        121.08         1.51 o                         
   0  10   5        265.89        301.95         2.78 o                         
   1  10   5         61.91         59.36         1.28 o                         
   2  10   5        197.05        207.78         2.01 o                         
   3  10   5        124.90        123.95         1.68 o                         
   4  10   5        100.77         89.00         2.31 o                         
   5  10   5        126.45        118.02         2.75 o                         
   6  10   5          6.34          4.10         1.40 o                         
   7  10   5         14.76          8.74         1.83 o                         
   8  10   5          5.69          5.54         2.37 o                         
  -8  11   5        240.95        232.05         8.60 o                         
  -7  11   5         24.89         22.20         2.53 o                         
  -6  11   5          7.28          7.99         1.99 o                         
  -5  11   5        134.04        126.48         2.34 o                         
  -4  11   5        228.32        210.20         2.65 o                         
  -3  11   5        171.48        174.73         2.32 o                         
  -2  11   5         25.96         29.44         1.19 o                         
  -1  11   5         55.78         61.80         1.16 o                         
   0  11   5         21.63         20.90         0.82 o                         
   1  11   5        323.17        338.64         3.26 o                         
   2  11   5        122.64        126.84         1.60 o                         
   3  11   5        337.42        325.10         3.04 o                         
   4  11   5        120.94        125.23         2.70 o                         
   5  11   5          5.19          5.02         1.27 o                         
   6  11   5          1.37          2.53         1.47 o                         
   7  11   5         37.08         38.90         2.40 o                         
   8  11   5         15.40         17.55         2.64 o                         
  -8  12   5        270.42        270.70        11.65 o                         
  -7  12   5         64.83         62.27         3.51 o                         
  -6  12   5          2.34          2.33         1.47 o                         
  -5  12   5          3.24          2.86         1.23 o                         
  -4  12   5        139.83        147.38         2.46 o                         
  -3  12   5         26.96         32.75         1.23 o                         
  -2  12   5         83.61         98.45         1.73 o                         
  -1  12   5         31.12         28.63         0.84 o                         
   0  12   5         68.56         68.72         1.24 o                         
   1  12   5        752.01        765.16         5.41 o                         
   2  12   5         86.38         82.08         1.53 o                         
   3  12   5        589.87        574.54         4.93 o                         
   4  12   5        583.41        558.54         6.93 o                         
   5  12   5        510.16        459.30         7.07 o                         
   6  12   5          0.14         -0.63         1.40 o                         
   7  12   5         16.83         24.68         2.12 o                         
   8  12   5        226.21        237.01        15.19 o                         
  -8  13   5        195.17        196.62         8.21 o                         
  -7  13   5        192.82        189.56         5.18 o                         
  -6  13   5        143.87        137.88         3.30 o                         
  -5  13   5          0.17         -1.02         1.02 o                         
  -4  13   5         36.65         39.72         1.55 o                         
  -3  13   5         12.11         18.79         1.18 o                         
  -2  13   5         21.30         22.29         1.09 o                         
  -1  13   5        836.68        850.67         5.87 o                         
   0  13   5        237.73        238.63         2.38 o                         
   1  13   5        572.77        540.33         4.15 o                         
   2  13   5       1431.33       1390.48         9.85 o                         
   3  13   5        127.19        121.14         1.98 o                         
   4  13   5          3.51          3.94         1.23 o                         
   5  13   5        165.64        159.23         3.16 o                         
   6  13   5         10.15          7.49         1.71 o                         
   7  13   5        160.71        180.91         4.20 o                         
   8  13   5         39.65         38.34         9.12 o                         
  -8  14   5        166.62        174.43         7.50 o                         
  -7  14   5         26.77         27.18         2.78 o                         
  -6  14   5        270.22        264.53         5.04 o                         
  -5  14   5          6.07          3.90         1.10 o                         
  -4  14   5         87.32         81.73         1.94 o                         
  -3  14   5        107.80         97.06         2.04 o                         
  -2  14   5        614.13        590.23         5.03 o                         
  -1  14   5        136.19        149.84         1.75 o                         
   0  14   5          6.52          6.63         0.78 o                         
   1  14   5        984.30        983.78         6.66 o                         
   2  14   5        503.29        497.95         4.56 o                         
   3  14   5        502.79        508.59         4.87 o                         
   4  14   5        104.40        101.83         2.55 o                         
   5  14   5        124.20        111.44         2.73 o                         
   6  14   5        147.07        155.53         3.38 o                         
   7  14   5          0.00          2.53         1.65 o                         
  -8  15   5         67.59         64.83         7.09 o                         
  -7  15   5          7.16          6.08         2.03 o                         
  -6  15   5          0.74          2.03         1.26 o                         
  -5  15   5         74.76         78.46         2.08 o                         
  -4  15   5          1.41          1.19         1.04 o                         
  -3  15   5        271.21        237.30         3.08 o                         
  -2  15   5        344.02        331.02         3.68 o                         
  -1  15   5        303.64        315.23         2.72 o                         
   0  15   5        118.00        116.03         1.61 o                         
   1  15   5        733.53        737.80         5.34 o                         
   2  15   5        251.17        250.12         2.75 o                         
   3  15   5       1158.28       1112.38         8.40 o                         
   4  15   5        138.91        147.12         3.31 o                         
   5  15   5         63.49         65.50         2.54 o                         
   6  15   5         61.66         56.88         2.64 o                         
   7  15   5          1.95          3.00         1.88 o                         
  -8  16   5          6.03          8.10         5.06 o                         
  -7  16   5         16.43         20.53         2.21 o                         
  -6  16   5          4.80          4.87         1.42 o                         
  -5  16   5         54.58         56.52         1.89 o                         
  -4  16   5          0.90          1.10         1.07 o                         
  -3  16   5          0.53          0.48         0.95 o                         
  -2  16   5        140.48        156.16         2.90 o                         
  -1  16   5        237.14        225.51         2.72 o                         
   0  16   5          0.18          0.73         0.67 o                         
   1  16   5        641.54        621.60         4.98 o                         
   2  16   5        605.55        580.04         4.70 o                         
   3  16   5       1688.06       1655.56        11.74 o                         
   4  16   5         32.60         32.08         1.84 o                         
   5  16   5          4.01          2.15         1.33 o                         
   6  16   5          4.22          6.20         1.57 o                         
   7  16   5         46.70         53.23         4.11 o                         
  -7  17   5         13.27         13.39         2.68 o                         
  -6  17   5         97.47        108.64         3.62 o                         
  -5  17   5        222.66        216.98         3.34 o                         
  -4  17   5         73.42         79.78         2.13 o                         
  -3  17   5        304.28        262.19         3.45 o                         
  -2  17   5         15.11         11.98         1.12 o                         
  -1  17   5          0.25          0.53         0.86 o                         
   0  17   5          5.00          5.72         0.69 o                         
   1  17   5        328.94        310.21         3.13 o                         
   2  17   5          0.15          0.70         1.06 o                         
   3  17   5        467.64        464.56         4.75 o                         
   4  17   5        334.85        313.46         4.47 o                         
   5  17   5          4.95          8.35         1.76 o                         
   6  17   5        145.54        153.34         3.47 o                         
   7  17   5         24.09         31.47         2.67 o                         
  -7  18   5         51.20         54.31         3.87 o                         
  -6  18   5         31.08         31.22         2.18 o                         
  -5  18   5         17.67         17.47         1.50 o                         
  -4  18   5        267.11        248.61         3.59 o                         
  -3  18   5        275.77        280.14         3.57 o                         
  -2  18   5          3.15          0.10         0.91 o                         
  -1  18   5        125.78        125.50         2.02 o                         
   0  18   5         19.60         23.59         1.04 o                         
   1  18   5        360.57        326.41         3.41 o                         
   2  18   5          3.37          2.39         0.92 o                         
   3  18   5        554.33        550.07         5.38 o                         
   4  18   5          0.78          1.25         1.23 o                         
   5  18   5         96.18         98.83         2.76 o                         
   6  18   5         63.81         80.58         2.88 o                         
   7  18   5         31.23         35.22         2.72 o                         
  -7  19   5         10.42         17.42         4.49 o                         
  -6  19   5          0.53          0.39         1.64 o                         
  -5  19   5          0.03         -0.60         1.13 o                         
  -4  19   5         49.26         44.55         1.87 o                         
  -3  19   5          5.29          4.31         1.06 o                         
  -2  19   5          3.00          4.88         1.01 o                         
  -1  19   5        202.30        208.15         2.61 o                         
   0  19   5        119.36        107.12         1.72 o                         
   1  19   5         12.98         15.08         0.99 o                         
   2  19   5          0.59         -0.76         0.76 o                         
   3  19   5          3.92          4.77         1.07 o                         
   4  19   5          1.27          2.10         1.23 o                         
   5  19   5         92.17         93.63         3.11 o                         
   6  19   5         13.21         17.05         1.91 o                         
   7  19   5         62.91         65.58         8.18 o                         
  -7  20   5          0.13         -1.35         2.34 o                         
  -6  20   5          0.20          1.52         1.65 o                         
  -5  20   5         46.89         50.40         1.99 o                         
  -4  20   5          2.62          3.07         1.13 o                         
  -3  20   5        217.09        193.51         3.88 o                         
  -2  20   5        359.56        341.37         3.80 o                         
  -1  20   5         12.35         12.93         1.19 o                         
   0  20   5         77.11         80.57         1.79 o                         
   1  20   5          7.05          5.95         0.96 o                         
   2  20   5         21.55         20.07         1.13 o                         
   3  20   5         55.36         53.45         2.48 o                         
   4  20   5         34.18         33.39         2.07 o                         
   5  20   5         10.83         13.44         1.62 o                         
   6  20   5        120.72        138.58         4.56 o                         
   7  20   5         85.28         84.20         5.26 o                         
  -7  21   5         34.60         45.60         4.61 o                         
  -6  21   5          2.26          3.04         2.03 o                         
  -5  21   5          0.00         -0.53         1.27 o                         
  -4  21   5         12.30         10.24         1.35 o                         
  -3  21   5          1.55          3.99         1.15 o                         
  -2  21   5        207.14        189.56         2.84 o                         
  -1  21   5         90.99         89.12         2.20 o                         
   0  21   5        106.14        113.32         1.96 o                         
   1  21   5        105.86         98.52         1.90 o                         
   2  21   5         15.43         12.50         1.08 o                         
   3  21   5        163.53        142.83         2.59 o                         
   4  21   5          0.00          1.50         1.19 o                         
   5  21   5          0.00         -1.27         1.40 o                         
   6  21   5          5.34          6.02         1.62 o                         
  -7  22   5         75.44         83.94         5.73 o                         
  -6  22   5          2.13          3.52         2.12 o                         
  -5  22   5        156.51        156.93         3.35 o                         
  -4  22   5         48.00         42.70         1.85 o                         
  -3  22   5        663.38        594.64         6.21 o                         
  -2  22   5        576.59        559.01         5.40 o                         
  -1  22   5        585.20        572.26         5.40 o                         
   0  22   5         46.83         48.45         1.63 o                         
   1  22   5          2.79          3.59         0.96 o                         
   2  22   5         97.45         90.63         1.93 o                         
   3  22   5        177.91        153.51         2.81 o                         
   4  22   5        263.85        247.33         5.03 o                         
   5  22   5          3.71          4.49         1.53 o                         
   6  22   5         87.47         94.22         3.21 o                         
  -6  23   5        104.39         98.32         4.53 o                         
  -5  23   5         63.57         62.12         3.35 o                         
  -4  23   5         41.60         36.46         1.82 o                         
  -3  23   5         50.24         61.45         2.03 o                         
  -2  23   5        553.51        541.14         5.34 o                         
  -1  23   5        486.89        479.43         4.89 o                         
   0  23   5          2.95          2.05         1.01 o                         
   1  23   5        429.52        408.16         4.03 o                         
   2  23   5          5.34          9.23         1.05 o                         
   3  23   5         32.13         39.30         1.90 o                         
   4  23   5          9.38         10.01         1.65 o                         
   5  23   5         14.65         11.49         1.67 o                         
   6  23   5         48.92         61.90         2.83 o                         
  -6  24   5         78.15         81.07         4.83 o                         
  -5  24   5         57.12         52.07         2.39 o                         
  -4  24   5         44.65         49.43         2.16 o                         
  -3  24   5        185.73        192.67         3.06 o                         
  -2  24   5        116.46        114.14         2.36 o                         
  -1  24   5        597.71        598.63         5.66 o                         
   0  24   5        120.93        118.78         2.41 o                         
   1  24   5         13.02         11.22         1.11 o                         
   2  24   5         26.41         26.56         1.29 o                         
   3  24   5          0.50          0.36         1.11 o                         
   4  24   5          0.73          0.78         1.45 o                         
   5  24   5         13.34          8.03         1.76 o                         
   6  24   5         36.08         45.13         2.78 o                         
  -6  25   5        104.86        114.54         4.38 o                         
  -5  25   5        258.92        259.94         7.66 o                         
  -4  25   5        424.50        418.42         5.89 o                         
  -3  25   5        268.33        244.63         3.51 o                         
  -2  25   5        185.33        176.32         2.97 o                         
  -1  25   5        153.20        146.06         2.62 o                         
   0  25   5         93.97         95.28         2.27 o                         
   1  25   5         52.24         41.59         1.68 o                         
   2  25   5          0.39          0.14         0.94 o                         
   3  25   5        117.52        114.85         2.63 o                         
   4  25   5         14.93         17.60         1.87 o                         
   5  25   5          5.08          4.32         1.57 o                         
  -5  26   5         48.74         46.05         2.72 o                         
  -4  26   5       1042.70       1048.13        14.04 o                         
  -3  26   5          1.92          3.55         2.01 o                         
  -2  26   5          1.95          1.55         1.19 o                         
  -1  26   5          0.73          1.29         1.03 o                         
   0  26   5          0.25          0.00         1.26 o                         
   1  26   5         37.82         40.96         1.75 o                         
   2  26   5          8.23          4.80         1.05 o                         
   3  26   5         73.55         79.78         2.77 o                         
   4  26   5         78.15         86.52         3.00 o                         
   5  26   5        163.94        175.54         3.88 o                         
  -5  27   5         26.69         28.88         2.42 o                         
  -4  27   5        629.14        604.60         7.83 o                         
  -3  27   5        542.50        538.36         6.26 o                         
  -2  27   5        240.06        231.02         3.55 o                         
  -1  27   5         26.16         21.57         1.48 o                         
   0  27   5        231.69        231.82         3.83 o                         
   1  27   5         81.61         86.07         2.33 o                         
   2  27   5        209.25        185.12         2.79 o                         
   3  27   5         21.39         23.78         1.83 o                         
   4  27   5          9.52          9.90         1.72 o                         
   5  27   5         24.37         26.88         2.51 o                         
  -5  28   5         79.30         93.84         3.79 o                         
  -4  28   5         62.34         54.99         2.96 o                         
  -3  28   5         56.53         55.21         2.31 o                         
  -2  28   5        616.13        625.65         6.84 o                         
  -1  28   5        129.69        126.45         2.94 o                         
   0  28   5        180.63        171.26         3.26 o                         
   1  28   5        116.94        111.71         2.61 o                         
   2  28   5        109.87        127.51         2.62 o                         
   3  28   5          3.06          4.18         1.43 o                         
   4  28   5         37.87         50.54         2.49 o                         
  -4  29   5         15.91         13.98         2.05 o                         
  -3  29   5         34.66         40.59         2.30 o                         
  -2  29   5         13.88         18.07         1.73 o                         
  -1  29   5          8.37         13.27         1.62 o                         
   0  29   5         27.99         27.25         1.76 o                         
   1  29   5         39.30         45.65         1.98 o                         
   2  29   5         40.23         39.91         2.04 o                         
   3  29   5         92.73        103.53         2.87 o                         
   4  29   5          0.33          2.17         1.71 o                         
  -4  30   5         15.91         19.16         2.27 o                         
  -3  30   5          9.58          8.97         1.83 o                         
  -2  30   5         51.08         55.87         2.55 o                         
  -1  30   5         27.48         34.72         2.17 o                         
   0  30   5          0.00          2.53         1.65 o                         
   1  30   5          0.46         -1.40         1.40 o                         
   2  30   5         45.74         61.60         2.68 o                         
   3  30   5         23.41         14.37         1.79 o                         
   4  30   5         11.07         16.34         2.34 o                         
  -3  31   5         49.70         53.36         3.06 o                         
  -2  31   5          0.18          1.86         1.65 o                         
  -1  31   5        110.25        118.31         3.50 o                         
   0  31   5         38.88         40.66         2.48 o                         
   1  31   5         14.03         22.05         2.38 o                         
   2  31   5        117.64        124.14         3.50 o                         
   3  31   5         99.06        123.47         3.79 o                         
  -3  32   5        272.22        272.77         6.45 o                         
  -2  32   5         97.20         93.76         3.80 o                         
  -1  32   5        234.75        246.19         4.81 o                         
   0  32   5          5.02          1.42         1.81 o                         
   1  32   5          0.92         -1.69         1.69 o                         
   2  32   5         64.95         64.03         3.25 o                         
  -2  33   5          1.27          1.01         2.49 o                         
  -1  33   5         11.80         10.21         2.27 o                         
   0  33   5          2.00          0.81         1.81 o                         
   1  33   5        161.24        192.47         5.97 o                         
   2  33   5          0.35          3.04         5.06 o                         
  -1  34   5          5.68          6.98         3.16 o                         
   0  34   5         61.34         71.85         5.73 o                         
  -8   0   6        740.29        766.84        24.31 o                         
  -7   0   6        203.13        191.86         7.06 o                         
  -6   0   6          1.14         -2.30         2.30 o                         
  -5   0   6         82.72         82.62         7.03 o                         
  -4   0   6        200.91        224.75         5.79 o                         
  -3   0   6       1210.97       1174.52        16.52 o                         
  -2   0   6        711.08        708.62        11.08 o                         
  -1   0   6          6.72          6.76         1.61 o                         
   0   0   6       2581.25       2681.26        33.34 o                         
   1   0   6         10.15         17.41         1.42 o                         
   2   0   6          1.03          0.58         0.96 o                         
   3   0   6        168.26        155.65         4.24 o                         
   4   0   6          1.86          2.53         2.53 o                         
   5   0   6          6.21          3.33         2.43 o                         
   6   0   6         25.93         22.80         3.58 o                         
   7   0   6          0.00          4.05         4.05 o                         
   8   0   6        104.42         94.21         9.12 o                         
  -8   1   6          1.26         11.84         2.81 o                         
  -7   1   6          0.27          5.06         2.03 o                         
  -6   1   6          4.90          4.48         1.56 o                         
  -5   1   6         73.76         71.93         2.66 o                         
  -4   1   6       3479.72       3333.31        40.70 o                         
  -3   1   6        239.00        233.84         6.14 o                         
  -2   1   6        308.32        309.43         3.78 o                         
  -1   1   6        265.59        289.08         3.91 o                         
   0   1   6          8.61         12.75         0.82 o                         
   1   1   6         72.43         75.86         1.65 o                         
   2   1   6        231.03        235.50         2.58 o                         
   3   1   6         82.83         80.59         2.17 o                         
   4   1   6        251.44        253.38         4.75 o                         
   5   1   6        142.35        118.34         3.63 o                         
   6   1   6          2.09         -0.36         1.58 o                         
   7   1   6        279.33        258.66         8.92 o                         
   8   1   6          0.02         -2.03         5.06 o                         
  -8   2   6         12.00         10.00         4.27 o                         
  -7   2   6         41.48         34.76         2.83 o                         
  -6   2   6         44.19         45.45         2.57 o                         
  -5   2   6        221.21        216.10         4.02 o                         
  -4   2   6         48.02         76.75         5.63 o                         
  -3   2   6       1573.16       1525.82        20.39 o                         
  -2   2   6         85.24        101.57         3.18 o                         
  -1   2   6         91.77         91.33         1.84 o                         
   0   2   6        160.60        166.10         1.99 o                         
   1   2   6         41.41         39.45         1.23 o                         
   2   2   6        489.36        500.89         4.59 o                         
   3   2   6        234.79        232.65         3.68 o                         
   4   2   6          4.76          5.85         1.50 o                         
   5   2   6          0.98          2.68         1.58 o                         
   6   2   6         71.38         73.74         3.17 o                         
   7   2   6          4.29          2.70         2.71 o                         
   8   2   6          7.76          9.12         6.08 o                         
  -8   3   6         59.19         59.71         5.03 o                         
  -7   3   6         16.17         13.66         2.92 o                         
  -6   3   6        129.51        123.78         4.88 o                         
  -5   3   6        129.53        123.14         3.20 o                         
  -4   3   6         85.25         88.44         3.62 o                         
  -3   3   6        962.58        943.95        10.85 o                         
  -2   3   6         37.08         43.77         2.43 o                         
  -1   3   6         17.91         19.67         1.11 o                         
   0   3   6        104.78        106.97         1.97 o                         
   1   3   6        387.67        428.85         3.83 o                         
   2   3   6        107.13        102.47         1.63 o                         
   3   3   6          7.59          9.19         1.24 o                         
   4   3   6         83.01         76.08         2.60 o                         
   5   3   6         22.28         20.83         1.76 o                         
   6   3   6          0.07          2.13         1.56 o                         
   7   3   6          0.02         -0.76         2.03 o                         
  -8   4   6         10.72         15.67         4.05 o                         
  -7   4   6          4.25          2.70         3.02 o                         
  -6   4   6         88.95         82.73         2.89 o                         
  -5   4   6         81.83         82.86         3.03 o                         
  -4   4   6        154.08        132.71         4.83 o                         
  -3   4   6         77.92         77.59         4.38 o                         
  -2   4   6        119.67        118.57         2.31 o                         
  -1   4   6        126.33        136.18         1.87 o                         
   0   4   6         11.38         11.79         0.93 o                         
   1   4   6         22.86         24.09         1.03 o                         
   2   4   6        265.75        290.88         3.56 o                         
   3   4   6          0.30         -0.38         0.99 o                         
   4   4   6         46.79         42.06         2.07 o                         
   5   4   6         58.21         59.61         2.54 o                         
   6   4   6         42.90         40.39         2.40 o                         
   7   4   6        260.17        295.56         6.29 o                         
  -8   5   6          5.27          6.01         2.49 o                         
  -7   5   6          1.75          2.05         2.38 o                         
  -6   5   6         19.66         17.17         2.15 o                         
  -5   5   6          1.65          1.25         1.47 o                         
  -4   5   6         12.44         11.07         1.89 o                         
  -3   5   6        767.34        731.37        10.19 o                         
  -2   5   6        465.86        457.88         6.20 o                         
  -1   5   6         36.87         44.94         1.58 o                         
   0   5   6          3.55          3.00         0.75 o                         
   1   5   6        613.27        629.68         5.08 o                         
   2   5   6          8.67         10.03         0.92 o                         
   3   5   6         12.80         10.77         1.23 o                         
   4   5   6          0.09          1.01         1.24 o                         
   5   5   6        102.45        103.72         2.95 o                         
   6   5   6        254.66        241.80         5.47 o                         
   7   5   6          0.92          3.73         2.12 o                         
  -8   6   6          1.87         -1.91         3.55 o                         
  -7   6   6         53.33         53.82         3.40 o                         
  -6   6   6         15.02         16.98         2.15 o                         
  -5   6   6          9.82         13.36         1.65 o                         
  -4   6   6         21.69         21.81         1.98 o                         
  -3   6   6        156.05        152.06         4.37 o                         
  -2   6   6        106.80        116.59         3.01 o                         
  -1   6   6         22.12         25.53         1.36 o                         
   0   6   6         22.68         26.86         1.09 o                         
   1   6   6         21.90         22.55         1.20 o                         
   2   6   6         15.58         16.38         0.92 o                         
   3   6   6        144.38        141.01         2.70 o                         
   4   6   6        722.03        695.96         7.24 o                         
   5   6   6        218.00        197.71         3.91 o                         
   6   6   6          0.24         -1.01         1.40 o                         
   7   6   6        140.07        139.88         5.44 o                         
  -8   7   6         36.41         35.45         6.08 o                         
  -7   7   6          1.82         -1.17         1.90 o                         
  -6   7   6        127.64        123.97         3.50 o                         
  -5   7   6         52.04         50.29         2.40 o                         
  -4   7   6          0.50          2.25         1.62 o                         
  -3   7   6         11.21         16.60         1.51 o                         
  -2   7   6         34.32         37.68         1.61 o                         
  -1   7   6        160.05        165.10         2.36 o                         
   0   7   6         44.28         53.15         1.35 o                         
   1   7   6         25.38         29.08         1.05 o                         
   2   7   6        302.47        304.56         3.03 o                         
   3   7   6        596.18        580.55         6.22 o                         
   4   7   6         13.61         20.84         1.53 o                         
   5   7   6         24.63         31.44         2.07 o                         
   6   7   6          2.47          1.87         1.56 o                         
   7   7   6         24.02         31.31         2.75 o                         
  -8   8   6         29.08         28.36         6.08 o                         
  -7   8   6          1.64         -0.25         2.03 o                         
  -6   8   6         38.14         38.23         2.45 o                         
  -5   8   6        294.26        280.58         4.81 o                         
  -4   8   6         53.75         54.18         1.99 o                         
  -3   8   6         58.61         60.35         1.91 o                         
  -2   8   6        138.32        145.33         2.68 o                         
  -1   8   6        299.49        297.06         3.65 o                         
   0   8   6         51.78         55.71         1.50 o                         
   1   8   6        388.26        388.04         3.55 o                         
   2   8   6          0.51          0.53         0.75 o                         
   3   8   6        236.44        232.41         3.60 o                         
   4   8   6        699.71        650.93         7.03 o                         
   5   8   6        148.56        128.95         3.58 o                         
   6   8   6         19.31         20.61         2.07 o                         
   7   8   6          0.47          2.88         2.12 o                         
  -7   9   6         48.80         40.10         3.04 o                         
  -6   9   6         18.94         13.98         1.90 o                         
  -5   9   6          1.38          5.92         1.56 o                         
  -4   9   6          7.27          7.49         1.39 o                         
  -3   9   6        610.12        574.55         5.93 o                         
  -2   9   6        222.16        232.00         2.91 o                         
  -1   9   6        333.20        341.43         3.65 o                         
   0   9   6         31.84         39.13         1.38 o                         
   1   9   6        422.64        444.07         4.08 o                         
   2   9   6        271.45        260.32         3.01 o                         
   3   9   6         84.34         82.96         2.17 o                         
   4   9   6        269.48        280.05         4.14 o                         
   5   9   6          3.08          0.82         1.40 o                         
   6   9   6          3.19          2.53         1.65 o                         
   7   9   6         36.72         31.61         4.53 o                         
  -7  10   6          1.31          0.51         2.49 o                         
  -6  10   6          3.47          2.79         2.03 o                         
  -5  10   6         49.18         47.89         2.40 o                         
  -4  10   6        204.01        197.75         4.00 o                         
  -3  10   6        503.34        497.11         6.49 o                         
  -2  10   6         27.50         26.86         1.22 o                         
  -1  10   6        260.52        256.77         3.11 o                         
   0  10   6         28.84         39.61         1.36 o                         
   1  10   6        694.31        676.11         5.14 o                         
   2  10   6         36.76         38.96         1.30 o                         
   3  10   6        258.20        246.91         4.30 o                         
   4  10   6        191.05        190.18         3.31 o                         
   5  10   6          2.44          3.60         1.47 o                         
   6  10   6         15.45         19.96         2.07 o                         
   7  10   6         31.10         25.61         2.64 o                         
  -7  11   6          1.05         -0.68         2.34 o                         
  -6  11   6        115.19        116.43         4.16 o                         
  -5  11   6         12.84          9.26         1.71 o                         
  -4  11   6         87.90         78.31         2.69 o                         
  -3  11   6          5.18          4.09         1.14 o                         
  -2  11   6        207.67        182.05         2.62 o                         
  -1  11   6          4.76          4.05         0.95 o                         
   0  11   6         16.06         15.67         0.96 o                         
   1  11   6        161.27        159.00         2.15 o                         
   2  11   6          7.47          5.58         0.92 o                         
   3  11   6        329.84        318.41         4.24 o                         
   4  11   6        259.46        251.32         3.91 o                         
   5  11   6        117.12        110.82         3.02 o                         
   6  11   6          9.13          9.76         1.71 o                         
   7  11   6        199.82        213.44         8.57 o                         
  -7  12   6         47.22         39.08         4.61 o                         
  -6  12   6        133.62        126.54         4.26 o                         
  -5  12   6        122.94        103.42         3.23 o                         
  -4  12   6          6.58          6.24         1.18 o                         
  -3  12   6         15.61         13.59         1.26 o                         
  -2  12   6         48.47         56.29         1.67 o                         
  -1  12   6        229.21        231.19         2.94 o                         
   0  12   6         35.13         42.34         1.47 o                         
   1  12   6        115.74        114.44         1.74 o                         
   2  12   6        554.32        552.96         4.88 o                         
   3  12   6        153.46        158.69         3.45 o                         
   4  12   6         85.74         89.34         2.42 o                         
   5  12   6          3.64          1.67         1.47 o                         
   6  12   6          5.85          4.47         1.71 o                         
   7  12   6          7.62          8.46         2.37 o                         
  -7  13   6         21.90         24.12         5.57 o                         
  -6  13   6        174.01        166.06         5.06 o                         
  -5  13   6        230.32        229.65         4.83 o                         
  -4  13   6          3.41          5.03         1.26 o                         
  -3  13   6         61.63         63.81         2.07 o                         
  -2  13   6        278.23        283.63         3.67 o                         
  -1  13   6         64.82         67.19         1.72 o                         
   0  13   6         22.62         23.41         1.20 o                         
   1  13   6        324.89        333.81         4.97 o                         
   2  13   6         68.95         73.49         1.81 o                         
   3  13   6        668.11        644.63         6.93 o                         
   4  13   6         46.05         46.54         2.06 o                         
   5  13   6          5.67          2.61         1.56 o                         
   6  13   6          1.27          1.69         1.65 o                         
   7  13   6         77.11         90.13         5.05 o                         
  -7  14   6          2.52         -3.15         3.16 o                         
  -6  14   6         52.11         50.81         3.26 o                         
  -5  14   6        341.10        335.44         5.15 o                         
  -4  14   6        139.22        136.36         2.98 o                         
  -3  14   6         21.76         30.68         1.63 o                         
  -2  14   6         30.97         35.43         1.86 o                         
  -1  14   6         47.58         51.12         1.69 o                         
   0  14   6        129.65        128.58         2.26 o                         
   1  14   6         46.40         46.79         1.85 o                         
   2  14   6        227.98        228.11         2.65 o                         
   3  14   6        525.69        522.77         6.60 o                         
   4  14   6         55.00         59.69         2.27 o                         
   5  14   6         50.54         47.75         2.25 o                         
   6  14   6         69.87         74.56         3.08 o                         
   7  14   6         22.03         20.79         4.17 o                         
  -7  15   6         42.84         45.15         5.06 o                         
  -6  15   6         86.36         86.71         4.16 o                         
  -5  15   6         39.69         36.80         2.17 o                         
  -4  15   6         35.63         39.49         1.83 o                         
  -3  15   6          9.16         13.60         1.37 o                         
  -2  15   6          2.95          1.53         1.04 o                         
  -1  15   6        106.11         99.49         2.26 o                         
   0  15   6          2.97          3.89         0.95 o                         
   1  15   6         22.73         27.63         1.31 o                         
   2  15   6         12.72         12.36         1.09 o                         
   3  15   6         71.59         67.43         2.39 o                         
   4  15   6        214.48        219.35         4.09 o                         
   5  15   6         31.33         36.16         2.25 o                         
   6  15   6         25.77         29.36         2.51 o                         
   7  15   6         56.71         62.53         5.34 o                         
  -7  16   6         45.58         40.75         5.01 o                         
  -6  16   6          4.99          4.61         2.24 o                         
  -5  16   6         35.11         31.17         2.42 o                         
  -4  16   6         43.12         45.10         2.01 o                         
  -3  16   6         28.49         30.59         1.59 o                         
  -2  16   6         32.42         26.31         1.59 o                         
  -1  16   6         36.37         35.97         1.65 o                         
   0  16   6         24.90         26.07         1.35 o                         
   1  16   6          0.16          1.42         0.96 o                         
   2  16   6          4.22          3.39         1.04 o                         
   3  16   6         23.50         26.06         1.67 o                         
   4  16   6         40.75         43.00         2.00 o                         
   5  16   6         12.00         13.69         1.67 o                         
   6  16   6          6.72          9.87         1.90 o                         
  -7  17   6          4.46          0.00         4.05 o                         
  -6  17   6         16.67         21.27         4.30 o                         
  -5  17   6        114.26        113.97         3.90 o                         
  -4  17   6         44.20         44.61         2.04 o                         
  -3  17   6        218.10        199.64         3.35 o                         
  -2  17   6        128.18        127.47         2.51 o                         
  -1  17   6          0.15          1.67         1.11 o                         
   0  17   6          6.23          5.53         1.04 o                         
   1  17   6        213.77        216.40         2.98 o                         
   2  17   6         14.04         13.47         1.25 o                         
   3  17   6         95.72         97.06         2.59 o                         
   4  17   6        245.90        230.37         4.34 o                         
   5  17   6         40.39         40.16         2.11 o                         
   6  17   6         25.09         19.93         3.11 o                         
  -6  18   6         41.23         43.82         4.61 o                         
  -5  18   6         71.97         70.45         3.80 o                         
  -4  18   6         38.61         39.48         2.63 o                         
  -3  18   6         81.83         82.66         2.28 o                         
  -2  18   6        178.61        165.63         2.79 o                         
  -1  18   6         90.53         91.81         2.18 o                         
   0  18   6        126.10        121.88         2.38 o                         
   1  18   6       1374.18       1349.02        12.59 o                         
   2  18   6       2493.28       2433.60        17.54 o                         
   3  18   6          0.58         -0.86         1.23 o                         
   4  18   6         73.81         72.88         2.59 o                         
   5  18   6          2.85          3.36         1.45 o                         
   6  18   6         28.84         25.50         2.96 o                         
  -6  19   6         85.31         93.21         6.45 o                         
  -5  19   6         53.71         50.63         2.87 o                         
  -4  19   6        331.06        334.36         4.65 o                         
  -3  19   6         12.65         11.89         1.35 o                         
  -2  19   6        268.44        241.70         4.36 o                         
  -1  19   6         23.14         24.03         1.41 o                         
   0  19   6          0.16          0.64         1.30 o                         
   1  19   6         33.87         27.82         1.58 o                         
   2  19   6        456.46        467.36         5.27 o                         
   3  19   6         20.60         23.89         1.67 o                         
   4  19   6         11.25         10.00         1.57 o                         
   5  19   6        113.43        123.19         3.16 o                         
   6  19   6        618.65        673.92         9.60 o                         
  -6  20   6         77.04         88.20         4.46 o                         
  -5  20   6         11.08         14.31         2.15 o                         
  -4  20   6        125.81        126.27         3.20 o                         
  -3  20   6        787.65        724.86         6.87 o                         
  -2  20   6         20.28         21.80         1.47 o                         
  -1  20   6          0.89         -1.07         1.07 o                         
   0  20   6          0.98          0.47         1.14 o                         
   1  20   6        114.55         99.48         2.40 o                         
   2  20   6        132.88        118.32         2.77 o                         
   3  20   6         25.13         21.12         1.83 o                         
   4  20   6         21.37         22.39         1.78 o                         
   5  20   6          5.58          5.43         1.87 o                         
   6  20   6         23.18         18.62         2.64 o                         
  -6  21   6          0.95          0.78         2.68 o                         
  -5  21   6          2.98          5.17         2.12 o                         
  -4  21   6         97.50         88.87         3.42 o                         
  -3  21   6        345.66        345.91         4.36 o                         
  -2  21   6         40.33         44.86         1.74 o                         
  -1  21   6         50.30         51.72         1.89 o                         
   0  21   6         22.24         20.41         1.54 o                         
   1  21   6         58.33         59.42         2.09 o                         
   2  21   6        456.25        404.60         5.64 o                         
   3  21   6          8.09          4.81         1.47 o                         
   4  21   6         21.56         26.40         2.07 o                         
   5  21   6        103.39        100.32         3.02 o                         
  -6  22   6          9.05         11.82         2.92 o                         
  -5  22   6        130.69        138.18         7.02 o                         
  -4  22   6        125.33        118.98         3.40 o                         
  -3  22   6        263.50        283.87         3.95 o                         
  -2  22   6         75.59         73.38         2.17 o                         
  -1  22   6          4.91          5.21         1.30 o                         
   0  22   6         20.20         22.09         1.54 o                         
   1  22   6         82.18         76.88         2.35 o                         
   2  22   6          2.62          3.10         1.69 o                         
   3  22   6          2.11          1.82         1.47 o                         
   4  22   6         26.00         23.96         2.21 o                         
   5  22   6          3.83          5.06         1.76 o                         
  -5  23   6         13.07         14.97         2.37 o                         
  -4  23   6         52.25         56.11         2.66 o                         
  -3  23   6         19.80         17.20         1.67 o                         
  -2  23   6         11.85         12.61         1.33 o                         
  -1  23   6         70.32         66.22         2.16 o                         
   0  23   6          0.16          0.51         1.39 o                         
   1  23   6          1.00          2.78         1.26 o                         
   2  23   6          1.93         -0.51         1.77 o                         
   3  23   6        149.83        149.71         3.27 o                         
   4  23   6          7.12          9.19         1.71 o                         
   5  23   6          2.50          0.42         1.88 o                         
  -5  24   6         95.84         98.73         4.11 o                         
  -4  24   6         18.27         18.61         2.37 o                         
  -3  24   6         72.36         64.55         2.61 o                         
  -2  24   6         45.65         48.72         1.91 o                         
  -1  24   6        105.16        119.62         2.93 o                         
   0  24   6         24.11         20.29         1.77 o                         
   1  24   6        219.03        205.51         3.48 o                         
   2  24   6         68.66         73.45         3.06 o                         
   3  24   6         19.22         26.18         2.34 o                         
   4  24   6          7.68          4.65         1.57 o                         
   5  24   6         19.65         22.04         2.75 o                         
  -5  25   6         14.42         21.27         2.75 o                         
  -4  25   6         85.09         81.98         3.95 o                         
  -3  25   6         33.01         37.75         2.17 o                         
  -2  25   6          0.73         -0.53         1.37 o                         
  -1  25   6          5.28          7.40         1.47 o                         
   0  25   6         32.01         32.39         1.83 o                         
   1  25   6          0.00         -1.28         1.34 o                         
   2  25   6          4.25          5.88         1.81 o                         
   3  25   6          9.41          6.16         3.39 o                         
   4  25   6         23.01         22.23         1.96 o                         
  -4  26   6         42.40         39.15         3.04 o                         
  -3  26   6         19.71         22.92         2.57 o                         
  -2  26   6          3.10          2.53         1.43 o                         
  -1  26   6          0.02          1.23         1.39 o                         
   0  26   6         89.77         92.99         2.70 o                         
   1  26   6          8.18          8.72         1.57 o                         
   2  26   6         48.53         47.90         2.79 o                         
   3  26   6         12.66         15.83         2.53 o                         
   4  26   6          0.79          2.99         2.12 o                         
  -4  27   6        292.56        284.34         6.32 o                         
  -3  27   6          6.84          3.85         1.81 o                         
  -2  27   6          2.66          3.17         1.43 o                         
  -1  27   6         41.21         43.51         2.40 o                         
   0  27   6         11.45         15.03         1.63 o                         
   1  27   6          0.34          0.20         1.37 o                         
   2  27   6        105.21        107.72         3.70 o                         
   3  27   6         43.19         45.99         3.26 o                         
   4  27   6         17.46         17.99         3.09 o                         
  -4  28   6         14.66         13.99         2.92 o                         
  -3  28   6         72.28         69.62         3.33 o                         
  -2  28   6          0.07          1.01         1.81 o                         
  -1  28   6         21.60         24.39         2.18 o                         
   0  28   6          0.63          2.03         1.65 o                         
   1  28   6          0.02         -0.72         1.53 o                         
   2  28   6          1.04          1.23         2.66 o                         
   3  28   6         24.53         28.85         3.51 o                         
  -3  29   6         24.25         25.92         2.64 o                         
  -2  29   6         30.96         30.29         2.88 o                         
  -1  29   6        202.47        217.61         5.04 o                         
   0  29   6         22.57         23.17         2.12 o                         
   1  29   6          8.83          7.74         2.05 o                         
   2  29   6         15.50         12.16         2.27 o                         
   3  29   6          7.28         19.25         5.06 o                         
  -2  30   6          1.94          4.39         2.34 o                         
  -1  30   6          2.11          0.34         2.34 o                         
   0  30   6        166.60        150.96         5.44 o                         
   1  30   6          1.09          1.23         2.92 o                         
   2  30   6         16.06         17.30         9.12 o                         
  -1  31   6         25.68         25.84         3.58 o                         
   0  31   6         77.69         92.19         5.73 o                         
   1  31   6          6.97          5.06         5.06 o                         
  -7   1   7         19.95         12.66         3.58 o                         
  -6   1   7         14.63         10.42         2.12 o                         
  -5   1   7        101.14        104.08         3.43 o                         
  -4   1   7         11.39         11.53         1.98 o                         
  -3   1   7        119.14        115.25         3.02 o                         
  -2   1   7          1.31         -1.01         1.24 o                         
  -1   1   7         42.23         37.09         2.19 o                         
   0   1   7         10.02          8.98         1.23 o                         
   1   1   7         90.27         94.50         2.04 o                         
   2   1   7          3.09          3.33         1.15 o                         
   3   1   7        102.53        104.06         2.76 o                         
   4   1   7          1.46          1.37         1.29 o                         
   5   1   7          5.08          7.09         1.65 o                         
   6   1   7          2.16          1.17         1.85 o                         
   7   1   7         10.64         17.35         3.28 o                         
  -7   2   7         24.06         26.78         3.24 o                         
  -6   2   7         16.85         19.86         3.20 o                         
  -5   2   7         95.11         95.02         3.13 o                         
  -4   2   7        154.70        152.21         4.91 o                         
  -3   2   7        116.92        106.70         2.92 o                         
  -2   2   7         23.05         24.56         1.76 o                         
  -1   2   7          0.50          0.00         1.24 o                         
   0   2   7         33.80         33.38         1.53 o                         
   1   2   7        113.02        114.67         2.16 o                         
   2   2   7          0.01         -1.01         1.13 o                         
   3   2   7         25.76         27.97         1.76 o                         
   4   2   7         74.59         76.65         2.71 o                         
   5   2   7         61.52         56.21         2.96 o                         
   6   2   7          5.26          2.70         2.34 o                         
   7   2   7         74.28         72.29         4.68 o                         
  -7   3   7         39.16         34.83         3.51 o                         
  -6   3   7          6.05          8.32         2.49 o                         
  -5   3   7        728.21        691.72         9.29 o                         
  -4   3   7         99.26         97.80         3.02 o                         
  -3   3   7        135.60        135.68         4.60 o                         
  -2   3   7         11.65         13.63         1.65 o                         
  -1   3   7         30.30         32.09         1.98 o                         
   0   3   7          2.88          2.43         1.06 o                         
   1   3   7        182.49        188.34         2.78 o                         
   2   3   7         15.46         17.67         1.65 o                         
   3   3   7        235.78        244.24         5.04 o                         
   4   3   7         15.60         17.20         1.81 o                         
   5   3   7          5.10          4.61         1.86 o                         
   6   3   7         13.16         16.90         2.68 o                         
   7   3   7         25.45         27.31         4.30 o                         
  -7   4   7         12.05         16.36         3.09 o                         
  -6   4   7         12.06         11.14         2.68 o                         
  -5   4   7        428.30        381.36         6.48 o                         
  -4   4   7        600.80        599.06         7.62 o                         
  -3   4   7        140.92        134.66         3.26 o                         
  -2   4   7          7.44          5.02         1.29 o                         
  -1   4   7         67.06         68.98         2.40 o                         
   0   4   7          3.90          4.49         1.15 o                         
   1   4   7        205.44        213.17         2.69 o                         
   2   4   7          0.74          2.51         1.29 o                         
   3   4   7        169.90        169.72         3.79 o                         
   4   4   7          0.46         -1.42         1.42 o                         
   5   4   7        343.05        307.10         5.69 o                         
   6   4   7         27.85         30.39         3.09 o                         
  -7   5   7          0.27          2.70         3.02 o                         
  -6   5   7         12.21          8.76         4.21 o                         
  -5   5   7         34.30         40.35         2.79 o                         
  -4   5   7        471.38        468.71         6.50 o                         
  -3   5   7         66.00         71.24         2.81 o                         
  -2   5   7         64.71         64.29         2.48 o                         
  -1   5   7         14.30         15.68         1.39 o                         
   0   5   7       1015.01       1029.41        12.34 o                         
   1   5   7        106.59        117.84         2.11 o                         
   2   5   7        275.49        276.74         4.17 o                         
   3   5   7          1.17          1.24         1.70 o                         
   4   5   7         62.50         59.52         2.87 o                         
   5   5   7         48.51         38.11         2.61 o                         
   6   5   7        105.85        110.95         4.85 o                         
  -7   6   7          9.82         13.10         2.68 o                         
  -6   6   7          3.96          6.44         2.49 o                         
  -5   6   7        292.02        279.02         5.52 o                         
  -4   6   7        296.88        288.15         5.44 o                         
  -3   6   7        234.50        233.33         5.13 o                         
  -2   6   7         48.82         42.48         2.18 o                         
  -1   6   7         14.13         14.54         1.39 o                         
   0   6   7        297.76        311.11         3.83 o                         
   1   6   7        366.58        363.99         4.17 o                         
   2   6   7        388.65        395.31         5.14 o                         
   3   6   7        842.75        824.54         9.83 o                         
   4   6   7        339.56        328.38         7.20 o                         
   5   6   7          8.92         13.07         1.83 o                         
   6   6   7          5.99          5.57         2.05 o                         
  -7   7   7          1.86          7.09         5.06 o                         
  -6   7   7          6.49          6.92         2.24 o                         
  -5   7   7          0.62         -2.12         2.12 o                         
  -4   7   7         26.29         25.22         2.54 o                         
  -3   7   7        140.86        134.34         4.09 o                         
  -2   7   7        134.54        130.80         3.08 o                         
  -1   7   7         20.49         22.85         1.39 o                         
   0   7   7          3.08          4.48         1.11 o                         
   1   7   7          4.43          4.48         1.14 o                         
   2   7   7       2226.13       2216.96        19.61 o                         
   3   7   7        173.95        163.57         3.28 o                         
   4   7   7         58.35         60.05         2.60 o                         
   5   7   7         95.16         92.56         3.30 o                         
   6   7   7          3.34          4.96         2.12 o                         
  -6   8   7          0.11         -1.01         2.34 o                         
  -5   8   7          0.28          0.16         2.05 o                         
  -4   8   7         33.04         31.57         2.19 o                         
  -3   8   7         60.24         64.38         2.36 o                         
  -2   8   7        464.88        440.66         5.45 o                         
  -1   8   7          8.33          4.82         1.40 o                         
   0   8   7          7.07          4.87         1.23 o                         
   1   8   7          2.96          3.42         1.10 o                         
   2   8   7         77.56         87.12         2.60 o                         
   3   8   7        103.68        111.75         2.84 o                         
   4   8   7          0.01         -1.34         1.34 o                         
   5   8   7         33.86         32.49         2.25 o                         
   6   8   7        315.43        334.33         6.70 o                         
  -6   9   7          0.27         -1.69         2.34 o                         
  -5   9   7        191.66        173.73         4.92 o                         
  -4   9   7         38.68         29.70         2.25 o                         
  -3   9   7          6.01          1.92         1.47 o                         
  -2   9   7          5.48          4.21         1.27 o                         
  -1   9   7         51.26         56.64         1.99 o                         
   0   9   7         78.92         76.67         2.02 o                         
   1   9   7         54.17         54.15         1.86 o                         
   2   9   7        541.80        542.80         8.58 o                         
   3   9   7        101.70        114.51         2.94 o                         
   4   9   7          2.39          3.96         1.40 o                         
   5   9   7          0.08         -0.16         1.56 o                         
   6   9   7        120.62        120.61         4.16 o                         
  -6  10   7          0.14          3.90         3.14 o                         
  -5  10   7        208.54        182.60         5.78 o                         
  -4  10   7         13.64          9.63         1.90 o                         
  -3  10   7         44.71         41.94         2.32 o                         
  -2  10   7         18.70         20.82         1.67 o                         
  -1  10   7         51.93         57.83         1.95 o                         
   0  10   7        247.73        243.42         3.42 o                         
   1  10   7        594.84        606.78         5.88 o                         
   2  10   7          0.43         -1.18         1.24 o                         
   3  10   7          0.00         -1.24         1.24 o                         
   4  10   7         57.16         62.28         2.66 o                         
   5  10   7          0.40          0.34         1.65 o                         
   6  10   7         51.85         45.58         3.15 o                         
  -6  11   7         11.92         13.02         2.92 o                         
  -5  11   7        272.59        247.53         5.94 o                         
  -4  11   7         48.98         44.39         2.54 o                         
  -3  11   7         28.72         23.10         2.07 o                         
  -2  11   7          4.72          2.45         1.51 o                         
  -1  11   7          4.02          2.75         1.76 o                         
   0  11   7         19.54         23.61         1.57 o                         
   1  11   7        124.34        121.58         2.43 o                         
   2  11   7        128.79        136.43         5.23 o                         
   3  11   7        119.58        117.40         2.95 o                         
   4  11   7          2.63          3.04         1.56 o                         
   5  11   7         12.97         16.72         1.83 o                         
   6  11   7         25.38         26.72         2.64 o                         
  -6  12   7         70.56         81.81         6.06 o                         
  -5  12   7        285.14        268.78         9.94 o                         
  -4  12   7          5.35          7.08         2.11 o                         
  -3  12   7         29.30         26.56         2.12 o                         
  -2  12   7         56.74         55.18         2.41 o                         
  -1  12   7          0.56         -1.09         1.09 o                         
   0  12   7          0.00         -0.85         1.20 o                         
   1  12   7          5.43          7.11         1.33 o                         
   2  12   7        744.97        726.73         9.66 o                         
   3  12   7        328.41        317.71         4.95 o                         
   4  12   7        207.65        200.61         4.08 o                         
   5  12   7         19.41         18.83         2.02 o                         
   6  12   7          4.78         10.24         2.24 o                         
  -6  13   7         99.20        100.33         6.45 o                         
  -5  13   7         29.91         36.34         2.88 o                         
  -4  13   7        431.69        415.25         6.33 o                         
  -3  13   7          0.11         -0.79         1.50 o                         
  -2  13   7        230.89        201.97         3.57 o                         
  -1  13   7         24.70         28.12         1.72 o                         
   0  13   7          6.39          4.35         1.19 o                         
   1  13   7          0.07          0.53         1.19 o                         
   2  13   7        136.79        140.85         3.70 o                         
   3  13   7          0.60         -0.53         1.43 o                         
   4  13   7         93.77         95.42         3.21 o                         
   5  13   7         13.71         11.79         2.05 o                         
   6  13   7        132.65        129.04         5.85 o                         
  -6  14   7        196.96        203.37        14.18 o                         
  -5  14   7         18.10         18.14         2.53 o                         
  -4  14   7          6.99          7.46         2.49 o                         
  -3  14   7          8.54          9.29         1.71 o                         
  -2  14   7          0.89          1.06         1.33 o                         
  -1  14   7         10.24          8.96         1.45 o                         
   0  14   7          0.30         -0.79         1.19 o                         
   1  14   7        222.77        224.76         3.85 o                         
   2  14   7        568.20        572.00         7.69 o                         
   3  14   7         84.38         89.25         3.21 o                         
   4  14   7         21.82         22.84         1.98 o                         
   5  14   7          1.28          3.44         2.67 o                         
   6  14   7          5.63         10.26         3.37 o                         
  -6  15   7        173.34        166.80         7.50 o                         
  -5  15   7          0.21         -2.03         2.03 o                         
  -4  15   7         31.83         31.42         2.75 o                         
  -3  15   7        546.47        511.22         6.96 o                         
  -2  15   7         19.43         24.20         2.40 o                         
  -1  15   7          1.78          2.53         1.33 o                         
   0  15   7          4.43          1.56         1.23 o                         
   1  15   7        282.40        269.34         4.76 o                         
   2  15   7        111.87        120.93         3.33 o                         
   3  15   7         96.41         90.82         3.25 o                         
   4  15   7         36.47         48.76         2.72 o                         
   5  15   7          2.23          4.32         2.12 o                         
  -6  16   7         76.80         76.99         9.12 o                         
  -5  16   7          1.55          6.08         2.87 o                         
  -4  16   7         17.81         17.73         2.63 o                         
  -3  16   7        526.41        490.46         7.60 o                         
  -2  16   7        310.35        283.35         4.35 o                         
  -1  16   7         61.68         58.56         2.23 o                         
   0  16   7          6.01          4.30         1.27 o                         
   1  16   7        333.35        317.87         6.46 o                         
   2  16   7        206.64        220.24         5.18 o                         
   3  16   7         28.25         30.81         2.47 o                         
   4  16   7         18.32         20.79         1.98 o                         
   5  16   7        177.82        175.67         4.92 o                         
  -6  17   7         20.99         16.21         6.08 o                         
  -5  17   7          9.37          7.09         3.58 o                         
  -4  17   7         22.04         20.44         2.53 o                         
  -3  17   7          1.77          0.17         1.65 o                         
  -2  17   7         45.09         42.64         2.11 o                         
  -1  17   7         52.26         53.15         2.57 o                         
   0  17   7         24.96         23.88         1.98 o                         
   1  17   7        529.92        527.39         7.50 o                         
   2  17   7        162.68        168.31         4.52 o                         
   3  17   7        291.11        287.88         7.02 o                         
   4  17   7        140.07        148.53         3.76 o                         
   5  17   7         47.18         58.54         3.55 o                         
  -5  18   7         29.01         26.96         4.30 o                         
  -4  18   7        251.18        245.75         5.24 o                         
  -3  18   7          0.40         -0.55         1.85 o                         
  -2  18   7         98.48         93.94         2.80 o                         
  -1  18   7          7.85          7.20         1.56 o                         
   0  18   7         12.74         10.16         1.53 o                         
   1  18   7         46.55         49.07         3.04 o                         
   2  18   7       1192.71       1136.24        14.53 o                         
   3  18   7         14.39         20.25         2.53 o                         
   4  18   7         59.27         67.79         4.09 o                         
   5  18   7          6.41          9.53         2.60 o                         
  -5  19   7         27.31         23.52         3.89 o                         
  -4  19   7         36.07         42.84         3.22 o                         
  -3  19   7         14.04         11.88         3.77 o                         
  -2  19   7         89.07         96.04         2.80 o                         
  -1  19   7         48.31         43.32         2.32 o                         
   0  19   7          0.01          0.19         1.23 o                         
   1  19   7         23.02         18.86         2.24 o                         
   2  19   7        327.71        306.01         6.19 o                         
   3  19   7         67.35         65.83         3.55 o                         
   4  19   7         33.00         35.86         3.51 o                         
   5  19   7         38.08         37.53         4.61 o                         
  -5  20   7         44.37         37.48         7.09 o                         
  -4  20   7          4.80          7.87         2.68 o                         
  -3  20   7        281.00        270.68         5.39 o                         
  -2  20   7        110.12        115.29         3.04 o                         
  -1  20   7         11.97         11.55         1.71 o                         
   0  20   7         88.79         91.01         2.63 o                         
   1  20   7        186.38        170.62         5.43 o                         
   2  20   7         41.19         36.57         2.75 o                         
   3  20   7         10.74          9.74         2.12 o                         
   4  20   7          1.15          0.34         2.34 o                         
  -5  21   7         34.62         34.44         7.09 o                         
  -4  21   7          0.75         -0.68         3.50 o                         
  -3  21   7        313.83        307.88         6.32 o                         
  -2  21   7        160.27        177.16         4.24 o                         
  -1  21   7          1.01          3.52         1.56 o                         
   0  21   7          9.49         11.89         1.67 o                         
   1  21   7          0.33         -0.30         2.10 o                         
   2  21   7          6.44          4.05         2.03 o                         
   3  21   7         60.79         73.49         4.39 o                         
   4  21   7         72.16         91.36         4.85 o                         
  -4  22   7         24.28         16.90         2.92 o                         
  -3  22   7        327.22        331.10         5.95 o                         
  -2  22   7        267.45        259.29         5.74 o                         
  -1  22   7         74.26         83.45         3.08 o                         
   0  22   7         47.06         47.56         2.25 o                         
   1  22   7          0.08          1.62         1.81 o                         
   2  22   7        161.49        151.71         6.29 o                         
   3  22   7        387.93        381.19         8.37 o                         
   4  22   7          0.41         -0.68         2.34 o                         
  -4  23   7          0.60          7.09         4.56 o                         
  -3  23   7        101.15        107.84         3.91 o                         
  -2  23   7        234.53        232.95         6.38 o                         
  -1  23   7        134.30        141.37         4.41 o                         
   0  23   7          6.66          2.44         1.47 o                         
   1  23   7          2.22          1.82         1.81 o                         
   2  23   7        106.80         98.90         4.39 o                         
   3  23   7          0.28          5.43         2.49 o                         
  -4  24   7        367.40        387.03        10.67 o                         
  -3  24   7         39.56         35.05         2.88 o                         
  -2  24   7        220.56        220.87         8.59 o                         
  -1  24   7          1.86          2.63         2.29 o                         
   0  24   7          0.75          0.08         1.31 o                         
   1  24   7          1.12          1.01         1.81 o                         
   2  24   7          2.21          2.70         2.34 o                         
   3  24   7         47.48         58.80         4.26 o                         
  -3  25   7          9.95         10.13         2.68 o                         
  -2  25   7         62.47         59.43         5.89 o                         
  -1  25   7          1.61         -1.92         2.08 o                         
   0  25   7        177.93        169.04         4.95 o                         
   1  25   7         27.77         30.27         3.80 o                         
   2  25   7          2.38          1.01         2.34 o                         
   3  25   7         11.05         11.14         3.58 o                         
  -2  26   7          9.83          9.12         4.05 o                         
  -1  26   7         79.01         84.67         7.98 o                         
   0  26   7          4.75          6.16         1.88 o                         
   1  26   7         15.81         15.67         2.53 o                         
   2  26   7         17.02         18.67         2.92 o                         
  -2  27   7          1.27          0.00         4.05 o                         
  -1  27   7         57.66         70.44         5.01 o                         
   0  27   7          6.20          6.75         2.34 o                         
   1  27   7         89.41         92.76         4.16 o                         
   0  28   7        133.41        166.13        10.13 o                         
  -5   0   8         15.93         14.78         5.06 o                         
  -4   0   8        261.10        243.43         8.21 o                         
  -3   0   8        850.84        826.46        13.43 o                         
  -2   0   8         10.23          9.06         2.61 o                         
  -1   0   8        340.91        352.17        13.53 o                         
   0   0   8          5.95          4.36         2.08 o                         
   1   0   8         68.95         67.87         7.09 o                         
   2   0   8         55.25         62.81         7.09 o                         
   3   0   8         13.92          4.56         2.87 o                         
   4   0   8          2.33          0.89         2.61 o                         
   5   0   8         21.51         25.32         5.06 o                         
  -5   1   8        219.43        195.23         5.18 o                         
  -4   1   8         39.16         52.04         3.15 o                         
  -3   1   8         91.11         95.83         3.10 o                         
  -2   1   8         55.77         57.21         2.48 o                         
  -1   1   8          0.99          0.35         1.29 o                         
   0   1   8         97.58         98.14         2.81 o                         
   1   1   8         39.40         40.49         4.29 o                         
   2   1   8        120.57        128.48         9.51 o                         
   3   1   8          2.57          1.79         2.63 o                         
   4   1   8         80.13         83.40         3.95 o                         
   5   1   8         25.67         25.84         3.58 o                         
  -6   2   8          0.05          0.90         5.57 o                         
  -5   2   8        160.52        157.60         6.55 o                         
  -4   2   8        140.17        125.11         4.05 o                         
  -3   2   8          5.11          7.68         1.71 o                         
  -2   2   8          6.55          5.92         1.56 o                         
  -1   2   8          6.32          6.02         1.82 o                         
   0   2   8          3.04          1.86         1.24 o                         
   1   2   8        219.77        228.45         8.48 o                         
   2   2   8         73.53         77.62         4.01 o                         
   3   2   8         30.03         35.34         2.92 o                         
   4   2   8          1.46          2.79         2.03 o                         
   5   2   8         19.34         18.07         3.16 o                         
  -6   3   8         54.96         49.14         5.01 o                         
  -5   3   8        489.19        438.92        17.74 o                         
  -4   3   8        875.91        790.96        11.84 o                         
  -3   3   8         60.73         60.87         3.64 o                         
  -2   3   8          0.00         -0.64         1.34 o                         
  -1   3   8         38.07         42.92         2.32 o                         
   0   3   8          2.98          3.28         2.15 o                         
   1   3   8          0.06         -1.90         1.90 o                         
   2   3   8         57.25         56.55         3.41 o                         
   3   3   8        328.43        320.21         9.21 o                         
   4   3   8         11.82         12.09         2.24 o                         
   5   3   8         37.12         47.63         4.30 o                         
  -6   4   8         18.93         15.01         3.89 o                         
  -5   4   8         37.10         37.81         3.90 o                         
  -4   4   8        613.46        604.06        19.51 o                         
  -3   4   8          3.46          2.13         1.56 o                         
  -2   4   8         31.39         36.94         2.18 o                         
  -1   4   8          9.65          7.77         1.65 o                         
   0   4   8         35.38         38.26         2.07 o                         
   1   4   8         70.36         73.15         3.87 o                         
   2   4   8        163.84        172.57         5.20 o                         
   3   4   8          9.04         10.64         2.49 o                         
   4   4   8         13.45         14.05         2.24 o                         
   5   4   8          3.47          4.05         2.87 o                         
  -6   5   8          5.04          4.05         5.06 o                         
  -5   5   8          0.34          3.51         2.68 o                         
  -4   5   8        425.08        406.58        19.25 o                         
  -3   5   8          5.53          4.99         1.82 o                         
  -2   5   8          1.40         -0.76         1.47 o                         
  -1   5   8          5.07          3.44         1.47 o                         
   0   5   8        527.61        533.40         6.06 o                         
   1   5   8        280.88        285.79        10.53 o                         
   2   5   8         32.91         37.01         3.28 o                         
   3   5   8        193.37        189.06         5.63 o                         
   4   5   8         26.01         32.50         2.75 o                         
   5   5   8         54.47         56.87         3.87 o                         
  -5   6   8         73.67         65.98         6.00 o                         
  -4   6   8        186.28        190.07         6.03 o                         
  -3   6   8          0.96          4.81         2.03 o                         
  -2   6   8         19.20         18.75         1.98 o                         
  -1   6   8         14.15         12.81         1.57 o                         
   0   6   8        200.65        198.58         4.05 o                         
   1   6   8          5.91          5.43         1.72 o                         
   2   6   8        237.49        237.39         6.84 o                         
   3   6   8        603.48        598.28        10.68 o                         
   4   6   8          0.91         -0.18         2.58 o                         
   5   6   8         18.11         26.76         3.24 o                         
  -5   7   8         10.28          5.61         3.23 o                         
  -4   7   8        139.88        148.74         4.79 o                         
  -3   7   8         32.32         38.01         2.48 o                         
  -2   7   8        195.38        187.16         3.98 o                         
  -1   7   8         76.14         81.67         2.66 o                         
   0   7   8         19.02         16.79         1.88 o                         
   1   7   8         23.23         21.70         2.24 o                         
   2   7   8        715.25        692.72         9.98 o                         
   3   7   8          0.05          4.35         2.70 o                         
   4   7   8         15.51         20.89         2.49 o                         
   5   7   8          9.12          6.44         2.49 o                         
  -5   8   8        122.34        127.99         5.26 o                         
  -4   8   8          0.09         -0.85         2.12 o                         
  -3   8   8        276.20        275.35         8.00 o                         
  -2   8   8        193.88        183.66         3.98 o                         
  -1   8   8          0.13          0.97         1.48 o                         
   0   8   8         12.77         12.30         2.08 o                         
   1   8   8        349.20        343.58        11.40 o                         
   2   8   8         76.92         87.86         3.65 o                         
   3   8   8        773.49        763.55        12.61 o                         
   4   8   8        105.17        108.74        10.13 o                         
   5   8   8          1.41         -0.58         2.49 o                         
  -5   9   8         12.18         12.66         3.58 o                         
  -4   9   8         18.14         12.66         2.53 o                         
  -3   9   8        366.13        342.59         6.42 o                         
  -2   9   8        205.73        197.05         4.06 o                         
  -1   9   8          0.44          1.39         1.33 o                         
   0   9   8        201.95        211.83         4.33 o                         
   1   9   8          0.35          1.30         1.72 o                         
   2   9   8        169.50        178.35         4.67 o                         
   3   9   8         39.83         44.32         3.51 o                         
   4   9   8         42.97         39.68         3.89 o                         
   5   9   8          8.27          9.26         2.49 o                         
  -5  10   8        119.18        110.43         7.16 o                         
  -4  10   8        232.34        231.21         5.81 o                         
  -3  10   8          0.75          2.09         1.66 o                         
  -2  10   8         25.51         26.16         2.02 o                         
  -1  10   8          0.68         -1.11         1.34 o                         
   0  10   8          0.00         -0.25         1.61 o                         
   1  10   8        370.37        380.75         6.67 o                         
   2  10   8         20.24         19.90         2.24 o                         
   3  10   8         31.62         30.70         3.27 o                         
   4  10   8         16.62         14.40         3.16 o                         
   5  10   8         10.70         12.55         2.68 o                         
  -5  11   8          1.38          4.39         3.16 o                         
  -4  11   8         58.28         54.37         3.95 o                         
  -3  11   8          1.75          1.81         1.76 o                         
  -2  11   8          7.60          5.06         1.65 o                         
  -1  11   8         25.19         25.94         2.07 o                         
   0  11   8         12.61          8.10         2.34 o                         
   1  11   8          0.85          0.88         2.34 o                         
   2  11   8         36.73         37.64         2.75 o                         
   3  11   8        170.32        167.40         5.44 o                         
   4  11   8         79.45         91.81         5.73 o                         
   5  11   8         48.91         49.18         5.01 o                         
  -5  12   8          0.52         -1.58         3.16 o                         
  -4  12   8          0.04          2.13         2.12 o                         
  -3  12   8         59.20         55.30         3.26 o                         
  -2  12   8         41.34         41.25         2.40 o                         
  -1  12   8         48.46         53.07         2.87 o                         
   0  12   8          6.43          7.51         2.08 o                         
   1  12   8         84.20         90.36         6.40 o                         
   2  12   8         17.82         21.75         2.49 o                         
   3  12   8         16.17         21.47         3.58 o                         
   4  12   8          6.64          6.08         2.49 o                         
  -5  13   8         27.59         36.47         7.09 o                         
  -4  13   8          1.01          2.26         2.68 o                         
  -3  13   8        127.86        132.05         4.41 o                         
  -2  13   8          1.43         -1.47         1.47 o                         
  -1  13   8          6.98          6.39         1.69 o                         
   0  13   8         11.35          9.33         2.49 o                         
   1  13   8         16.46         16.59         2.68 o                         
   2  13   8        249.95        253.45         5.54 o                         
   3  13   8          0.04          1.52         2.87 o                         
   4  13   8          0.02         -2.34         2.34 o                         
  -5  14   8         98.56        109.40        10.13 o                         
  -4  14   8        152.84        148.41         7.16 o                         
  -3  14   8          2.18          1.77         2.03 o                         
  -2  14   8          5.18          6.58         1.65 o                         
  -1  14   8         25.33         24.85         2.34 o                         
   0  14   8         44.74         46.27         4.37 o                         
   1  14   8        118.73        120.27         6.38 o                         
   2  14   8        221.36        235.33         6.17 o                         
   3  14   8         39.87         46.80         4.30 o                         
   4  14   8          1.23          3.04         2.39 o                         
  -4  15   8         71.15         73.23         7.60 o                         
  -3  15   8         25.30         24.49         3.09 o                         
  -2  15   8         13.74          9.47         1.90 o                         
  -1  15   8          2.46          1.01         1.85 o                         
   0  15   8         23.53         23.96         2.81 o                         
   1  15   8          6.53          4.34         2.49 o                         
   2  15   8          1.53          1.69         2.34 o                         
   3  15   8         54.86         68.88         7.09 o                         
   4  15   8         18.84         27.53         2.92 o                         
  -4  16   8          6.11         10.13         3.58 o                         
  -3  16   8         18.73         19.50         2.92 o                         
  -2  16   8          9.89          9.58         2.68 o                         
  -1  16   8         22.76         23.43         2.53 o                         
   0  16   8         18.30         21.05         2.68 o                         
   1  16   8         63.40         63.74         3.87 o                         
   2  16   8          6.98         11.65         2.87 o                         
   3  16   8          5.85          3.55         5.57 o                         
   4  16   8          8.50          8.33         3.16 o                         
  -4  17   8          1.05          5.06         5.06 o                         
  -3  17   8          2.05          4.05         2.34 o                         
  -2  17   8        110.76        122.78         5.73 o                         
  -1  17   8          0.00         -0.20         1.81 o                         
   0  17   8         20.09         23.97         3.90 o                         
   1  17   8          1.22          5.57         2.87 o                         
   2  17   8         94.75         95.77         5.57 o                         
   3  17   8         29.43         21.79         3.58 o                         
  -4  18   8        187.07        171.20        10.13 o                         
  -3  18   8        104.37        104.43         6.45 o                         
  -2  18   8         48.25         54.70         4.61 o                         
  -1  18   8         30.10         36.76         2.88 o                         
   0  18   8        242.10        229.40         7.60 o                         
   1  18   8        742.53        731.39        14.99 o                         
   2  18   8        135.73        132.83         6.06 o                         
   3  18   8         30.86         22.33         3.58 o                         
  -3  19   8          8.60         12.66         3.58 o                         
  -2  19   8         50.36         47.79         4.61 o                         
  -1  19   8         17.00         12.93         3.16 o                         
   0  19   8         15.15         26.07         5.57 o                         
   1  19   8         17.86         23.37         9.12 o                         
   2  19   8          0.94          2.03         2.87 o                         
   3  19   8         33.41         38.47         6.08 o                         
  -2  20   8          0.42         -1.01         2.87 o                         
  -1  20   8          5.06          8.10         2.87 o                         
   0  20   8        787.22        805.33        16.43 o                         
   1  20   8        519.34        486.37        11.80 o                         
   2  20   8        161.87        163.19         6.45 o                         
  -2  21   8          0.77          3.83         3.16 o                         
  -1  21   8         64.32         66.06         5.92 o                         
   0  21   8         34.11         44.81         4.61 o                         
   1  21   8          0.08          3.04         2.87 o                         
   2  21   8         25.59         24.14         3.89 o                         
  -1  22   8          1.01          1.01         2.34 o                         
   0  22   8         13.85         19.37         4.05 o                         
   1  22   8         60.27         59.37         5.01 o                         
  -1  23   8         39.76         38.05         4.30 o                         
   0  23   8         48.45         43.56         6.08 o                         
  -4   1   9         82.74         79.29         4.95 o                         
  -3   1   9          0.87         -0.76         2.19 o                         
  -2   1   9          6.13          4.41         1.76 o                         
  -1   1   9          5.89          5.06         2.34 o                         
   0   1   9          1.51          8.10         2.87 o                         
   1   1   9         25.16         31.70         4.30 o                         
   2   1   9         38.02         44.66         5.01 o                         
  -4   2   9          0.10          2.24         2.92 o                         
  -3   2   9          2.40          5.82         2.19 o                         
  -2   2   9          0.00         -0.32         1.60 o                         
  -1   2   9         15.01         16.86         2.49 o                         
   0   2   9          0.00          1.01         2.87 o                         
   1   2   9         16.12         19.30         3.58 o                         
   2   2   9        201.95        211.72         7.88 o                         
  -4   3   9          3.09          3.38         2.34 o                         
  -3   3   9          4.46          4.92         3.07 o                         
  -2   3   9         47.05         48.81         2.54 o                         
  -1   3   9          6.00          4.56         2.03 o                         
   0   3   9         11.99         17.19         2.68 o                         
   1   3   9          1.23         -2.53         2.87 o                         
   2   3   9        177.25        199.56        11.14 o                         
  -4   4   9         14.01         21.05         7.09 o                         
  -3   4   9          0.52          5.35         3.27 o                         
  -2   4   9          4.40          5.62         1.71 o                         
  -1   4   9         12.21         10.81         2.24 o                         
   0   4   9        361.39        347.88         7.78 o                         
   1   4   9         93.95         96.99         6.06 o                         
   2   4   9        749.50        760.76        23.30 o                         
  -4   5   9         15.21         20.13         3.89 o                         
  -3   5   9        245.93        219.19         9.12 o                         
  -2   5   9         28.80         26.55         2.25 o                         
  -1   5   9        173.55        163.03         4.52 o                         
   0   5   9          0.22          1.69         2.34 o                         
   1   5   9        740.19        742.52        31.91 o                         
   2   5   9        126.54        120.55         9.12 o                         
  -4   6   9        272.95        263.84        19.25 o                         
  -3   6   9          2.39          6.92         2.24 o                         
  -2   6   9          2.58         -0.55         1.74 o                         
  -1   6   9        133.23        137.15         5.05 o                         
   0   6   9        172.80        167.79         5.44 o                         
   1   6   9        115.20        112.56         6.58 o                         
   2   6   9         83.98         69.90         8.10 o                         
  -4   7   9          8.75          8.61         3.58 o                         
  -3   7   9         50.14         37.70         3.51 o                         
  -2   7   9         58.84         55.07         3.06 o                         
  -1   7   9          8.97          4.05         2.34 o                         
   0   7   9         54.19         64.76         4.09 o                         
   1   7   9        637.52        611.85        19.25 o                         
   2   7   9         70.84         62.81         7.09 o                         
  -4   8   9         12.87         15.19         6.08 o                         
  -3   8   9        293.39        285.81        16.71 o                         
  -2   8   9        107.13        103.24         4.00 o                         
  -1   8   9         23.59         24.14         3.89 o                         
   0   8   9         10.17         10.81         3.16 o                         
   1   8   9          0.17          1.01         4.05 o                         
   2   8   9        105.59         98.26         9.12 o                         
   3   8   9        147.05        131.69         9.12 o                         
  -3   9   9         43.16         51.09         9.12 o                         
  -2   9   9          0.39         -3.91         6.08 o                         
  -1   9   9         11.64          7.09         5.06 o                         
   0   9   9          4.18         11.14         4.05 o                         
   2   9   9        164.50        168.16        10.13 o                         
   3   9   9         29.92         34.44         6.08 o                         
  -3  10   9         59.54         59.84         5.01 o                         
  -2  10   9          0.79          0.51         2.87 o                         
  -1  10   9         48.18         59.77         7.09 o                         
   0  10   9        243.10        248.18        11.14 o                         
   1  10   9        124.81        107.38         8.10 o                         
   2  10   9          0.59          2.03         4.05 o                         
   3  10   9         68.17         57.74         7.09 o                         
  -3  11   9        117.40        114.47         6.78 o                         
  -2  11   9         31.72         29.38         3.89 o                         
  -1  11   9         52.93         56.73         7.09 o                         
   0  11   9         17.74         18.23         5.06 o                         
   1  11   9         25.54         23.30         5.06 o                         
  -3  12   9         14.40         16.21         5.06 o                         
  -2  12   9          0.29          5.06         4.05 o                         
  -1  12   9          1.09         -2.03         4.05 o                         
   0  12   9          2.39         -1.01         4.05 o                         
   1  12   9          7.51         10.13         4.05 o                         
  -2  13   9         32.98         30.61         3.89 o                         
  -1  13   9         15.83         20.26         5.06 o                         
   0  13   9        168.71        193.48        10.13 o                         
   1  13   9          3.56         -3.04         3.04 o                         
  -2  14   9          0.02          0.51         3.55 o                         
  -1  14   9          1.17          2.03         4.05 o                         
   0  14   9        136.78        149.92         9.12 o                         
   1  14   9         20.33         31.40         6.08 o                         
  -2  15   9          1.91          1.01         4.05 o                         
  -1  15   9         58.12         58.75         7.09 o                         
   0  15   9          7.49         13.17         5.06 o                         
   1  15   9         24.99         31.40         6.08 o                         
  -1  16   9          0.68          3.04         4.05 o                         
   0  16   9        174.47        181.33        10.13 o                         
                                                                                
